# Supplementary material for: Investigating the mediating role of emotional intelligence in the relationship between internet addiction and mental health among university students
Source: PLOS Digit Health. 2024 Nov 20;3(11):e0000639. doi: 10.1371/journal.pdig.0000639 (PMC11578529; doi:10.1371/journal.pdig.0000639)
Supplement: S1 File — (ZIP) [file pdig.0000639.s001.zip]

Archive with 5 entries (5 files):
- Supplemetary Files/S2. CFA of EIS.xlsx
- Supplemetary Files/S2. CFA of IAS.xlsx
- Supplemetary Files/S3. CCFA of MHC-SF.xlsx
- Supplemetary Files/S4. sem final data 2025 IA-EIQ on MH.xlsx
- Supplemetary Files/S5. SEM-Plos gigital Separte file of Interent addion.xlsx
