# Supplementary material for: Investigating the mediating role of emotional intelligence in the relationship between internet addiction and mental health among university students
Source: PLOS Digit Health. 2024 Nov 20;3(11):e0000639. doi: 10.1371/journal.pdig.0000639 (PMC11578529; doi:10.1371/journal.pdig.0000639)
Supplement: S1 File — (ZIP) [file pdig.0000639.s001.zip › Supplemetary Files/S2. CFA of EIS.xlsx]

## Sheet: Navigation
	SmartPLS report
	Please cite the use of SmartPLS: Ringle, C. M., Wende, S., and Becker, J.-M. 2024. "SmartPLS 4." Bönningstedt: SmartPLS, https://www.smartpls.com.
		complete
	Final results
	Outer loadings
	Latent variables
	Factor scores
	Outer model error terms
	Indicator data
	Quality criteria
	Model fit
	Construct reliability and validity
	Discriminant validity
	Residual covariance matrix
	Algorithm
	Setting
	Execution log
	Model and data
	Beta
	Lambda
	Theta
	Psi
	Iteration statistics

## Sheet: complete
	SmartPLS report
	Please cite the use of SmartPLS: Ringle, C. M., Wende, S., and Becker, J.-M. 2024. "SmartPLS 4." Bönningstedt: SmartPLS, https://www.smartpls.com.
	Final results
	Outer loadings
	List (unstandardized)
		Parameter estimates	Standard errors	T values	P values
	OEA1 <- Others’ Emotion _Appraisal	1	n/a	n/a	n/a
	OEA2 <- Others’ Emotion _Appraisal	1.14707	0.0555892	20.6347	5.68434e-14
	OEA3 <- Others’ Emotion _Appraisal	1.15804	0.0578617	20.014	5.68434e-14
	OEA4 <- Others’ Emotion _Appraisal	1.18702	0.0582622	20.3738	5.68434e-14
	ROE1 <- Regulation of_Emotions	1	n/a	n/a	n/a
	ROE2 <- Regulation of_Emotions	1.21187	0.0928648	13.0498	5.68434e-14
	ROE3 <- Regulation of_Emotions	1.17763	0.09177	12.8324	5.68434e-14
	ROE4 <- Regulation of_Emotions	1.13036	0.0910109	12.4201	5.68434e-14
	SEA1 <- Self Emotion _Appraisal	1	n/a	n/a	n/a
	SEA2 <- Self Emotion _Appraisal	0.935514	0.0462009	20.2488	5.68434e-14
	SEA3 <- Self Emotion _Appraisal	1.06173	0.039237	27.0594	5.68434e-14
	SEA4 <- Self Emotion _Appraisal	1.07675	0.0403297	26.6986	5.68434e-14
	UOE1 <- Use of_Emotions	1	n/a	n/a	n/a
	UOE2 <- Use of_Emotions	0.951878	0.0280557	33.9281	5.68434e-14
	UOE3 <- Use of_Emotions	0.901235	0.0304391	29.6078	5.68434e-14
	UOE4 <- Use of_Emotions	0.827574	0.0322861	25.6326	5.68434e-14
	List (standardized)
		Outer loadings (standardized)
	OEA1 <- Others’ Emotion _Appraisal	0.820415
	OEA2 <- Others’ Emotion _Appraisal	0.922873
	OEA3 <- Others’ Emotion _Appraisal	0.916089
	OEA4 <- Others’ Emotion _Appraisal	0.928204
	ROE1 <- Regulation of_Emotions	0.696766
	ROE2 <- Regulation of_Emotions	0.842782
	ROE3 <- Regulation of_Emotions	0.831211
	ROE4 <- Regulation of_Emotions	0.802595
	SEA1 <- Self Emotion _Appraisal	0.911811
	SEA2 <- Self Emotion _Appraisal	0.820244
	SEA3 <- Self Emotion _Appraisal	0.924894
	SEA4 <- Self Emotion _Appraisal	0.922639
	UOE1 <- Use of_Emotions	0.963553
	UOE2 <- Use of_Emotions	0.92748
	UOE3 <- Use of_Emotions	0.900925
	UOE4 <- Use of_Emotions	0.861045
	Matrix (unstandardized)
		Others’ Emotion _Appraisal	Regulation of_Emotions	Self Emotion _Appraisal	Use of_Emotions
	OEA1	1
	OEA2	1.14707
	OEA3	1.15804
	OEA4	1.18702
	ROE1		1
	ROE2		1.21187
	ROE3		1.17763
	ROE4		1.13036
	SEA1			1
	SEA2			0.935514
	SEA3			1.06173
	SEA4			1.07675
	UOE1				1
	UOE2				0.951878
	UOE3				0.901235
	UOE4				0.827574
	Matrix (standardized)
		Others’ Emotion _Appraisal	Regulation of_Emotions	Self Emotion _Appraisal	Use of_Emotions
	OEA1	0.820415
	OEA2	0.922873
	OEA3	0.916089
	OEA4	0.928204
	ROE1		0.696766
	ROE2		0.842782
	ROE3		0.831211
	ROE4		0.802595
	SEA1			0.911811
	SEA2			0.820244
	SEA3			0.924894
	SEA4			0.922639
	UOE1				0.963553
	UOE2				0.92748
	UOE3				0.900925
	UOE4				0.861045
	Latent variables
	Estimated parameter (overview)
		Parameter estimates	Standard errors	T values	P values
	Others’ Emotion _Appraisal	1.19897	0.139922	8.56886	5.68434e-14
	Regulation of_Emotions	0.882474	0.134006	6.58534	2.03102e-10
	Self Emotion _Appraisal	1.42389	0.139461	10.2099	5.68434e-14
	Use of_Emotions	1.91314	0.169057	11.3166	5.68434e-14
	Regulation of_Emotions <-> Others’ Emotion _Appraisal	0.581206	0.0848678	6.84838	4.23483e-11
	Self Emotion _Appraisal <-> Others’ Emotion _Appraisal	1.01941	0.110216	9.2492	5.68434e-14
	Self Emotion _Appraisal <-> Regulation of_Emotions	0.622107	0.0897885	6.92858	2.59774e-11
	Use of_Emotions <-> Others’ Emotion _Appraisal	1.1298	0.122346	9.23448	5.68434e-14
	Use of_Emotions <-> Regulation of_Emotions	0.647557	0.0986712	6.56277	2.31864e-10
	Use of_Emotions <-> Self Emotion _Appraisal	1.18338	0.124831	9.47988	5.68434e-14
	Covariances
		Others’ Emotion _Appraisal	Regulation of_Emotions	Self Emotion _Appraisal	Use of_Emotions
	Others’ Emotion _Appraisal	1.19897	0.581206	1.01941	1.1298
	Regulation of_Emotions	0.581206	0.882474	0.622107	0.647557
	Self Emotion _Appraisal	1.01941	0.622107	1.42389	1.18338
	Use of_Emotions	1.1298	0.647557	1.18338	1.91314
	Correlations
		Others’ Emotion _Appraisal	Regulation of_Emotions	Self Emotion _Appraisal	Use of_Emotions
	Others’ Emotion _Appraisal	1	0.565035	0.780202	0.745975
	Regulation of_Emotions	0.565035	1	0.554979	0.498372
	Self Emotion _Appraisal	0.780202	0.554979	1	0.716993
	Use of_Emotions	0.745975	0.498372	0.716993	1
	Factor scores
	Thurstone scores
	Case index	Others’ Emotion _Appraisal	Regulation of_Emotions	Self Emotion _Appraisal	Use of_Emotions
	0	0.0910377	0.586801	1.66019	-0.232992
	1	1.72994	0.86142	1.00042	1.19441
	2	0.992481	1.15924	0.957337	1.32361
	3	0.964406	0.43554	0.930426	1.09167
	4	0.978683	0.617187	0.94331	1.31838
	5	-0.599497	0.617949	-0.895971	-0.294814
	6	0.127468	0.744455	0.00710662	0.0606305
	7	-0.336665	1.21899	-0.256307	-0.299824
	8	0.99954	1.05731	0.962883	1.54759
	9	0.965532	0.479791	0.931571	1.09209
	10	0.898187	1.06245	-0.136813	0.665843
	11	0.723279	0.596466	0.899632	0.585515
	12	0.0426696	0.573843	-1.47028	-0.730144
	13	0.127369	0.119893	0.250535	0.0625982
	14	1.60238	-0.152816	0.506376	1.61711
	15	0.310483	0.966526	0.228319	-1.61691
	16	-0.598782	0.514943	0.314558	0.256531
	17	-0.389527	0.886813	0.309514	0.269765
	18	0.856993	-0.118389	0.522045	-0.627458
	19	0.224804	0.807503	-0.0238712	-1.13339
	20	0.786166	0.237219	0.880287	0.119421
	21	1.39652	0.277452	0.959293	1.11337
	22	0.991094	0.725529	0.954297	1.54439
	23	-0.692897	0.56668	-0.904257	-0.300214
	24	0.0534133	1.07391	0.0168563	0.283865
	25	0.973011	1.15283	0.940804	0.873624
	26	1.15668	-1.19706	1.38633	0.36858
	27	1.45835	0.435657	0.995146	1.94273
	28	1.00155	1.34329	1.18366	1.10881
	29	1.19882	-0.193568	1.04246	1.32679
	30	1.38712	-0.802538	1.16425	0.661774
	31	0.582866	-0.627327	0.0250876	0.568156
	32	1.79171	-0.42785	1.8432	2.22177
	33	1.57123	0.326951	1.84062	2.09602
	34	1.49239	0.180089	1.72176	1.86275
	35	1.43583	0.565278	0.976613	1.3423
	36	1.51547	-0.0519959	0.99577	2.18227
	37	1.15353	-0.0168476	0.111765	1.47471
	38	1.76139	0.395863	1.02508	2.19908
	39	1.32182	-0.257874	1.80776	2.07789
	40	1.73898	0.935869	1.0084	1.36152
	41	1.6187	0.626086	0.180264	2.04521
	42	1.67254	0.523035	1.02141	2.1954
	43	1.67067	0.449729	1.01952	2.19469
	44	0.254051	0.278683	0.908368	2.11782
	45	-0.190692	0.563778	0.623142	2.08786
	46	1.66024	0.446294	1.01066	1.95357
	47	0.996813	-0.0912961	0.955634	2.15431
	48	0.643989	0.389667	0.597933	2.12806
	49	0.457618	-0.564565	1.00149	2.00481
	50	0.833449	-0.620525	0.556412	2.24886
	51	0.187669	0.216684	1.26624	2.24607
	52	0.390555	-0.194551	1.7469	2.26934
	53	-0.0398479	-0.907398	0.857747	2.09233
	54	-0.000426668	-1.24103	1.44179	2.11134
	55	0.460704	-0.400754	0.907709	2.12319
	56	0.305346	-0.461173	0.87756	1.60369
	57	0.178661	-0.541593	0.862551	1.49061
	58	0.400521	0.421211	1.45206	0.344531
	59	1.15255	1.26918	1.58354	2.02755
	60	0.766715	0.326869	0.935295	1.75506
	61	0.713332	-0.843099	0.558686	1.67116
	62	0.957924	-0.995472	1.71474	0.611244
	63	0.263085	-0.460971	-0.311247	1.33615
	64	0.935437	1.04198	1.80624	1.9639
	65	1.75827	-1.08184	1.81204	1.82411
	66	0.0232186	-0.00767138	0.252125	0.792254
	67	-0.531826	-1.16227	1.39953	1.96342
	68	-0.51528	0.313715	1.09357	1.9651
	69	0.795555	-1.25825	0.289977	1.10739
	70	0.497713	-1.1441	0.864774	1.27816
	71	1.17115	-1.11214	0.917949	1.36004
	72	1.20288	0.604668	0.142815	1.85687
	73	0.792412	1.5597	1.0945	1.44117
	74	1.0043	1.66602	0.872433	1.4453
	75	1.22319	1.45563	1.11898	1.11874
	76	1.2578	0.877795	1.46078	1.80166
	77	-0.0370627	1.59028	0.262032	0.621077
	78	1.8523	1.74926	1.90392	2.36332
	79	0.708147	0.896912	0.435438	0.719772
	80	0.953303	0.932493	0.705307	0.861626
	81	1.00338	1.34161	1.06446	1.32911
	82	-0.743309	-0.655301	-0.952246	-0.761926
	83	0.974072	0.436025	0.938622	1.31663
	84	0.136231	0.955232	-0.0816587	0.283888
	85	0.96807	0.44601	0.836477	1.31299
	86	0.131242	0.267703	0.105356	0.284732
	87	0.995209	1.51219	0.864068	1.32328
	88	0.975976	0.510823	0.940558	1.31736
	89	-0.716483	-0.0929747	-0.732888	-0.749025
	90	1.83602	1.35539	1.79132	2.35578
	91	-0.657354	0.155654	-0.383497	0.0475658
	92	-0.647428	0.545596	-0.373406	0.0513273
	93	0.984311	1.32982	0.756945	1.31778
	94	0.435349	0.811829	0.919782	0.783237
	95	-0.704389	0.136367	-0.62455	-0.743075
	96	-0.718915	0.303025	-0.927447	-0.752682
	97	0.114887	0.495969	-0.101727	0.0544954
	98	1.84594	1.74533	1.80141	2.35954
	99	-0.705553	-0.0427977	-0.723406	-0.523579
	100	0.12008	0.320732	-0.098078	0.277767
	101	0.0680018	0.676515	-0.867908	-0.0795857
	102	0.13201	0.922897	0.0117243	0.0623519
	103	1.00338	1.34161	1.06446	1.32911
	104	0.975226	0.972939	0.74771	1.31434
	105	0.986966	1.18837	0.855688	1.32015
	106	0.986125	1.15531	0.854832	1.31983
	107	1.26923	1.14383	0.0434048	1.75689
	108	0.141746	0.926102	0.0199908	0.287345
	109	0.136362	0.714602	0.0145176	0.285305
	110	0.138045	0.780718	0.0162286	0.285942
	111	0.132661	0.569218	0.0107554	0.283902
	112	0.121894	0.146218	-0.000190812	0.279822
	113	0.121894	0.146218	-0.000190812	0.279822
	114	0.130978	0.503102	0.00904451	0.283264
	115	1.39045	0.721789	0.996672	0.653174
	116	0.893366	1.07673	-0.0314777	0.385175
	117	0.0923754	0.484886	-0.315058	-0.179536
	118	1.67707	1.20916	-0.182156	1.4262
	119	0.141746	0.926102	0.0199908	0.287345
	120	0.993495	1.12733	0.986415	1.32439
	121	0.0173517	1.07755	-0.574839	0.262298
	122	-0.361576	0.800402	0.605626	-0.229735
	123	-2.43747	-1.63177	-2.58812	-2.7098
	124	-2.46379	-1.8684	-2.84626	-2.84166
	125	-2.00931	-1.4695	-1.71289	-0.736055
	126	-1.48256	-0.512255	-1.60141	-1.94592
	127	-1.27642	-0.839441	-1.381	-0.234665
	128	-1.30057	-0.503047	-0.99071	-0.790346
	129	-0.830971	-0.481157	-0.954699	-0.765152
	130	-0.733384	-0.265359	-0.942155	-0.758165
	131	-0.798746	-0.746474	-1.66346	-1.02945
	132	-2.46379	-1.8684	-2.84626	-2.84166
	133	-2.44432	-1.86199	-2.82973	-2.39167
	134	-0.733384	-0.265359	-0.942155	-0.758165
	135	-2.12158	-1.62316	-2.46696	-2.29963
	136	-2.46379	-1.8684	-2.84626	-2.84166
	137	-2.46379	-1.8684	-2.84626	-2.84166
	138	-2.11261	-1.52656	-2.55309	-2.81149
	139	-1.3601	-0.874779	-1.86413	-1.56117
	140	-0.733384	-0.265359	-0.942155	-0.758165
	141	-1.08697	-0.742307	-1.56692	-1.08651
	142	-0.538595	-0.363067	-0.961482	-0.808028
	143	-1.33075	-1.0391	-1.53319	-1.48809
	144	-0.671737	-0.428179	-1.45645	-1.61334
	145	-1.58603	-1.16525	-1.7916	-1.58506
	146	-0.537091	0.0393759	-1.03044	-0.644807
	147	-2.46379	-1.8684	-2.84626	-2.84166
	148	0.13182	0.53616	0.00989997	0.283583
	149	0.13182	0.53616	0.00989997	0.283583
	150	-2.46379	-1.8684	-2.84626	-2.84166
	151	-2.39941	-1.83485	-2.13801	-2.31699
	152	-1.15494	-0.351772	-0.725089	-0.99715
	153	-1.01671	0.10537	-0.442238	-0.527385
	154	-1.57979	-0.951782	-1.63159	-1.78932
	155	-0.733384	-0.265359	-0.942155	-0.758165
	156	-0.754844	-0.276542	-1.17824	-0.933053
	157	-1.27729	-0.715421	-1.8585	-1.32991
	158	-2.46379	-1.8684	-2.84626	-2.84166
	159	0.13182	0.53616	0.00989997	0.283583
	160	-2.42354	-1.74212	-2.34756	-2.65618
	161	0.13182	0.53616	0.00989997	0.283583
	162	-2.46379	-1.8684	-2.84626	-2.84166
	163	-1.92774	-0.79632	-0.917147	0.138134
	164	-0.733384	-0.265359	-0.942155	-0.758165
	165	0.13182	0.53616	0.00989997	0.283583
	166	-0.572579	0.503325	-0.0441165	0.245792
	167	-2.45925	-1.68995	-2.84165	-2.83994
	168	0.13182	0.53616	0.00989997	0.283583
	169	-2.46379	-1.8684	-2.84626	-2.84166
	170	-2.46379	-1.8684	-2.84626	-2.84166
	171	0.557999	0.457879	0.80026	1.12523
	172	0.755997	-1.62591	-0.652822	-0.51729
	173	0.744144	-1.3195	-0.855752	-0.688205
	174	0.00526287	0.199808	-1.39944	-0.566647
	175	0.376426	0.186171	0.598884	-1.27538
	176	0.57764	-0.526561	0.682406	-1.7652
	177	-0.447272	-0.325395	0.65272	-0.524992
	178	-0.0111362	-0.259728	0.0819628	0.272776
	179	-0.63173	-0.5057	-0.902138	-2.67355
	180	-0.514714	-0.220382	-0.78671	0.338636
	181	0.387264	0.14976	-2.23925	-1.53573
	182	-0.775465	-0.507934	-0.771215	-1.47618
	183	0.335634	-0.58318	-0.803889	-1.80957
	184	-0.623379	0.192466	-0.820945	-0.745105
	185	0.374311	1.00694	-0.847908	-1.28892
	186	0.262893	0.341104	0.650821	0.430317
	187	-1.12286	-0.377081	-1.50802	-0.9178
	188	-0.650692	-1.43944	0.770917	1.21454
	189	-0.108409	-1.44092	0.555189	-0.353582
	190	0.0195229	-1.03398	-0.0920468	-1.4171
	191	0.0643513	-0.736179	0.0443354	-0.688261
	192	0.396937	-1.1656	-0.808292	-1.66313
	193	0.451038	-1.11317	-0.665104	-0.575029
	194	0.0767997	-1.62531	-0.0460339	0.262733
	195	0.885512	0.349778	0.164321	0.325588
	196	-0.0201776	0.906771	-0.0246274	-0.682548
	197	0.160576	1.27512	0.83341	-0.641955
	198	-0.699519	-0.073568	0.772021	0.382427
	199	0.169683	0.2122	1.31757	-0.513147
	200	-0.659256	0.816937	0.712881	0.943107
	201	-0.751629	-0.251004	0.14897	0.117373
	202	0.166236	0.462396	1.05256	-0.354471
	203	-0.359635	-0.318663	0.0471164	-0.706554
	204	0.132557	0.78406	1.28856	-1.71203
	205	-0.798376	-0.548633	0.783275	-1.78612
	206	-0.479366	-0.283924	1.08723	-0.409646
	207	0.00391022	0.0417975	1.11557	-1.39823
	208	0.267467	0.133282	1.07258	-0.637095
	209	0.682994	-0.407625	0.966429	0.336433
	210	0.196054	0.667301	0.368476	1.25984
	211	0.0945489	-0.507685	-0.192254	0.267121
	212	0.0384263	-0.495734	0.212673	0.277889
	213	0.322658	0.083201	1.35397	0.334771
	214	0.58346	-0.246866	0.602619	0.320434
	215	0.0446634	-0.161402	0.720229	0.297664
	216	0.867937	-0.23982	0.748644	-0.620243
	217	-0.146294	0.0115585	0.811872	0.292332
	218	-0.345375	-0.309851	0.277086	-0.698083
	219	0.00888456	-0.297468	0.816196	0.298035
	220	0.337119	-0.276978	-0.238408	1.23966
	221	0.361082	-0.146652	0.744493	0.31464
	222	0.594965	0.409284	1.17611	-0.614952
	223	0.355023	0.487838	1.36211	0.219582
	224	0.0152085	1.25399	0.418905	-0.663335
	225	-0.664911	-0.39151	0.610161	-1.27571
	226	-0.14727	1.27412	1.39459	-1.31291
	227	-0.796803	0.648544	-0.00417737	-1.96921
	228	-0.230822	0.692407	-0.277121	0.644879
	229	-1.26647	-0.0822128	0.156194	-1.70719
	230	-1.33355	-0.0709809	0.554408	-1.69721
	231	0.699034	0.0282478	0.238589	0.316198
	232	-0.813907	0.18194	0.739098	-0.536909
	233	0.865415	0.144806	0.74816	-0.90347
	234	0.319068	0.357751	1.63256	-1.4083
	235	0.292419	0.227844	0.716356	-0.64702
	236	0.69487	0.601922	0.915984	1.13712
	237	0.268926	0.570285	0.85112	0.153066
	238	-0.108769	0.518435	0.196366	-0.968533
	239	-0.558871	0.937109	0.802865	0.27803
	240	0.856986	0.992509	-0.103297	-0.354062
	241	0.933837	1.10249	0.661181	0.350275
	242	1.71502	0.863818	0.644485	1.34761
	243	-0.447068	0.870837	0.597022	1.11624
	244	1.53289	0.735364	1.13876	-1.52621
	245	0.0981467	0.0400962	0.294165	-0.672387
	246	0.85076	0.747951	-0.109625	-0.356421
	247	0.552857	1.09846	0.718799	1.29288
	248	-0.393931	0.867821	0.800168	-0.120309
	249	-0.896297	-0.657315	-1.36294	-1.4118
	250	0.0281694	0.272313	-1.20138	-0.336042
	251	-2.46379	-1.8684	-2.84626	-2.84166
	252	-2.39941	-1.83485	-2.13801	-2.31699
	253	-1.15494	-0.351772	-0.725089	-0.99715
	254	-1.21856	0.0959611	-0.457717	-0.538214
	255	-1.57979	-0.951782	-1.63159	-1.78932
	256	-0.733384	-0.265359	-0.942155	-0.758165
	257	-0.754844	-0.276542	-1.17824	-0.933053
	258	-2.46379	-1.8684	-2.84626	-2.84166
	259	-2.46379	-1.8684	-2.84626	-2.84166
	260	0.13182	0.53616	0.00989997	0.283583
	261	-2.42354	-1.74212	-2.34756	-2.65618
	262	-0.070036	0.526751	-0.00557924	0.272754
	263	-2.46379	-1.8684	-2.84626	-2.84166
	264	0.13182	0.53616	0.00989997	0.283583
	265	-0.733384	-0.265359	-0.942155	-0.758165
	266	0.13182	0.53616	0.00989997	0.283583
	267	0.13182	0.53616	0.00989997	0.283583
	268	0.78248	-0.356674	0.254414	0.318078
	269	-0.126028	-1.42715	-0.158545	0.250167
	270	0.879194	0.579777	0.612612	-0.618077
	271	0.826921	-1.59204	-0.0358968	0.301382
	272	0.838014	-0.863987	0.502751	-0.63465
	273	0.789697	-0.90588	-0.913336	0.275323
	274	-2.29879	-1.60156	-1.9804	-2.45803
	275	-0.836796	-0.478958	-0.741784	-1.22087
	276	-0.672248	1.21274	0.406451	-1.65898
	277	-0.21754	0.798135	-0.48325	1.21139
	278	0.223922	-0.415291	0.808731	-0.320567
	279	-1.22235	0.82443	-0.117446	-0.747263
	280	1.66945	0.0321834	1.50672	-0.552214
	281	0.83677	0.570461	0.822806	-1.96143
	282	0.858629	-0.851247	0.835225	-0.622403
	283	0.960343	-0.103304	0.924666	1.31143
	284	0.939032	-0.0775398	0.906711	0.79978
	285	0.0776327	0.0313598	-0.0382058	-0.684596
	286	0.0802383	0.13372	-0.0355569	-0.683608
	287	-0.503054	0.106281	0.540684	0.26588
	288	-0.358335	-0.0446386	0.826421	1.24168
	289	0.756438	-0.653544	0.585741	-0.634441
	290	0.0718827	-0.398158	-0.606067	0.252968
	291	-0.678709	0.258586	-0.893554	0.210199
	292	-0.0338576	-0.339877	-0.859159	0.239585
	293	-0.508025	-0.292634	-0.0263859	1.20374
	294	-2.42438	-1.74056	-2.25117	-2.81882
	295	0.797188	0.540076	-0.496864	1.26049
	296	0.249395	1.24329	-0.767912	1.2289
	297	0.365768	-0.481583	-0.832355	0.259696
	298	0.781373	-0.0812414	-0.512942	1.25449
	299	0.870079	0.172263	1.48158	0.367477
	Bartlett scores
	Case index	Others’ Emotion _Appraisal	Regulation of_Emotions	Self Emotion _Appraisal	Use of_Emotions
	0	-0.014299	0.636947	1.90906	-0.32611
	1	1.87276	0.892049	0.941814	1.16949
	2	0.998983	1.29074	0.941814	1.35129
	3	0.998983	0.421718	0.941814	1.1055
	4	0.998983	0.636947	0.941814	1.35129
	5	-0.641583	0.820412	-0.99267	-0.26212
	6	0.125209	0.892049	-0.0254281	0.0530052
	7	-0.395093	1.50597	-0.29015	-0.310593
	8	0.998983	1.16393	0.941814	1.59708
	9	0.998983	0.475091	0.941814	1.1055
	10	0.998983	1.23409	-0.29015	0.676286
	11	0.738832	0.636947	0.941814	0.563823
	12	0.171395	0.763757	-1.69519	-0.753698
	13	0.125209	0.126742	0.27375	0.051382
	14	1.76578	-0.311825	0.391746	1.66641
	15	0.397641	1.16393	0.27375	-1.80619
	16	-0.748566	0.636947	0.391746	0.298794
	17	-0.514357	1.07551	0.357289	0.298794
	18	0.998983	-0.201797	0.559097	-0.753698
	19	0.296357	0.980467	-0.0254281	-1.26079
	20	0.845815	0.206489	0.941814	0.0530052
	21	1.50562	0.206489	0.941814	1.1055
	22	0.998983	0.763757	0.941814	1.59708
	23	-0.748566	0.763757	-0.99267	-0.26212
	24	0.0182262	1.29074	-0.0254281	0.298794
	25	0.998983	1.29074	0.941814	0.859708
	26	1.27142	-1.57144	1.52634	0.298794
	27	1.53157	0.381844	0.941814	2.00867
	28	0.998983	1.50597	1.20654	1.1055
	29	1.27142	-0.358889	1.05981	1.35129
	30	1.53157	-1.1011	1.22716	0.612296
	31	0.670074	-0.797457	-0.0254281	0.594679
	32	1.87276	-0.719191	1.90906	2.27208
	33	1.60033	0.206489	1.90906	2.14037
	34	1.53157	0.0412859	1.79106	1.89458
	35	1.53157	0.548528	0.941814	1.35129
	36	1.60033	-0.213816	0.941814	2.27208
	37	1.27142	-0.105268	-0.0254281	1.5486
	38	1.87276	0.31317	0.941814	2.27208
	39	1.32789	-0.4857	1.90906	2.14037
	40	1.87276	0.978986	0.941814	1.35129
	41	1.76578	0.636947	-0.0254281	2.14037
	42	1.76578	0.471743	0.941814	2.27208
	43	1.76578	0.383325	0.941814	2.27208
	44	0.125209	0.256515	0.941814	2.27208
	45	-0.381432	0.636947	0.642635	2.27208
	46	1.76578	0.383325	0.941814	2.00867
	47	0.998983	-0.232079	0.941814	2.27208
	48	0.599325	0.383325	0.545265	2.27208
	49	0.38536	-0.775847	1.05981	2.14037
	50	0.845815	-0.847483	0.504015	2.40378
	51	0.0182262	0.168097	1.35899	2.40378
	52	0.232191	-0.36037	1.90906	2.40378
	53	-0.181128	-1.15924	0.941814	2.27208
	54	-0.167467	-1.5897	1.62371	2.27208
	55	0.38536	-0.575599	0.941814	2.27208
	56	0.232191	-0.632254	0.941814	1.71278
	57	0.0926835	-0.720672	0.941814	1.59708
	58	0.339174	0.421718	1.62371	0.298794
	59	1.10597	1.37916	1.62371	2.09028
	60	0.738832	0.291626	0.941814	1.84449
	61	0.738832	-1.10259	0.545265	1.77887
	62	0.998983	-1.3346	1.90906	0.5622
	63	0.278377	-0.575599	-0.421977	1.46537
	64	0.845815	1.10728	1.90906	2.02629
	65	1.87276	-1.50128	1.90906	1.84449
	66	-0.0279598	-0.0318313	0.259918	0.858085
	67	-0.781091	-1.46289	1.62371	2.14037
	68	-0.781091	0.3333	1.22716	2.14037
	69	0.892001	-1.5897	0.259918	1.16949
	70	0.492342	-1.46289	0.941814	1.35129
	71	1.27142	-1.46289	0.941814	1.40138
	72	1.29166	0.636947	-0.0254281	1.95857
	73	0.738832	1.77786	1.10237	1.48299
	74	0.998983	1.90467	0.823818	1.48299
	75	1.25913	1.63278	1.10916	1.1055
	76	1.25913	0.90883	1.49188	1.84449
	77	-0.134942	1.90467	0.239293	0.660293
	78	1.87276	1.90467	1.90906	2.40378
	79	0.738832	1.01886	0.391746	0.726382
	80	0.998983	1.03564	0.677092	0.858085
	81	0.998983	1.50597	1.05981	1.35129
	82	-0.748566	-0.70241	-0.99267	-0.753698
	83	0.998983	0.418436	0.941814	1.35129
	84	0.125209	1.14715	-0.143423	0.298794
	85	0.998983	0.435218	0.823818	1.35129
	86	0.125209	0.308408	0.0925671	0.298794
	87	0.998983	1.7212	0.823818	1.35129
	88	0.998983	0.508655	0.941814	1.35129
	89	-0.748566	-0.0336319	-0.756679	-0.753698
	90	1.87276	1.43434	1.79106	2.40378
	91	-0.748566	0.238252	-0.394313	0.101478
	92	-0.748566	0.708583	-0.394313	0.101478
	93	0.998983	1.50597	0.705823	1.35129
	94	0.38536	0.90883	0.976271	0.794095
	95	-0.748566	0.238252	-0.638684	-0.753698
	96	-0.748566	0.453481	-0.99267	-0.753698
	97	0.125209	0.597073	-0.143423	0.0530052
	98	1.87276	1.90467	1.79106	2.40378
	99	-0.748566	0.0230233	-0.756679	-0.507909
	100	0.125209	0.381844	-0.143423	0.298794
	101	0.125209	0.852175	-1.02713	-0.064804
	102	0.125209	1.10728	-0.0254281	0.0530052
	103	0.998983	1.50597	1.05981	1.35129
	104	0.998983	1.07551	0.705823	1.35129
	105	0.998983	1.33062	0.823818	1.35129
	106	0.998983	1.29074	0.823818	1.35129
	107	1.36612	1.29074	-0.157255	1.84449
	108	0.125209	1.10728	-0.0254281	0.298794
	109	0.125209	0.852175	-0.0254281	0.298794
	110	0.125209	0.931922	-0.0254281	0.298794
	111	0.125209	0.67682	-0.0254281	0.298794
	112	0.125209	0.166616	-0.0254281	0.298794
	113	0.125209	0.166616	-0.0254281	0.298794
	114	0.125209	0.597073	-0.0254281	0.298794
	115	1.50562	0.748456	0.99117	0.596303
	116	0.998983	1.25087	-0.157255	0.364884
	117	0.125209	0.597073	-0.379414	-0.194407
	118	1.87276	1.36238	-0.442602	1.467
	119	0.125209	1.10728	-0.0254281	0.298794
	120	0.998983	1.25087	0.976271	1.35129
	121	0.0182262	1.32251	-0.707323	0.298794
	122	-0.476133	0.963685	0.719655	-0.260497
	123	-2.49612	-1.69825	-2.64181	-2.72698
	124	-2.49612	-1.97013	-2.92715	-2.85868
	125	-2.15492	-1.58822	-1.74455	-0.620372
	126	-1.51536	-0.447308	-1.64011	-1.98799
	127	-1.36219	-0.885875	-1.4592	-0.128794
	128	-1.40041	-0.487181	-0.99267	-0.753698
	129	-0.855548	-0.487181	-0.99267	-0.753698
	130	-0.748566	-0.232079	-0.99267	-0.753698
	131	-0.748566	-0.775847	-1.79935	-1.0171
	132	-2.49612	-1.97013	-2.92715	-2.85868
	133	-2.49612	-1.97013	-2.92715	-2.3671
	134	-0.748566	-0.232079	-0.99267	-0.753698
	135	-2.15492	-1.71503	-2.54444	-2.29939
	136	-2.49612	-1.97013	-2.92715	-2.85868
	137	-2.49612	-1.97013	-2.92715	-2.85868
	138	-2.1167	-1.58822	-2.62797	-2.85868
	139	-1.36219	-0.885875	-1.95991	-1.5604
	140	-0.748566	-0.232079	-0.99267	-0.753698
	141	-1.08976	-0.759065	-1.66073	-1.0672
	142	-0.514357	-0.358889	-1.02713	-0.817688
	143	-1.34991	-1.1011	-1.57719	-1.49269
	144	-0.595397	-0.398763	-1.55657	-1.67449
	145	-1.62234	-1.22791	-1.84764	-1.5743
	146	-0.526639	0.128223	-1.1245	-0.639612
	147	-2.49612	-1.97013	-2.92715	-2.85868
	148	0.125209	0.636947	-0.0254281	0.298794
	149	0.125209	0.636947	-0.0254281	0.298794
	150	-2.49612	-1.97013	-2.92715	-2.85868
	151	-2.49612	-1.97013	-2.13299	-2.31329
	152	-1.24293	-0.320497	-0.693491	-0.999487
	153	-1.13594	0.206489	-0.408145	-0.506286
	154	-1.62234	-0.974294	-1.66073	-1.80619
	155	-0.748566	-0.232079	-0.99267	-0.753698
	156	-0.748566	-0.232079	-1.25739	-0.935497
	157	-1.28115	-0.700929	-1.97374	-1.31299
	158	-2.49612	-1.97013	-2.92715	-2.85868
	159	0.125209	0.636947	-0.0254281	0.298794
	160	-2.49612	-1.84332	-2.36325	-2.67688
	161	0.125209	0.636947	-0.0254281	0.298794
	162	-2.49612	-1.97013	-2.92715	-2.85868
	163	-2.17517	-0.824391	-0.881467	0.298794
	164	-0.748566	-0.232079	-0.99267	-0.753698
	165	0.125209	0.636947	-0.0254281	0.298794
	166	-0.692089	0.636947	-0.0254281	0.298794
	167	-2.49612	-1.7549	-2.92715	-2.85868
	168	0.125209	0.636947	-0.0254281	0.298794
	169	-2.49612	-1.97013	-2.92715	-2.85868
	170	-2.49612	-1.97013	-2.92715	-2.85868
	171	0.530566	0.475091	0.823818	1.16949
	172	0.998983	-1.97013	-0.756679	-0.571899
	173	0.998983	-1.58822	-0.99267	-0.753698
	174	0.125209	0.308408	-1.60593	-0.571899
	175	0.454118	0.196898	0.705823	-1.44259
	176	0.726551	-0.672128	0.823818	-1.98799
	177	-0.534601	-0.390653	0.823818	-0.571899
	178	-0.0245901	-0.320497	0.0925671	0.298794
	179	-0.534601	-0.503963	-0.874675	-2.85868
	180	-0.557174	-0.210468	-0.874675	0.430497
	181	0.678036	0.276644	-2.57317	-1.62439
	182	-0.76881	-0.520745	-0.756679	-1.54278
	183	0.55081	-0.664017	-0.874675	-1.96827
	184	-0.641583	0.310208	-0.874675	-0.753698
	185	0.530566	1.25087	-0.99267	-1.41108
	186	0.232191	0.365063	0.705823	0.430497
	187	-1.15392	-0.320497	-1.60593	-0.885401
	188	-0.832976	-1.7549	0.941814	1.35129
	189	-0.109	-1.7549	0.705823	-0.3901
	190	0.125209	-1.22791	-0.0254281	-1.54278
	191	0.125209	-0.885875	0.0925671	-0.753698
	192	0.63185	-1.37299	-0.874675	-1.80619
	193	0.63185	-1.33311	-0.756679	-0.621995
	194	0.125209	-1.97013	-0.0254281	0.298794
	195	0.998983	0.365063	0.0925671	0.298794
	196	-0.014299	1.10728	-0.0254281	-0.753698
	197	0.125209	1.50597	0.941814	-0.753698
	198	-0.888074	-0.090287	0.941814	0.430497
	199	0.125209	0.198379	1.52634	-0.621995
	200	-0.888074	0.978986	0.823818	1.03778
	201	-0.888074	-0.271952	0.239293	0.167091
	202	0.125209	0.510136	1.20654	-0.440196
	203	-0.381432	-0.358889	0.121298	-0.753698
	204	0.125209	0.90883	1.52634	-1.93789
	205	-0.888074	-0.630773	1.05981	-1.93789
	206	-0.609058	-0.358889	1.32453	-0.459913
	207	-0.00771605	0.0215424	1.34516	-1.5743
	208	0.264716	0.109961	1.24099	-0.753698
	209	0.726551	-0.574118	1.05981	0.298794
	210	0.125209	0.763757	0.343457	1.35129
	211	0.125209	-0.613992	-0.227236	0.298794
	212	0.0305077	-0.613992	0.246086	0.298794
	213	0.264716	0.0215424	1.52634	0.298794
	214	0.63185	-0.358889	0.64291	0.298794
	215	-0.00771605	-0.232079	0.823818	0.298794
	216	0.998983	-0.358889	0.823818	-0.753698
	217	-0.241925	-0.0168501	0.941814	0.298794
	218	-0.381432	-0.358889	0.38602	-0.753698
	219	-0.0525228	-0.398763	0.941814	0.298794
	220	0.359417	-0.358889	-0.345231	1.35129
	221	0.359417	-0.232079	0.823818	0.298794
	222	0.63185	0.421718	1.32453	-0.753698
	223	0.296357	0.510136	1.52634	0.167091
	224	-0.014299	1.50597	0.475284	-0.753698
	225	-0.748566	-0.447308	0.823818	-1.3807
	226	-0.241925	1.50597	1.64433	-1.49269
	227	-0.855548	0.852175	0.121298	-2.11969
	228	-0.300392	0.852175	-0.345231	0.724283
	229	-1.40838	-0.0168501	0.357289	-1.80619
	230	-1.51536	-0.0168501	0.823818	-1.80619
	231	0.785018	-0.0168501	0.203769	0.298794
	232	-0.982775	0.238252	0.941814	-0.571899
	233	0.998983	0.109961	0.823818	-1.0672
	234	0.316601	0.365063	1.90906	-1.62439
	235	0.316601	0.238252	0.823818	-0.753698
	236	0.678036	0.636947	0.941814	1.16949
	237	0.232191	0.636947	0.941814	0.116995
	238	-0.109	0.636947	0.259918	-1.0672
	239	-0.748566	1.12406	0.941814	0.298794
	240	0.998983	1.16393	-0.206611	-0.440196
	241	0.998983	1.25087	0.642635	0.298794
	242	1.87276	0.90883	0.52464	1.35129
	243	-0.641583	1.03564	0.66326	1.21958
	244	1.76578	0.780539	1.22716	-1.80619
	245	0.125209	0.039805	0.357289	-0.753698
	246	0.998983	0.868957	-0.206611	-0.440196
	247	0.504624	1.25087	0.705823	1.35129
	248	-0.534601	1.03712	0.941814	-0.146411
	249	-0.86783	-0.670647	-1.43047	-1.44259
	250	0.125209	0.383325	-1.38922	-0.32821
	251	-2.49612	-1.97013	-2.92715	-2.85868
	252	-2.49612	-1.97013	-2.13299	-2.31329
	253	-1.24293	-0.320497	-0.693491	-0.999487
	254	-1.37015	0.206489	-0.408145	-0.506286
	255	-1.62234	-0.974294	-1.66073	-1.80619
	256	-0.748566	-0.232079	-0.99267	-0.753698
	257	-0.748566	-0.232079	-1.25739	-0.935497
	258	-2.49612	-1.97013	-2.92715	-2.85868
	259	-2.49612	-1.97013	-2.92715	-2.85868
	260	0.125209	0.636947	-0.0254281	0.298794
	261	-2.49612	-1.84332	-2.36325	-2.67688
	262	-0.109	0.636947	-0.0254281	0.298794
	263	-2.49612	-1.97013	-2.92715	-2.85868
	264	0.125209	0.636947	-0.0254281	0.298794
	265	-0.748566	-0.232079	-0.99267	-0.753698
	266	0.125209	0.636947	-0.0254281	0.298794
	267	0.125209	0.636947	-0.0254281	0.298794
	268	0.892001	-0.487181	0.225461	0.298794
	269	-0.109	-1.71503	-0.143423	0.298794
	270	0.998983	0.636947	0.642635	-0.753698
	271	0.998983	-1.97013	-0.080235	0.298794
	272	0.998983	-1.1011	0.559097	-0.753698
	273	0.998983	-1.1011	-1.11173	0.298794
	274	-2.38913	-1.69825	-1.95991	-2.48119
	275	-0.855548	-0.487181	-0.727948	-1.26079
	276	-0.76881	1.50597	0.559097	-1.80619
	277	-0.300392	0.980467	-0.609953	1.35129
	278	0.232191	-0.543836	0.941814	-0.3901
	279	-1.40838	1.07551	-0.0254281	-0.753698
	280	1.87276	-0.105268	1.62371	-0.753698
	281	0.998983	0.636947	0.941814	-2.23168
	282	0.998983	-1.1011	0.941814	-0.753698
	283	0.998983	-0.232079	0.941814	1.35129
	284	0.998983	-0.192206	0.941814	0.791995
	285	0.125209	0.0446339	-0.0254281	-0.753698
	286	0.125209	0.168097	-0.0254281	-0.753698
	287	-0.641583	0.128223	0.656467	0.298794
	288	-0.534601	-0.0870056	0.941814	1.35129
	289	0.892001	-0.846002	0.656467	-0.753698
	290	0.125209	-0.462609	-0.707323	0.298794
	291	-0.748566	0.383325	-0.99267	0.298794
	292	0.0182262	-0.375671	-0.99267	0.298794
	293	-0.641583	-0.342108	-0.0254281	1.35129
	294	-2.49612	-1.84332	-2.24526	-2.85868
	295	0.892001	0.615336	-0.707323	1.35129
	296	0.252435	1.50597	-0.99267	1.35129
	297	0.486644	-0.569289	-0.99267	0.298794
	298	0.892001	-0.13407	-0.707323	1.35129
	299	0.892001	0.0946596	1.62371	0.298794
	Ten Berge scores
	Case index	Others’ Emotion _Appraisal	Regulation of_Emotions	Self Emotion _Appraisal	Use of_Emotions
	0	0.116223	0.531814	1.41893	-0.671879
	1	1.91729	0.695566	1.06078	1.06427
	2	0.964254	1.20727	0.949949	1.23904
	3	0.810991	0.386853	0.839943	1.01084
	4	0.950589	0.579372	0.942314	1.3326
	5	-0.300551	0.702018	-1.13899	-0.726936
	6	-0.0263554	0.773441	-0.0235447	0.052679
	7	-0.476405	1.12453	-0.338434	-0.358238
	8	1.18287	1.06941	1.20194	1.59051
	9	0.630452	0.395403	0.715061	0.905681
	10	0.769891	0.899769	-0.31061	0.559676
	11	0.173412	0.259397	0.638888	0.577109
	12	0.142675	0.951705	-0.92243	-0.258936
	13	0.29438	0.209641	0.240425	0.281704
	14	1.22632	-0.126726	0.0885248	2.17423
	15	0.676124	1.2356	0.439304	-1.35802
	16	-0.642223	0.690879	0.552923	0.570768
	17	-0.459736	1.12125	0.741264	0.163773
	18	0.756427	-0.207396	0.146986	-0.699464
	19	0.227844	0.934938	-0.866202	-1.13948
	20	0.729929	0.100676	0.319604	-0.516774
	21	1.3021	0.307575	1.08721	1.11115
	22	1.03543	0.736647	0.950747	1.46577
	23	-0.503007	0.728013	-0.779378	-0.337588
	24	-0.0104632	1.30867	0.442123	0.556453
	25	0.660802	1.18786	0.689521	0.754395
	26	1.19199	-1.40259	1.52617	0.576901
	27	1.93405	0.95348	0.950693	2.17262
	28	0.919092	1.41794	1.10373	1.08818
	29	1.25131	-0.342924	1.27166	1.64609
	30	1.03383	-1.20901	1.26118	0.817891
	31	0.93952	-0.469299	0.218527	1.28567
	32	1.91105	-0.486077	1.85427	2.08853
	33	1.86684	0.560146	1.79423	1.623
	34	1.91181	0.367681	2.23065	2.45106
	35	1.42724	0.586914	1.00508	1.42843
	36	1.8564	-0.122397	1.06133	2.14045
	37	1.00628	-0.300136	-0.0327163	1.6703
	38	2.221	0.393295	1.26193	2.38712
	39	1.69078	-0.215441	1.93112	1.78322
	40	1.72756	0.910146	0.675282	1.19573
	41	1.96973	1.02489	0.217572	2.20235
	42	2.00642	0.602106	1.5937	2.85591
	43	1.95166	0.566861	1.49976	2.66732
	44	0.436212	0.307942	1.43402	2.65053
	45	-0.400368	0.526673	0.542047	1.94863
	46	2.28262	0.939457	1.43701	2.32483
	47	1.08999	-0.059674	0.971473	2.23004
	48	0.435711	-0.0520424	0.0899009	1.65788
	49	0.476795	-0.400493	1.1894	2.11776
	50	0.895213	-0.827835	-0.111942	1.75213
	51	0.194583	0.318034	2.21717	3.12729
	52	0.125049	-0.398895	1.48886	2.14922
	53	-0.229446	-1.10914	-0.307444	1.40967
	54	0.0375058	-1.40484	0.435049	1.34361
	55	0.406753	-0.300827	0.985931	2.21671
	56	0.320811	-0.42394	0.395103	1.31222
	57	0.0702497	-0.907284	-0.113588	0.575952
	58	0.617492	0.348283	0.937758	-0.208882
	59	1.60739	1.3651	1.50705	1.99017
	60	0.608946	0.230365	0.838898	1.74749
	61	0.167132	-1.15428	0.0848342	1.23635
	62	0.472385	-1.53168	1.7618	0.396094
	63	-0.000505838	-0.48317	0.0277518	1.41295
	64	0.843445	1.04251	1.38713	1.72011
	65	1.74976	-1.28619	1.64147	1.69895
	66	-0.284912	-0.286584	-0.3019	0.286662
	67	-0.472518	-1.06393	0.484813	1.22372
	68	-0.683239	0.266033	0.382058	1.0936
	69	0.47958	-1.55525	0.466086	1.07546
	70	0.199442	-1.36603	0.296392	0.758605
	71	1.0371	-0.943693	0.414278	1.14461
	72	1.55393	1.14147	1.1181	2.6831
	73	1.13758	1.75634	1.13369	1.80475
	74	0.829126	1.61812	0.750426	1.45177
	75	0.81625	1.39954	0.911504	0.970746
	76	1.2441	0.821352	1.66669	1.83245
	77	0.217723	2.07713	0.120083	0.49886
	78	1.79101	1.81421	1.76539	2.26252
	79	0.836229	1.15159	0.194198	0.567949
	80	0.745635	0.891948	0.5235	0.747183
	81	0.903447	1.39071	1.03827	1.27763
	82	-0.748841	-0.645437	-0.964498	-0.763652
	83	0.709359	0.320534	0.782541	1.1971
	84	0.193911	0.995463	0.0850275	0.321092
	85	0.798869	0.374355	0.606742	1.28304
	86	-0.0766812	0.218867	0.0306858	0.287659
	87	0.988679	1.57228	0.778097	1.43877
	88	0.86384	0.514	0.726009	1.2382
	89	-0.891425	-0.120061	-0.633693	-0.746319
	90	1.83196	1.41783	1.58254	2.23868
	91	-0.297757	0.600646	-0.239005	0.532603
	92	-0.290023	0.996403	-0.172323	0.597287
	93	1.04949	1.38884	0.689774	1.40017
	94	0.118262	0.959288	0.883839	1.11563
	95	-0.879412	0.147952	-0.482636	-0.756819
	96	-0.745501	0.328891	-0.858977	-0.554842
	97	-0.0295252	0.529746	-0.356602	0.202474
	98	1.83969	1.81359	1.64922	2.30336
	99	-0.666879	-0.0257828	-0.440745	-0.553091
	100	0.134328	0.356636	-0.198546	0.365357
	101	0.223206	0.452447	-0.735613	-0.161743
	102	-0.0384826	0.956255	-0.0513875	0.132119
	103	0.903447	1.39071	1.03827	1.27763
	104	1.07374	1.02321	0.745459	1.24129
	105	1.04492	1.23678	0.95615	1.18569
	106	1.01293	1.20665	0.833782	1.27989
	107	1.08613	0.889261	-0.52537	1.12698
	108	0.113243	0.96596	0.0788265	0.374441
	109	0.0933823	0.753018	-0.0156978	0.389196
	110	0.157359	0.813274	0.229036	0.200807
	111	0.137498	0.600331	0.134512	0.215562
	112	0.0977757	0.174447	-0.0545367	0.245072
	113	0.0977757	0.174447	-0.0545367	0.245072
	114	0.0735212	0.540075	-0.110222	0.403951
	115	1.38705	0.910557	1.15421	0.725749
	116	0.436937	0.767806	-0.37117	0.0243253
	117	0.139494	0.473376	-0.478809	0.0319024
	118	1.8061	1.2854	-0.586011	1.12711
	119	0.113243	0.96596	0.0788265	0.374441
	120	0.970506	1.26003	0.822949	1.51591
	121	-0.255466	1.10072	-0.261878	0.628253
	122	0.153205	1.15619	1.23868	0.659012
	123	-2.75244	-1.94357	-2.37942	-2.60528
	124	-2.43434	-1.88945	-2.71774	-2.71641
	125	-2.34647	-1.54404	-1.86805	-0.845354
	126	-1.52864	-0.701703	-1.81372	-2.1957
	127	-1.44111	-0.976621	-1.11415	0.0758285
	128	-1.4587	-0.422778	-0.712381	-0.806109
	129	-0.890605	-0.352053	-0.569997	-0.343958
	130	-0.741107	-0.24968	-0.897816	-0.698967
	131	-0.00754946	-0.142681	-1.80678	-0.839543
	132	-2.43434	-1.88945	-2.71774	-2.71641
	133	-2.13089	-1.87004	-2.45731	-2.23177
	134	-0.741107	-0.24968	-0.897816	-0.698967
	135	-2.1245	-1.76017	-2.44909	-2.59158
	136	-2.43434	-1.88945	-2.71774	-2.71641
	137	-2.43434	-1.88945	-2.71774	-2.71641
	138	-1.91075	-1.4837	-2.78894	-2.75479
	139	-1.20076	-0.86962	-1.61989	-1.33258
	140	-0.741107	-0.24968	-0.897816	-0.698967
	141	-0.746603	-0.501423	-1.34319	-0.521368
	142	-0.7601	-0.324526	-0.894738	-0.919721
	143	-1.49	-1.08518	-1.41856	-1.18777
	144	-1.00504	-0.63905	-1.01854	-1.19208
	145	-1.40792	-0.882508	-1.79977	-1.60675
	146	-0.47175	0.0329099	-0.65892	-0.882317
	147	-2.43434	-1.88945	-2.71774	-2.71641
	148	0.10551	0.570203	0.0121449	0.309757
	149	0.10551	0.570203	0.0121449	0.309757
	150	-2.43434	-1.88945	-2.71774	-2.71641
	151	-2.35082	-1.48536	-2.20629	-2.24108
	152	-1.23296	-0.249786	-1.04851	-0.937199
	153	-1.15602	0.0495846	-1.0493	-0.857731
	154	-1.49768	-0.801553	-1.62236	-1.62214
	155	-0.741107	-0.24968	-0.897816	-0.698967
	156	-0.768949	-0.384376	-1.0683	-0.857412
	157	-1.40589	-0.97003	-1.84576	-1.7651
	158	-2.43434	-1.88945	-2.71774	-2.71641
	159	0.10551	0.570203	0.0121449	0.309757
	160	-2.31646	-1.48674	-2.36183	-2.47242
	161	0.10551	0.570203	0.0121449	0.309757
	162	-2.43434	-1.88945	-2.71774	-2.71641
	163	-1.5793	-0.70764	-1.73995	-0.44753
	164	-0.741107	-0.24968	-0.897816	-0.698967
	165	0.10551	0.570203	0.0121449	0.309757
	166	-0.746628	0.464116	-0.201431	-0.38347
	167	-2.44647	-1.70663	-2.74558	-2.63697
	168	0.10551	0.570203	0.0121449	0.309757
	169	-2.43434	-1.88945	-2.71774	-2.71641
	170	-2.43434	-1.88945	-2.71774	-2.71641
	171	0.531837	0.170998	0.573999	1.14508
	172	0.779579	-1.77194	-1.00124	-0.820316
	173	0.920761	-1.50982	-1.11947	-1.00895
	174	-0.267622	0.285067	-1.93316	-0.853038
	175	0.192352	0.382677	-0.209648	-1.94928
	176	0.698731	-0.683466	0.421975	-2.18419
	177	-0.411785	-0.425728	0.105058	-1.16989
	178	-0.1172	-0.147552	0.759511	1.16202
	179	-0.542122	-0.708322	-1.74188	-3.55981
	180	-0.935452	-0.306921	-0.435217	0.819161
	181	0.228416	0.657716	-1.86232	-1.30711
	182	-1.18208	-1.21754	-1.61123	-2.19737
	183	-0.455959	-0.900395	-0.840265	-1.71605
	184	-0.692405	0.257348	-1.4723	-1.22292
	185	0.0922978	0.478976	-1.51023	-1.36495
	186	0.119967	0.0281069	0.361205	0.267518
	187	-1.25618	0.0157956	-1.26801	-1.25225
	188	-0.855323	-1.86649	0.356752	0.65245
	189	-0.152327	-1.51623	0.348585	-0.121742
	190	-0.112558	-1.54213	0.156443	-1.31951
	191	0.0661703	-0.853155	0.100559	-0.677984
	192	0.507492	-1.2086	-0.734645	-1.73801
	193	0.300776	-1.37878	-0.42441	-0.647241
	194	0.100898	-1.86194	0.0727698	0.35211
	195	0.852123	0.30383	-0.0239888	0.131409
	196	0.0358078	0.773909	-0.517754	-1.14679
	197	0.145225	1.41896	0.958863	-0.683504
	198	-1.13161	-0.566676	0.601192	0.294473
	199	-0.103963	-0.0379142	1.55422	-0.220899
	200	-0.637361	0.790829	0.465064	0.773724
	201	-0.601803	-0.253855	-0.248399	-0.100653
	202	0.072935	0.409072	1.30271	-0.23055
	203	-0.116207	-0.440053	0.0900556	-0.748428
	204	0.338028	1.06179	1.52151	-1.76061
	205	-0.66827	-0.622947	0.691788	-2.20263
	206	0.178651	0.244419	2.45163	0.246882
	207	-0.427359	0.524603	1.27459	-1.70226
	208	0.322044	0.455035	1.71311	-0.0236145
	209	0.719885	-0.581833	1.11679	0.0499329
	210	-0.286149	0.48567	0.323535	0.941203
	211	0.277388	-0.548067	-0.0916377	0.314712
	212	-0.525507	-0.853384	0.704523	0.59015
	213	0.0294327	0.269945	1.93155	0.751912
	214	0.515758	-0.352899	0.987889	0.890933
	215	-0.0157802	-0.0464077	1.4085	0.675733
	216	1.1137	-0.350276	0.887486	-0.61243
	217	-0.271522	0.0688584	1.34859	0.76565
	218	0.00248498	-0.402496	0.401892	-0.736401
	219	-0.0385783	-0.56867	0.559804	-0.146415
	220	0.516323	-0.282206	0.0752772	1.34405
	221	0.361224	-0.149553	1.07167	0.388824
	222	0.704808	0.567147	1.65434	-0.597893
	223	0.566321	0.413438	1.12695	0.474149
	224	0.0509437	1.22767	-0.0604751	-1.29526
	225	-0.140362	-0.207983	1.24832	-1.22203
	226	-0.568626	1.43343	1.84081	-1.0701
	227	-0.419452	1.01855	0.749049	-1.53732
	228	0.354799	0.815681	-0.601881	0.0915484
	229	-1.24176	-0.212173	-0.25801	-2.20084
	230	-1.37909	-0.117002	0.627418	-1.7155
	231	1.29344	0.59351	1.03907	1.28261
	232	-0.991886	0.221861	0.893787	-0.285686
	233	1.22413	0.216837	0.726057	-1.06895
	234	0.237164	0.561216	2.20057	-0.856458
	235	0.405404	0.277843	1.38061	0.12626
	236	0.652529	0.813942	2.3507	2.20694
	237	0.339633	0.385904	0.738406	-0.101489
	238	-0.0218594	0.470605	0.205611	-1.10161
	239	-0.688274	1.04342	1.14385	0.602125
	240	0.604644	0.856579	-0.317188	-0.754264
	241	0.799874	1.07133	0.480052	0.0839638
	242	1.75901	0.726085	0.436427	1.10193
	243	-0.96139	0.776065	0.289529	0.659427
	244	1.5112	0.801024	1.2169	-1.75252
	245	0.259218	0.0796901	0.454921	-0.729169
	246	0.552795	0.613509	-0.534079	-0.645315
	247	0.587322	1.1003	0.361506	1.4129
	248	0.0916926	0.980301	0.621916	-0.552334
	249	-0.866626	-0.351521	-1.20324	-1.17655
	250	0.298064	0.136135	-0.994751	-0.439034
	251	-2.43434	-1.88945	-2.71774	-2.71641
	252	-2.35082	-1.48536	-2.20629	-2.24108
	253	-1.23296	-0.249786	-1.04851	-0.937199
	254	-1.35095	-0.0185886	-1.19753	-0.806408
	255	-1.49768	-0.801553	-1.62236	-1.62214
	256	-0.741107	-0.24968	-0.897816	-0.698967
	257	-0.768949	-0.384376	-1.0683	-0.857412
	258	-2.43434	-1.88945	-2.71774	-2.71641
	259	-2.43434	-1.88945	-2.71774	-2.71641
	260	0.10551	0.570203	0.0121449	0.309757
	261	-2.31646	-1.48674	-2.36183	-2.47242
	262	-0.0894259	0.50203	-0.136086	0.36108
	263	-2.43434	-1.88945	-2.71774	-2.71641
	264	0.10551	0.570203	0.0121449	0.309757
	265	-0.741107	-0.24968	-0.897816	-0.698967
	266	0.10551	0.570203	0.0121449	0.309757
	267	0.10551	0.570203	0.0121449	0.309757
	268	0.558911	-0.560591	0.519443	0.298598
	269	-0.0254963	-1.7178	-0.0971029	0.429524
	270	0.84274	0.488192	0.554459	-0.971243
	271	1.25985	-1.74298	-0.0859341	0.562193
	272	0.926586	-1.05098	0.474077	-0.719487
	273	1.51789	-0.599866	-1.19746	0.672849
	274	-2.24413	-1.88581	-1.93635	-2.53733
	275	-1.01992	-0.0084483	-0.722544	-0.947246
	276	-0.691893	1.1057	-0.384975	-2.23128
	277	-0.18981	0.665178	-0.917365	0.809238
	278	-0.00259307	-0.416279	0.136972	-0.638836
	279	-1.29685	0.808	-0.602574	-1.38401
	280	2.01418	0.104502	1.37789	-0.812846
	281	0.53609	0.459575	0.561058	-2.25036
	282	0.996599	-1.0128	0.902079	-0.748306
	283	0.949052	-0.231342	0.962523	1.34672
	284	1.08565	-0.121759	1.06465	0.692537
	285	-0.0141059	0.0449406	-0.0695348	-1.08829
	286	0.275956	0.10688	0.243224	-0.605957
	287	-0.279978	0.109786	0.591453	0.475592
	288	-0.376063	-0.333443	0.509324	1.02001
	289	1.10013	-0.554069	1.1469	-0.332352
	290	0.00196265	-0.718591	-0.27729	0.236993
	291	-0.630335	0.251265	-0.634136	0.559782
	292	-0.013243	-0.355366	-0.371141	0.652749
	293	-0.539198	-0.459224	-0.170108	1.29959
	294	-2.27429	-1.58325	-2.10431	-2.65968
	295	0.742852	0.45003	-0.221713	1.77438
	296	0.134167	1.52162	-0.404415	1.56371
	297	0.226274	-0.343955	-0.202923	0.127826
	298	0.83728	-0.2703	0.165597	1.50591
	299	1.10469	0.246223	2.32784	0.927014
	Outer model error terms
	Estimated parameter (overview)
		Parameter estimates	Standard errors	T values	P values
	OEA1	0.582349	0.0542733	10.7299	5.68434e-14
	OEA2	0.2747	0.0316931	8.66752	5.68434e-14
	OEA3	0.308048	0.0347297	8.86987	5.68434e-14
	OEA4	0.271454	0.0328194	8.27112	5.68434e-14
	ROE1	0.935253	0.0871342	10.7335	5.68434e-14
	ROE2	0.528635	0.0637721	8.28944	5.68434e-14
	ROE3	0.547494	0.0633478	8.64267	5.68434e-14
	ROE4	0.622878	0.0666291	9.34843	5.68434e-14
	SEA1	0.288753	0.0317395	9.09761	5.68434e-14
	SEA2	0.606042	0.0554232	10.9348	5.68434e-14
	SEA3	0.271269	0.0316977	8.558	5.68434e-14
	SEA4	0.288441	0.0336138	8.58103	5.68434e-14
	UOE1	0.14747	0.023749	6.20955	1.76846e-09
	UOE2	0.281675	0.0299175	9.41504	5.68434e-14
	UOE3	0.360558	0.0360847	9.992	5.68434e-14
	UOE4	0.457026	0.0420303	10.8737	5.68434e-14
	Covariance (matrix)
		OEA1	OEA2	OEA3	OEA4	ROE1	ROE2	ROE3	ROE4	SEA1	SEA2	SEA3	SEA4	UOE1	UOE2	UOE3	UOE4
	OEA1	0.582349
	OEA2		0.2747
	OEA3			0.308048
	OEA4				0.271454
	ROE1					0.935253
	ROE2						0.528635
	ROE3							0.547494
	ROE4								0.622878
	SEA1									0.288753
	SEA2										0.606042
	SEA3											0.271269
	SEA4												0.288441
	UOE1													0.14747
	UOE2														0.281675
	UOE3															0.360558
	UOE4																0.457026
	Correlation (matrix)
		OEA1	OEA2	OEA3	OEA4	ROE1	ROE2	ROE3	ROE4	SEA1	SEA2	SEA3	SEA4	UOE1	UOE2	UOE3	UOE4
	OEA1	1
	OEA2		1
	OEA3			1
	OEA4				1
	ROE1					1
	ROE2						1
	ROE3							1
	ROE4								1
	SEA1									1
	SEA2										1
	SEA3											1
	SEA4												1
	UOE1													1
	UOE2														1
	UOE3															1
	UOE4																1
	Indicator data
	Manifest variable scores
	Case index	OEA1	OEA2	OEA3	OEA4	ROE1	ROE2	ROE3	ROE4	SEA1	SEA2	SEA3	SEA4	UOE1	UOE2	UOE3	UOE4
	0	5	5	3	3	4	4	4	4	6	6	6	6	3	4	4	3
	1	6	6	6	6	4	4	5	4	5	5	5	5	5	5	4	5
	2	5	5	5	5	5	5	5	4	5	5	5	5	5	5	5	5
	3	5	5	5	5	4	4	4	3	5	5	5	5	5	4	5	5
	4	5	5	5	5	4	4	4	4	5	5	5	5	5	5	5	5
	5	4	3	3	3	5	5	4	3	3	3	3	3	3	5	3	3
	6	4	4	4	4	4	4	5	4	4	4	4	4	4	3	4	4
	7	4	2	4	4	5	5	5	5	3	4	4	4	4	3	2	4
	8	5	5	5	5	4	5	5	4	5	5	5	5	5	6	5	5
	9	5	5	5	5	5	2	5	4	5	5	5	5	5	4	5	5
	10	5	5	5	5	5	4	5	5	3	4	4	4	4	5	4	5
	11	5	4	5	5	4	4	4	4	5	5	5	5	5	2	4	6
	12	2	5	4	4	5	4	4	4	3	2	2	2	3	3	3	3
	13	4	4	4	4	4	4	2	4	4	4	5	4	3	5	4	4
	14	5	6	6	6	3	3	1	5	4	5	5	4	6	3	6	6
	15	4	4	4	5	4	5	5	4	4	4	5	4	2	2	2	2
	16	3	3	3	3	4	4	4	4	4	5	5	4	4	4	4	4
	17	3	3	4	3	5	5	5	3	5	5	4	4	4	4	4	4
	18	5	5	5	5	4	2	2	5	4	4	5	5	3	3	3	3
	19	5	5	2	5	3	4	5	5	4	4	4	4	2	2	5	2
	20	6	4	5	5	4	4	4	2	5	5	5	5	4	3	4	4
	21	5	5	6	6	4	4	4	2	5	5	5	5	5	4	5	5
	22	5	5	5	5	5	4	4	4	5	5	5	5	5	6	5	5
	23	3	3	3	3	5	4	4	4	3	3	3	3	3	5	3	3
	24	3	4	4	4	5	5	5	4	4	4	4	4	4	4	4	4
	25	5	5	5	5	5	5	5	4	5	5	5	5	5	3	5	5
	26	5	5	5	6	2	2	1	1	5	5	6	6	4	4	4	4
	27	5	6	5	6	4	4	3	4	5	5	5	5	6	6	6	3
	28	5	5	5	5	5	5	5	5	6	5	5	5	5	4	5	5
	29	5	5	5	6	2	3	3	3	5	6	5	5	5	5	5	5
	30	5	6	5	6	2	2	2	2	5	5	5	6	4	4	5	5
	31	4	4	4	6	1	2	2	4	4	4	4	4	4	5	5	3
	32	6	6	6	6	3	2	3	2	6	6	6	6	6	6	6	5
	33	6	6	6	5	4	4	4	2	6	6	6	6	6	6	6	4
	34	5	6	5	6	1	4	4	3	6	5	6	6	6	5	6	4
	35	5	6	5	6	5	4	4	3	5	5	5	5	5	5	5	5
	36	6	6	6	5	1	4	3	3	5	5	5	5	6	6	6	5
	37	5	5	5	6	4	3	3	3	4	4	4	4	6	4	4	6
	38	6	6	6	6	1	5	4	3	5	5	5	5	6	6	6	5
	39	6	6	6	4	1	3	3	3	6	6	6	6	6	6	6	4
	40	6	6	6	6	5	4	4	5	5	5	5	5	5	5	5	5
	41	5	6	6	6	4	4	4	4	4	4	4	4	6	6	6	4
	42	5	6	6	6	1	4	4	5	5	5	5	5	6	6	6	5
	43	5	6	6	6	2	4	4	4	5	5	5	5	6	6	6	5
	44	4	4	4	4	1	4	4	4	5	5	5	5	6	6	6	5
	45	4	4	3	3	4	4	4	4	5	5	4	5	6	6	6	5
	46	5	6	6	6	2	4	4	4	5	5	5	5	6	6	6	3
	47	5	5	5	5	3	3	3	3	5	5	5	5	6	6	6	5
	48	6	5	4	4	2	4	4	4	4	4	4	6	6	6	6	5
	49	4	5	4	4	3	1	3	3	5	6	5	5	6	6	6	4
	50	6	4	5	5	4	2	2	2	6	4	4	4	6	6	6	6
	51	3	4	4	4	2	4	4	3	5	6	6	5	6	6	6	6
	52	5	4	4	4	4	3	2	3	6	6	6	6	6	6	6	6
	53	6	2	4	4	4	1	1	3	5	5	5	5	6	6	6	5
	54	6	4	3	3	4	1	1	1	6	6	6	5	6	6	6	5
	55	4	5	4	4	4	3	2	2	5	5	5	5	6	6	6	5
	56	5	4	4	4	4	2	2	3	5	5	5	5	6	5	5	4
	57	6	5	3	3	5	2	2	2	5	5	5	5	5	6	5	5
	58	6	4	4	4	4	4	4	3	6	6	6	5	4	4	4	4
	59	6	5	5	5	4	5	5	5	6	6	6	5	6	6	5	5
	60	5	4	5	5	4	1	5	5	5	5	5	5	6	5	5	5
	61	5	4	5	5	4	2	1	2	4	4	4	6	5	6	6	5
	62	5	5	5	5	4	1	2	1	6	6	6	6	4	4	4	6
	63	3	5	4	4	4	3	2	2	3	3	3	5	5	6	5	4
	64	6	4	5	5	4	4	5	5	6	6	6	6	6	5	6	5
	65	6	6	6	6	3	1	1	2	6	6	6	6	6	5	5	5
	66	5	3	4	4	4	5	2	2	4	4	4	5	4	5	5	5
	67	5	4	2	2	5	1	1	1	6	6	6	5	6	6	6	4
	68	5	4	2	2	5	4	4	2	5	5	5	6	6	6	6	4
	69	4	5	5	5	4	1	1	1	4	4	4	5	5	5	4	5
	70	5	5	4	4	5	1	1	1	5	5	5	5	5	5	5	5
	71	5	5	5	6	5	1	1	1	5	5	5	5	5	5	6	4
	72	3	5	6	6	4	4	4	4	4	4	4	4	6	6	5	4
	73	5	4	5	5	5	6	5	5	6	4	6	4	5	5	5	6
	74	5	5	5	5	6	6	5	5	5	4	5	5	5	5	5	6
	75	5	6	5	5	6	5	5	5	5	4	5	6	5	4	5	5
	76	5	6	5	5	4	5	4	4	6	5	5	6	6	5	5	5
	77	4	3	4	4	6	6	5	5	5	4	4	4	5	4	4	3
	78	6	6	6	6	6	6	5	5	6	6	6	6	6	6	6	6
	79	5	4	5	5	5	4	5	4	4	5	5	4	4	5	5	4
	80	5	5	5	5	5	5	4	4	4	5	5	5	4	5	5	5
	81	5	5	5	5	5	5	5	5	5	6	5	5	5	5	5	5
	82	3	3	3	3	3	3	2	2	3	3	3	3	3	3	3	3
	83	5	5	5	5	5	1	5	5	5	5	5	5	5	5	5	5
	84	4	4	4	4	4	4	6	4	4	3	4	4	4	4	4	4
	85	5	5	5	5	5	2	4	5	5	4	5	5	5	5	5	5
	86	4	4	4	4	4	2	4	5	4	5	4	4	4	4	4	4
	87	5	5	5	5	5	5	5	6	5	4	5	5	5	5	5	5
	88	5	5	5	5	5	4	3	4	5	5	5	5	5	5	5	5
	89	3	3	3	3	3	2	4	4	3	5	3	3	3	3	3	3
	90	6	6	6	6	6	6	4	4	6	5	6	6	6	6	6	6
	91	3	3	3	3	3	3	4	4	3	3	5	3	3	5	5	3
	92	3	3	3	3	3	3	5	5	3	3	5	3	3	5	5	3
	93	5	5	5	5	5	5	5	5	5	3	5	5	5	5	5	5
	94	4	5	4	4	4	5	4	4	4	5	6	5	4	4	6	5
	95	3	3	3	3	3	3	4	4	3	6	3	3	3	3	3	3
	96	3	3	3	3	3	3	4	5	3	3	3	3	3	3	3	3
	97	4	4	4	4	4	4	3	5	4	3	4	4	4	3	4	4
	98	6	6	6	6	6	6	5	5	6	5	6	6	6	6	6	6
	99	3	3	3	3	3	3	4	3	3	5	3	3	3	4	3	3
	100	4	4	4	4	4	4	3	4	4	3	4	4	4	4	4	4
	101	4	4	4	4	4	4	4	5	4	3	2	3	4	4	2	4
	102	4	4	4	4	4	4	5	5	4	4	4	4	4	3	4	4
	103	5	5	5	5	5	5	5	5	5	6	5	5	5	5	5	5
	104	5	5	5	5	5	5	5	3	5	3	5	5	5	5	5	5
	105	5	5	5	5	5	5	6	3	5	4	5	5	5	5	5	5
	106	5	5	5	5	5	5	5	4	5	4	5	5	5	5	5	5
	107	6	6	5	5	5	5	5	4	4	3	3	5	6	5	5	5
	108	4	4	4	4	4	4	5	5	4	4	4	4	4	4	4	4
	109	4	4	4	4	4	4	4	5	4	4	4	4	4	4	4	4
	110	4	4	4	4	4	4	6	3	4	4	4	4	4	4	4	4
	111	4	4	4	4	4	4	5	3	4	4	4	4	4	4	4	4
	112	4	4	4	4	4	4	3	3	4	4	4	4	4	4	4	4
	113	4	4	4	4	4	4	3	3	4	4	4	4	4	4	4	4
	114	4	4	4	4	4	4	3	5	4	4	4	4	4	4	4	4
	115	5	5	6	6	3	3	6	4	5	3	5	6	5	3	5	3
	116	5	5	5	5	5	5	4	5	4	3	3	5	3	5	5	5
	117	4	4	4	4	4	4	3	5	4	1	4	4	3	4	4	4
	118	6	6	6	6	4	4	6	5	4	3	3	4	6	4	5	4
	119	4	4	4	4	4	4	5	5	4	4	4	4	4	4	4	4
	120	5	5	5	5	5	5	4	5	4	5	6	5	5	5	5	5
	121	3	4	4	4	4	4	5	6	3	3	3	4	4	4	4	4
	122	3	3	3	4	3	3	6	5	5	3	6	4	4	3	3	3
	123	1	1	1	1	1	2	1	1	1	1	1	2	1	1	1	2
	124	1	1	1	1	1	1	1	1	1	1	1	1	1	1	1	1
	125	2	1	2	1	2	1	2	1	3	4	2	1	4	1	3	4
	126	3	2	2	2	3	3	3	2	1	2	3	3	2	2	1	2
	127	2	3	2	2	2	2	2	3	3	4	2	2	4	3	3	4
	128	2	3	3	1	3	3	2	3	3	3	3	3	3	3	3	3
	129	2	3	3	3	3	3	2	3	3	3	3	3	3	3	3	3
	130	3	3	3	3	3	3	3	3	3	3	3	3	3	3	3	3
	131	3	3	3	3	3	1	3	3	3	1	3	1	3	3	3	1
	132	1	1	1	1	1	1	1	1	1	1	1	1	1	1	1	1
	133	1	1	1	1	1	1	1	1	1	1	1	1	1	3	1	1
	134	3	3	3	3	3	3	3	3	3	3	3	3	3	3	3	3
	135	2	1	2	1	1	1	2	1	2	2	1	1	1	2	2	2
	136	1	1	1	1	1	1	1	1	1	1	1	1	1	1	1	1
	137	1	1	1	1	1	1	1	1	1	1	1	1	1	1	1	1
	138	2	1	1	2	2	1	2	1	1	1	2	1	1	1	1	1
	139	2	3	2	2	2	2	2	3	2	2	2	2	2	3	2	2
	140	3	3	3	3	3	3	3	3	3	3	3	3	3	3	3	3
	141	2	3	2	3	3	2	2	3	2	2	3	2	3	3	2	2
	142	3	3	4	3	2	3	3	3	4	3	2	3	3	2	4	3
	143	2	2	2	3	2	2	2	2	3	3	2	2	2	2	3	3
	144	2	4	3	3	2	3	2	4	2	3	2	3	2	2	2	3
	145	2	2	2	2	1	2	2	2	4	1	1	2	2	2	4	1
	146	3	4	4	2	2	4	3	4	3	2	2	4	3	4	3	2
	147	1	1	1	1	1	1	1	1	1	1	1	1	1	1	1	1
	148	4	4	4	4	4	4	4	4	4	4	4	4	4	4	4	4
	149	4	4	4	4	4	4	4	4	4	4	4	4	4	4	4	4
	150	1	1	1	1	1	1	1	1	1	1	1	1	1	1	1	1
	151	1	1	1	1	1	1	1	1	4	1	1	1	1	1	4	1
	152	3	2	2	3	4	3	3	2	3	3	4	3	3	2	3	3
	153	4	2	2	3	4	4	4	2	3	3	4	4	4	2	3	3
	154	2	2	2	2	3	2	2	2	2	2	3	2	2	2	2	2
	155	3	3	3	3	3	3	3	3	3	3	3	3	3	3	3	3
	156	3	3	3	3	3	3	3	3	2	3	3	3	3	3	2	3
	157	3	2	3	2	1	3	3	2	2	2	1	3	3	2	2	2
	158	1	1	1	1	1	1	1	1	1	1	1	1	1	1	1	1
	159	4	4	4	4	4	4	4	4	4	4	4	4	4	4	4	4
	160	1	1	1	1	2	1	1	1	2	1	2	1	1	1	2	1
	161	4	4	4	4	4	4	4	4	4	4	4	4	4	4	4	4
	162	1	1	1	1	1	1	1	1	1	1	1	1	1	1	1	1
	163	4	1	1	1	4	1	4	1	4	4	4	1	4	4	4	4
	164	3	3	3	3	3	3	3	3	3	3	3	3	3	3	3	3
	165	4	4	4	4	4	4	4	4	4	4	4	4	4	4	4	4
	166	4	4	4	1	4	4	4	4	4	4	4	4	4	4	4	4
	167	1	1	1	1	1	1	1	2	1	1	1	1	1	1	1	1
	168	4	4	4	4	4	4	4	4	4	4	4	4	4	4	4	4
	169	1	1	1	1	1	1	1	1	1	1	1	1	1	1	1	1
	170	1	1	1	1	1	1	1	1	1	1	1	1	1	1	1	1
	171	5	5	3	5	5	2	5	4	5	4	5	5	5	5	4	5
	172	5	5	5	5	1	1	1	1	3	5	3	3	3	3	4	3
	173	5	5	5	5	2	1	2	1	3	3	3	3	3	3	3	3
	174	4	4	4	4	4	2	4	5	2	5	2	2	3	3	4	3
	175	5	5	5	3	5	3	2	5	5	3	5	5	2	2	4	2
	176	5	5	5	4	4	2	1	4	5	4	5	5	2	2	1	2
	177	5	3	3	3	3	4	3	1	5	4	5	5	3	3	4	3
	178	2	5	2	5	4	3	3	2	4	5	4	4	4	4	4	4
	179	5	3	3	3	3	2	3	3	3	4	3	3	1	1	1	1
	180	2	4	2	4	5	2	4	2	3	4	3	3	4	4	4	5
	181	2	5	5	5	5	3	4	3	1	4	1	1	2	2	3	2
	182	5	3	2	3	3	1	4	3	3	5	3	3	2	2	2	4
	183	3	5	4	5	5	3	2	1	3	4	3	3	1	1	3	5
	184	4	3	3	3	5	5	2	3	3	4	3	3	3	3	3	3
	185	5	5	3	5	5	5	4	5	3	3	3	3	2	2	2	5
	186	5	4	4	4	4	3	4	4	5	3	5	5	4	4	4	5
	187	2	2	4	2	4	3	3	2	2	5	2	2	3	3	3	2
	188	5	2	4	2	1	1	1	2	5	5	5	5	5	5	5	5
	189	4	4	3	4	1	1	1	2	5	3	5	5	3	3	5	3
	190	4	4	4	4	1	2	2	2	4	4	4	4	2	2	2	4
	191	4	4	4	4	2	2	2	3	4	5	4	4	3	3	3	3
	192	4	4	5	5	2	1	2	2	3	4	3	3	2	2	2	2
	193	4	4	5	5	2	1	3	1	3	5	3	3	3	3	3	4
	194	4	4	4	4	1	1	1	1	4	4	4	4	4	4	4	4
	195	5	5	5	5	4	3	4	4	4	5	4	4	4	4	4	4
	196	5	5	3	3	4	4	5	5	4	4	4	4	3	3	3	3
	197	4	4	4	4	5	5	5	5	5	5	5	5	3	3	3	3
	198	4	4	2	2	3	1	4	5	5	5	5	5	4	4	4	5
	199	4	4	4	4	3	3	3	5	5	5	6	6	3	3	3	4
	200	4	4	2	2	5	4	4	5	5	4	5	5	5	5	4	4
	201	4	4	2	2	3	3	2	4	5	4	4	4	4	4	4	3
	202	4	4	4	4	3	4	4	4	6	5	5	5	3	3	4	4
	203	4	4	3	3	2	3	3	3	5	3	4	4	3	3	3	3
	204	4	4	4	4	4	5	4	4	5	5	6	6	2	2	2	1
	205	4	4	2	2	2	2	3	3	5	6	5	5	2	2	2	1
	206	2	2	4	4	2	3	3	3	6	6	5	5	4	4	2	1
	207	3	3	5	4	5	3	3	3	5	6	5	6	2	2	4	1
	208	3	3	5	5	4	3	3	4	5	5	6	5	3	3	3	3
	209	5	5	5	4	2	3	3	2	5	6	5	5	4	4	4	4
	210	4	4	4	4	5	4	4	4	5	5	3	5	5	5	5	5
	211	4	4	4	4	2	3	2	3	5	5	3	3	4	4	4	4
	212	3	3	4	5	2	3	2	3	4	4	3	6	4	4	4	4
	213	3	3	5	5	5	3	3	3	5	5	6	6	4	4	4	4
	214	4	4	5	5	2	3	3	3	3	2	6	6	4	4	4	4
	215	3	3	5	4	3	3	3	3	5	4	5	5	4	4	4	4
	216	5	5	5	5	2	3	3	3	5	4	5	5	3	3	3	3
	217	3	3	4	4	3	3	3	4	5	5	5	5	4	4	4	4
	218	4	4	3	3	2	3	3	3	6	3	4	4	3	3	3	3
	219	5	5	4	2	2	3	2	4	5	5	5	5	4	4	4	4
	220	4	4	5	4	2	3	3	3	5	4	3	3	5	5	5	5
	221	4	4	5	4	3	3	3	3	5	4	5	5	4	4	4	4
	222	4	4	5	5	4	4	4	3	6	6	5	5	3	3	3	3
	223	5	5	2	5	3	4	4	4	5	5	6	6	4	4	4	3
	224	5	5	3	3	5	5	5	5	5	6	4	4	3	3	3	3
	225	3	3	3	3	3	3	3	2	5	4	5	5	3	3	1	1
	226	3	3	4	4	5	5	5	5	5	6	6	6	2	2	3	3
	227	2	3	3	3	4	4	4	5	5	3	4	4	2	2	1	1
	228	5	3	4	3	4	4	4	5	5	4	3	3	5	5	3	3
	229	4	2	2	2	3	3	3	4	5	5	4	4	2	2	2	2
	230	3	2	2	2	3	3	3	4	5	4	5	5	2	2	2	2
	231	3	5	5	5	3	3	3	4	5	6	5	2	4	4	4	4
	232	3	3	2	3	3	3	4	4	5	5	5	5	3	3	4	3
	233	5	5	5	5	4	3	3	4	5	4	5	5	3	3	2	2
	234	3	5	3	5	4	3	4	4	6	6	6	6	2	2	3	2
	235	3	5	3	5	3	3	4	4	5	4	5	5	3	3	3	3
	236	2	5	5	5	4	4	4	4	5	5	5	5	5	5	4	5
	237	5	4	4	4	4	4	4	4	5	5	5	5	4	4	3	4
	238	4	4	3	4	4	4	4	4	4	4	4	5	3	3	2	2
	239	3	3	3	3	4	5	4	5	5	5	5	5	4	4	4	4
	240	5	5	5	5	4	5	5	4	4	5	3	4	3	3	4	4
	241	5	5	5	5	5	5	4	5	5	5	4	5	4	4	4	4
	242	6	6	6	6	4	5	4	4	5	4	4	5	5	5	5	5
	243	4	3	3	3	5	5	4	4	4	5	4	6	5	5	5	4
	244	5	6	6	6	5	5	3	4	5	5	5	6	2	2	2	2
	245	4	4	4	4	3	4	3	3	5	5	4	4	3	3	3	3
	246	5	5	5	5	4	5	3	5	4	5	3	4	3	3	4	4
	247	5	4	4	5	5	5	4	5	5	3	5	5	5	5	5	5
	248	5	3	3	3	3	5	5	4	5	5	5	5	4	4	3	2
	249	2	4	3	2	2	2	2	4	4	2	2	2	2	2	4	2
	250	4	4	4	4	2	4	4	4	2	2	2	4	4	4	2	2
	251	1	1	1	1	1	1	1	1	1	1	1	1	1	1	1	1
	252	1	1	1	1	1	1	1	1	4	1	1	1	1	1	4	1
	253	3	2	2	3	4	3	3	2	3	3	4	3	3	2	3	3
	254	4	2	1	3	4	4	4	2	3	3	4	4	4	2	3	3
	255	2	2	2	2	3	2	2	2	2	2	3	2	2	2	2	2
	256	3	3	3	3	3	3	3	3	3	3	3	3	3	3	3	3
	257	3	3	3	3	3	3	3	3	2	3	3	3	3	3	2	3
	258	1	1	1	1	1	1	1	1	1	1	1	1	1	1	1	1
	259	1	1	1	1	1	1	1	1	1	1	1	1	1	1	1	1
	260	4	4	4	4	4	4	4	4	4	4	4	4	4	4	4	4
	261	1	1	1	1	2	1	1	1	2	1	2	1	1	1	2	1
	262	4	4	3	4	4	4	4	4	4	4	4	4	4	4	4	4
	263	1	1	1	1	1	1	1	1	1	1	1	1	1	1	1	1
	264	4	4	4	4	4	4	4	4	4	4	4	4	4	4	4	4
	265	3	3	3	3	3	3	3	3	3	3	3	3	3	3	3	3
	266	4	4	4	4	4	4	4	4	4	4	4	4	4	4	4	4
	267	4	4	4	4	4	4	4	4	4	4	4	4	4	4	4	4
	268	4	5	5	5	3	3	2	3	5	4	3	5	4	4	4	4
	269	4	4	3	4	1	1	2	1	4	3	4	4	4	4	4	4
	270	5	5	5	5	4	4	4	4	5	5	4	5	3	3	3	3
	271	5	5	5	5	1	1	1	1	4	1	5	4	4	4	4	4
	272	5	5	5	5	2	2	2	2	4	4	5	5	3	3	3	3
	273	5	5	5	5	2	2	2	2	2	4	5	1	4	4	4	4
	274	2	1	1	1	1	2	1	1	2	2	2	2	1	2	1	2
	275	2	3	3	3	3	3	2	3	4	3	3	3	2	2	5	2
	276	5	3	2	3	5	5	5	5	4	4	5	5	2	2	2	2
	277	5	3	4	3	3	4	5	5	4	4	3	3	5	5	5	5
	278	5	4	4	4	3	2	2	4	5	5	5	5	3	3	5	3
	279	4	2	2	2	5	5	5	3	4	4	4	4	3	3	3	3
	280	6	6	6	6	4	3	3	3	6	6	6	5	3	3	3	3
	281	5	5	5	5	4	4	4	4	5	5	5	5	1	1	3	3
	282	5	5	5	5	2	2	2	2	5	5	5	5	3	3	3	3
	283	5	5	5	5	3	3	3	3	5	5	5	5	5	5	5	5
	284	5	5	5	5	3	3	4	2	5	5	5	5	5	4	4	4
	285	4	4	4	4	5	2	5	2	4	4	4	4	3	3	3	3
	286	4	4	4	4	2	4	4	3	4	4	4	4	3	3	3	3
	287	4	3	3	3	2	4	3	4	5	5	5	4	4	4	4	4
	288	5	3	3	3	2	4	3	3	5	5	5	5	5	5	5	5
	289	4	5	5	5	2	2	3	2	5	5	5	4	3	3	3	3
	290	4	4	4	4	1	2	5	2	3	3	3	4	4	4	4	4
	291	3	3	3	3	2	4	4	4	3	3	3	3	4	4	4	4
	292	3	4	4	4	2	2	4	3	3	3	3	3	4	4	4	4
	293	4	3	3	3	2	4	2	3	4	4	4	4	5	5	5	5
	294	1	1	1	1	2	1	1	1	2	2	2	1	1	1	1	1
	295	4	5	5	5	2	5	3	5	3	3	3	4	5	5	5	5
	296	3	4	5	4	5	5	5	5	3	3	3	3	5	5	5	5
	297	3	4	6	4	4	1	5	1	3	3	3	3	4	4	4	4
	298	4	5	5	5	1	4	5	1	3	3	3	4	5	5	5	5
	299	4	5	5	5	2	2	5	4	6	6	6	5	4	4	4	4
	Mardia's multivariate normality test
		Test-Statistic	P value
	Skewness	2407.9	0
	Excess kurtosis	30.9425	0
	Empirical covariance matrix
		OEA1	OEA2	OEA3	OEA4	ROE1	ROE2	ROE3	ROE4	SEA1	SEA2	SEA3	SEA4	UOE1	UOE2	UOE3	UOE4
	OEA1	1.78129	1.40453	1.33582	1.34233	0.798267	0.771089	0.732244	0.703133	1.25798	1.20756	1.32122	1.40196	1.32736	1.22369	1.21102	1.20042
	OEA2	1.40453	1.85227	1.57013	1.63867	0.754133	0.790267	0.749733	0.795733	1.15093	1.13267	1.18867	1.32987	1.26507	1.20573	1.22773	1.16827
	OEA3	1.33582	1.57013	1.91596	1.70767	0.705733	0.788022	0.735311	0.735533	1.09558	1.10022	1.12656	1.25849	1.29576	1.19276	1.19876	1.18202
	OEA4	1.34233	1.63867	1.70767	1.96083	0.771	0.796167	0.798833	0.7405	1.09617	1.11167	1.21917	1.32067	1.2505	1.123	1.17133	1.18617
	ROE1	0.798267	0.754133	0.705733	0.771	1.81773	1.07647	1.02353	0.954867	0.728467	0.768	0.814333	0.840933	0.7362	0.706533	0.645867	0.810467
	ROE2	0.771089	0.790267	0.788022	0.796167	1.07647	1.82466	1.26034	1.21023	0.710878	0.643222	0.723389	0.898089	0.768456	0.751622	0.668622	0.745989
	ROE3	0.732244	0.749733	0.735311	0.798833	1.02353	1.26034	1.77132	1.1981	0.654122	0.673444	0.711611	0.745244	0.779878	0.685044	0.614711	0.702344
	ROE4	0.703133	0.795733	0.735533	0.7405	0.954867	1.21023	1.1981	1.75043	0.706233	0.642333	0.718833	0.7928	0.6611	0.6446	0.584267	0.625567
	SEA1	1.25798	1.15093	1.09558	1.09617	0.728467	0.710878	0.654122	0.706233	1.71266	1.36878	1.51561	1.52164	1.19334	1.08651	1.17018	0.982211
	SEA2	1.20756	1.13267	1.10022	1.11167	0.768	0.643222	0.673444	0.642333	1.36878	1.85222	1.42056	1.38089	1.13456	1.04622	1.05289	1.00989
	SEA3	1.32122	1.18867	1.12656	1.21917	0.814333	0.723389	0.711611	0.718833	1.51561	1.42056	1.87639	1.63956	1.20106	1.12856	1.12689	1.03339
	SEA4	1.40196	1.32987	1.25849	1.32067	0.840933	0.898089	0.745244	0.7928	1.52164	1.38089	1.63956	1.93929	1.29036	1.21502	1.18902	1.09076
	UOE1	1.32736	1.26507	1.29576	1.2505	0.7362	0.768456	0.779878	0.6611	1.19334	1.13456	1.20106	1.29036	2.06066	1.83749	1.70716	1.58379
	UOE2	1.22369	1.20573	1.19276	1.123	0.706533	0.751622	0.685044	0.6446	1.08651	1.04622	1.12856	1.21502	1.83749	2.01516	1.64982	1.46029
	UOE3	1.21102	1.22773	1.19876	1.17133	0.645867	0.668622	0.614711	0.584267	1.17018	1.05289	1.12689	1.18902	1.70716	1.64982	1.91449	1.45396
	UOE4	1.20042	1.16827	1.18202	1.18617	0.810467	0.745989	0.702344	0.625567	0.982211	1.00989	1.03339	1.09076	1.58379	1.46029	1.45396	1.76732
	Empirical correlation matrix
		OEA1	OEA2	OEA3	OEA4	ROE1	ROE2	ROE3	ROE4	SEA1	SEA2	SEA3	SEA4	UOE1	UOE2	UOE3	UOE4
	OEA1	1	0.773238	0.723084	0.718245	0.443625	0.427707	0.41223	0.398197	0.720229	0.664804	0.722682	0.754303	0.692815	0.645877	0.655781	0.676564
	OEA2	0.773238	1	0.833474	0.859842	0.41099	0.429864	0.41391	0.441919	0.646195	0.61151	0.637598	0.701674	0.647529	0.624087	0.651967	0.645702
	OEA3	0.723084	0.833474	1	0.881029	0.378166	0.421459	0.399144	0.40164	0.604805	0.584038	0.594153	0.652883	0.65212	0.607022	0.625909	0.642355
	OEA4	0.718245	0.859842	0.881029	1	0.408384	0.420914	0.428634	0.399698	0.598165	0.583321	0.635596	0.677254	0.622101	0.564944	0.604552	0.637188
	ROE1	0.443625	0.41099	0.378166	0.408384	1	0.591078	0.570411	0.535309	0.412866	0.418552	0.440936	0.447894	0.380389	0.369159	0.346219	0.452181
	ROE2	0.427707	0.429864	0.421459	0.420914	0.591078	1	0.701052	0.677183	0.402133	0.349884	0.390949	0.477428	0.396301	0.391972	0.357737	0.415417
	ROE3	0.41223	0.41391	0.399144	0.428634	0.570411	0.701052	1	0.680411	0.375556	0.371797	0.390331	0.402095	0.408202	0.36259	0.333807	0.396957
	ROE4	0.398197	0.441919	0.40164	0.399698	0.535309	0.677183	0.680411	1	0.407888	0.356731	0.396638	0.430298	0.34809	0.343213	0.319163	0.355666
	SEA1	0.720229	0.646195	0.604805	0.598165	0.412866	0.402133	0.375556	0.407888	1	0.768513	0.845457	0.834943	0.635226	0.584851	0.646235	0.564562
	SEA2	0.664804	0.61151	0.584038	0.583321	0.418552	0.349884	0.371797	0.356731	0.768513	1	0.761992	0.728603	0.580733	0.541531	0.559126	0.558173
	SEA3	0.722682	0.637598	0.594153	0.635596	0.440936	0.390949	0.390331	0.396638	0.845457	0.761992	1	0.859495	0.6108	0.580373	0.594557	0.567472
	SEA4	0.754303	0.701674	0.652883	0.677254	0.447894	0.477428	0.402095	0.430298	0.834943	0.728603	0.859495	1	0.645484	0.614623	0.617081	0.58918
	UOE1	0.692815	0.647529	0.65212	0.622101	0.380389	0.396301	0.408202	0.34809	0.635226	0.580733	0.6108	0.645484	1	0.901712	0.859496	0.829921
	UOE2	0.645877	0.624087	0.607022	0.564944	0.369159	0.391972	0.36259	0.343213	0.584851	0.541531	0.580373	0.614623	0.901712	1	0.839956	0.773796
	UOE3	0.655781	0.651967	0.625909	0.604552	0.346219	0.357737	0.333807	0.319163	0.646235	0.559126	0.594557	0.617081	0.859496	0.839956	1	0.790436
	UOE4	0.676564	0.645702	0.642355	0.637188	0.452181	0.415417	0.396957	0.355666	0.564562	0.558173	0.567472	0.58918	0.829921	0.773796	0.790436	1
	Model implied covariance matrix
		OEA1	OEA2	OEA3	OEA4	ROE1	ROE2	ROE3	ROE4	SEA1	SEA2	SEA3	SEA4	UOE1	UOE2	UOE3	UOE4
	OEA1	1.78132	1.3753	1.38846	1.4232	0.581206	0.704344	0.684446	0.656975	1.01941	0.953673	1.08234	1.09765	1.1298	1.07543	1.01822	0.934994
	OEA2	1.3753	1.85226	1.59266	1.63251	0.666682	0.807929	0.785105	0.753594	1.16933	1.09393	1.24151	1.25907	1.29596	1.23359	1.16796	1.0725
	OEA3	1.38846	1.59266	1.91595	1.64813	0.673063	0.815662	0.792619	0.760806	1.18052	1.1044	1.2534	1.27112	1.30836	1.2454	1.17914	1.08277
	OEA4	1.4232	1.63251	1.64813	1.96083	0.689904	0.836071	0.812452	0.779843	1.21006	1.13203	1.28476	1.30293	1.3411	1.27656	1.20864	1.10986
	ROE1	0.581206	0.666682	0.673063	0.689904	1.81773	1.06944	1.03923	0.997517	0.622107	0.58199	0.660509	0.669852	0.647557	0.616395	0.583601	0.535902
	ROE2	0.704344	0.807929	0.815662	0.836071	1.06944	1.82465	1.2594	1.20886	0.75391	0.705294	0.800448	0.81177	0.784752	0.746988	0.707246	0.649441
	ROE3	0.684446	0.785105	0.792619	0.812452	1.03923	1.2594	1.77132	1.17471	0.732612	0.685369	0.777835	0.788837	0.762582	0.725885	0.687266	0.631093
	ROE4	0.656975	0.753594	0.760806	0.779843	0.997517	1.20886	1.17471	1.75044	0.703208	0.657861	0.746616	0.757176	0.731975	0.696751	0.659682	0.605764
	SEA1	1.01941	1.16933	1.18052	1.21006	0.622107	0.75391	0.732612	0.703208	1.71264	1.33207	1.51178	1.53316	1.18338	1.12644	1.06651	0.979338
	SEA2	0.953673	1.09393	1.1044	1.13203	0.58199	0.705294	0.685369	0.657861	1.33207	1.85221	1.41429	1.4343	1.10707	1.0538	0.997732	0.916184
	SEA3	1.08234	1.24151	1.2534	1.28476	0.660509	0.800448	0.777835	0.746616	1.51178	1.41429	1.87637	1.6278	1.25643	1.19597	1.13234	1.03979
	SEA4	1.09765	1.25907	1.27112	1.30293	0.669852	0.81177	0.788837	0.757176	1.53316	1.4343	1.6278	1.93927	1.2742	1.21289	1.14836	1.0545
	UOE1	1.1298	1.29596	1.30836	1.3411	0.647557	0.784752	0.762582	0.731975	1.18338	1.10707	1.25643	1.2742	2.06061	1.82108	1.72419	1.58327
	UOE2	1.07543	1.23359	1.2454	1.27656	0.616395	0.746988	0.725885	0.696751	1.12644	1.0538	1.19597	1.21289	1.82108	2.01512	1.64122	1.50708
	UOE3	1.01822	1.16796	1.17914	1.20864	0.583601	0.707246	0.687266	0.659682	1.06651	0.997732	1.13234	1.14836	1.72419	1.64122	1.91446	1.42689
	UOE4	0.934994	1.0725	1.08277	1.10986	0.535902	0.649441	0.631093	0.605764	0.979338	0.916184	1.03979	1.0545	1.58327	1.50708	1.42689	1.7673
	Model implied correlation matrix
		OEA1	OEA2	OEA3	OEA4	ROE1	ROE2	ROE3	ROE4	SEA1	SEA2	SEA3	SEA4	UOE1	UOE2	UOE3	UOE4
	OEA1	1	0.757139	0.751573	0.761512	0.322994	0.390682	0.385318	0.372053	0.58364	0.52503	0.592015	0.590572	0.589703	0.567626	0.551374	0.526967
	OEA2	0.757139	1	0.845434	0.856614	0.363332	0.439473	0.433439	0.418517	0.656529	0.590598	0.665949	0.664326	0.663348	0.638515	0.620233	0.592778
	OEA3	0.751573	0.845434	1	0.850317	0.360661	0.436243	0.430253	0.415441	0.651703	0.586257	0.661054	0.659442	0.658472	0.633821	0.615674	0.58842
	OEA4	0.761512	0.856614	0.850317	1	0.365431	0.442012	0.435943	0.420935	0.660321	0.59401	0.669796	0.668163	0.66718	0.642203	0.623815	0.596202
	ROE1	0.322994	0.363332	0.360661	0.365431	1	0.587222	0.579159	0.55922	0.352588	0.31718	0.357648	0.356776	0.334592	0.322066	0.312845	0.298997
	ROE2	0.390682	0.439473	0.436243	0.442012	0.587222	1	0.70053	0.676413	0.426478	0.38365	0.432597	0.431543	0.404711	0.389559	0.378406	0.361655
	ROE3	0.385318	0.433439	0.430253	0.435943	0.579159	0.70053	1	0.667126	0.420622	0.378382	0.426658	0.425618	0.399154	0.384211	0.37321	0.35669
	ROE4	0.372053	0.418517	0.415441	0.420935	0.55922	0.676413	0.667126	1	0.406142	0.365356	0.411969	0.410965	0.385412	0.370984	0.360362	0.34441
	SEA1	0.58364	0.656529	0.651703	0.660321	0.352588	0.426478	0.420622	0.406142	1	0.747907	0.843328	0.841272	0.629934	0.606351	0.58899	0.562918
	SEA2	0.52503	0.590598	0.586257	0.59401	0.31718	0.38365	0.378382	0.365356	0.747907	1	0.758639	0.756789	0.566674	0.545459	0.529842	0.506388
	SEA3	0.592015	0.665949	0.661054	0.669796	0.357648	0.432597	0.426658	0.411969	0.843328	0.758639	1	0.853344	0.638972	0.615051	0.597441	0.570995
	SEA4	0.590572	0.664326	0.659442	0.668163	0.356776	0.431543	0.425618	0.410965	0.841272	0.756789	0.853344	1	0.637415	0.613552	0.595985	0.569603
	UOE1	0.589703	0.663348	0.658472	0.66718	0.334592	0.404711	0.399154	0.385412	0.629934	0.566674	0.638972	0.637415	1	0.893676	0.868089	0.829662
	UOE2	0.567626	0.638515	0.633821	0.642203	0.322066	0.389559	0.384211	0.370984	0.606351	0.545459	0.615051	0.613552	0.893676	1	0.83559	0.798602
	UOE3	0.551374	0.620233	0.615674	0.623815	0.312845	0.378406	0.37321	0.360362	0.58899	0.529842	0.597441	0.595985	0.868089	0.83559	1	0.775737
	UOE4	0.526967	0.592778	0.58842	0.596202	0.298997	0.361655	0.35669	0.34441	0.562918	0.506388	0.570995	0.569603	0.829662	0.798602	0.775737	1
	Quality criteria
	Model fit
	Matrix
		Estimated model	Null model
	Chi-square	274.509	5036.87
	Number of model parameters	38	16
	Number of observations	300	n/a
	Degrees of freedom	98	120
	P value	0	0
	ChiSqr/df	2.80112	41.9739
	RMSEA	0.0774837	0.369567
	RMSEA LOW 90% CI	0.0667231	0.360882
	RMSEA HIGH 90% CI	0.0884074	0.378325
	GFI	0.899594	n/a
	AGFI	0.860661	n/a
	PGFI	0.648237	n/a
	SRMR	0.0459352	n/a
	NFI	0.9455	n/a
	TLI	0.956042	n/a
	CFI	0.964101	n/a
	AIC	350.509	n/a
	BIC	491.253	n/a
	Construct reliability and validity
	Matrix
		Cronbach's alpha (standardized)	Cronbach's alpha (unstandardized)	Composite reliability (rho_c)	Average variance extracted (AVE)
	Others’ Emotion _Appraisal	0.940536	0.940769	0.943952	0.806389
	Regulation of_Emotions	0.870004	0.869887	0.87251	0.632709
	Self Emotion _Appraisal	0.941119	0.940875	0.942022	0.802723
	Use of_Emotions	0.952126	0.952254	0.954105	0.835429
	Discriminant validity
	Heterotrait-monotrait ratio (HTMT)
		Others’ Emotion _Appraisal	Regulation of_Emotions	Self Emotion _Appraisal	Use of_Emotions
	Others’ Emotion _Appraisal
	Regulation of_Emotions	0.586841
	Self Emotion _Appraisal	0.812681	0.571692
	Use of_Emotions	0.781777	0.517496	0.726843
	Fornell-Larcker criterion
		Others’ Emotion _Appraisal	Regulation of_Emotions	Self Emotion _Appraisal	Use of_Emotions
	Others’ Emotion _Appraisal	0.897992
	Regulation of_Emotions	0.565035	0.79543
	Self Emotion _Appraisal	0.780202	0.554979	0.895948
	Use of_Emotions	0.745975	0.498372	0.716993	0.914018
	Residual covariance matrix
	Matrix (unstandardized)
		OEA1	OEA2	OEA3	OEA4	ROE1	ROE2	ROE3	ROE4	SEA1	SEA2	SEA3	SEA4	UOE1	UOE2	UOE3	UOE4
	OEA1	3.17415e-05	-0.0292333	0.0526402	0.0808712	-0.21706	-0.0667447	-0.0477985	-0.0461584	-0.238567	-0.253882	-0.238884	-0.304308	-0.197554	-0.148256	-0.192806	-0.265428
	OEA2	-0.0292333	-6.09218e-06	0.0225252	-0.00615662	-0.0874509	0.0176628	0.0353715	-0.0421395	0.0183985	-0.0387402	0.0528466	-0.0707922	0.0308905	0.0278597	-0.0597715	-0.0957661
	OEA3	0.0526402	0.0225252	-6.59404e-06	-0.0595326	-0.0326704	0.0276396	0.0573077	0.0252728	0.0849453	0.00417374	0.12684	0.0126356	0.0126046	0.0526437	-0.0196157	-0.0992572
	OEA4	0.0808712	-0.00615662	-0.0595326	-6.10638e-06	-0.0810957	0.0399047	0.0136184	0.0393431	0.113895	0.0203635	0.0655911	-0.0177361	0.090598	0.153562	0.037311	-0.0763087
	ROE1	-0.21706	-0.0874509	-0.0326704	-0.0810957	-6.28632e-06	-0.00702647	0.0156944	0.0426505	-0.10636	-0.18601	-0.153824	-0.171082	-0.0886429	-0.0901379	-0.0622656	-0.274565
	ROE2	-0.0667447	0.0176628	0.0276396	0.0399047	-0.00702647	-3.05089e-06	-0.000940082	-0.00137648	0.0430324	0.0620714	0.0770592	-0.0863185	0.0162967	-0.00463381	0.0386239	-0.0965482
	ROE3	-0.0477985	0.0353715	0.0573077	0.0136184	0.0156944	-0.000940082	-3.10046e-06	-0.0233943	0.0784894	0.0119241	0.0662237	0.0435929	-0.0172954	0.040841	0.0725548	-0.071251
	ROE4	-0.0461584	-0.0421395	0.0252728	0.0393431	0.0426505	-0.00137648	-0.0233943	1.85443e-06	-0.00302583	0.0155272	0.0277823	-0.0356235	0.0708754	0.0521512	0.0754151	-0.0198028
	SEA1	-0.238567	0.0183985	0.0849453	0.113895	-0.10636	0.0430324	0.0784894	-0.00302583	-1.65807e-05	-0.0367126	-0.00383073	0.01152	-0.00996075	0.0399258	-0.103671	-0.00287341
	SEA2	-0.253882	-0.0387402	0.00417374	0.0203635	-0.18601	0.0620714	0.0119241	0.0155272	-0.0367126	-1.48336e-05	-0.00626366	0.0534081	-0.0274834	0.00757539	-0.0551568	-0.0937046
	SEA3	-0.238884	0.0528466	0.12684	0.0655911	-0.153824	0.0770592	0.0662237	0.0277823	-0.00383073	-0.00626366	-1.96186e-05	-0.0117508	0.055377	0.0674149	0.00545194	0.00640212
	SEA4	-0.304308	-0.0707922	0.0126356	-0.0177361	-0.171082	-0.0863185	0.0435929	-0.0356235	0.01152	0.0534081	-0.0117508	-1.75984e-05	-0.0161509	-0.00213483	-0.0406645	-0.0362567
	UOE1	-0.197554	0.0308905	0.0126046	0.090598	-0.0886429	0.0162967	-0.0172954	0.0708754	-0.00996075	-0.0274834	0.055377	-0.0161509	-4.5044e-05	-0.0164129	0.0170331	-0.000523662
	UOE2	-0.148256	0.0278597	0.0526437	0.153562	-0.0901379	-0.00463381	0.040841	0.0521512	0.0399258	0.00757539	0.0674149	-0.00213483	-0.0164129	-3.88011e-05	-0.00860502	0.0467864
	UOE3	-0.192806	-0.0597715	-0.0196157	0.037311	-0.0622656	0.0386239	0.0725548	0.0754151	-0.103671	-0.0551568	0.00545194	-0.0406645	0.0170331	-0.00860502	-3.18027e-05	-0.0270617
	UOE4	-0.265428	-0.0957661	-0.0992572	-0.0763087	-0.274565	-0.0965482	-0.071251	-0.0198028	-0.00287341	-0.0937046	0.00640212	-0.0362567	-0.000523662	0.0467864	-0.0270617	-2.72196e-05
	Matrix (standardized)
		OEA1	OEA2	OEA3	OEA4	ROE1	ROE2	ROE3	ROE4	SEA1	SEA2	SEA3	SEA4	UOE1	UOE2	UOE3	UOE4
	OEA1	1.78194e-05	-0.0160938	0.0284943	0.043272	-0.120628	-0.0370219	-0.0269091	-0.0261403	-0.136587	-0.139772	-0.130665	-0.163729	-0.103114	-0.0782511	-0.104406	-0.149596
	OEA2	-0.0160938	-3.28904e-06	0.011957	-0.00323051	-0.0476593	0.00960767	0.0195278	-0.0234026	0.0103299	-0.0209153	0.0283468	-0.0373519	0.0158114	0.0144202	-0.0317407	-0.05293
	OEA3	0.0284943	0.011957	-3.44164e-06	-0.0307144	-0.0175064	0.0147825	0.0311079	0.0138003	0.0468934	0.00221557	0.0668961	0.00655514	0.00634358	0.0267916	-0.010242	-0.0539401
	OEA4	0.043272	-0.00323051	-0.0307144	-3.11417e-06	-0.0429549	0.0210966	0.00730728	0.0212361	0.0621514	0.0106853	0.034195	-0.00909528	0.0450708	0.0772517	0.0192571	-0.0409917
	ROE1	-0.120628	-0.0476593	-0.0175064	-0.0429549	-3.45833e-06	-0.00385817	0.00874641	0.0239104	-0.0602805	-0.101374	-0.0832911	-0.0911206	-0.0458011	-0.0470965	-0.0333777	-0.153187
	ROE2	-0.0370219	0.00960767	0.0147825	0.0210966	-0.00385817	-1.67204e-06	-0.00052291	-0.000770208	0.0243428	0.033764	0.041646	-0.0458872	0.00840441	-0.00241654	0.0206652	-0.0537645
	ROE3	-0.0269091	0.0195278	0.0311079	0.00730728	0.00874641	-0.00052291	-1.75036e-06	-0.0132858	0.0450637	0.00658309	0.0363248	0.0235204	-0.0090527	0.0216169	0.0393995	-0.0402702
	ROE4	-0.0261403	-0.0234026	0.0138003	0.0212361	0.0239104	-0.000770208	-0.0132858	1.05941e-06	-0.00174758	0.00862332	0.0153297	-0.0193349	0.0373181	0.0277676	0.0411964	-0.0112589
	SEA1	-0.136587	0.0103299	0.0468934	0.0621514	-0.0602805	0.0243428	0.0450637	-0.00174758	-9.68126e-06	-0.0206127	-0.00213691	0.00632115	-0.00530218	0.0214914	-0.0572527	-0.0016516
	SEA2	-0.139772	-0.0209153	0.00221557	0.0106853	-0.101374	0.033764	0.00658309	0.00862332	-0.0206127	-8.00854e-06	-0.00335985	0.0281799	-0.0140676	0.00392106	-0.0292905	-0.0517913
	SEA3	-0.130665	0.0283468	0.0668961	0.034195	-0.0832911	0.041646	0.0363248	0.0153297	-0.00213691	-0.00335985	-1.04555e-05	-0.00616003	0.0281621	0.0346689	0.00287649	0.00351564
	SEA4	-0.163729	-0.0373519	0.00655514	-0.00909528	-0.0911206	-0.0458872	0.0235204	-0.0193349	0.00632115	0.0281799	-0.00616003	-9.07464e-06	-0.00807926	-0.00107991	-0.0211041	-0.0195844
	UOE1	-0.103114	0.0158114	0.00634358	0.0450708	-0.0458011	0.00840441	-0.0090527	0.0373181	-0.00530218	-0.0140676	0.0281621	-0.00807926	-2.18591e-05	-0.00805433	0.00857559	-0.000274404
	UOE2	-0.0782511	0.0144202	0.0267916	0.0772517	-0.0470965	-0.00241654	0.0216169	0.0277676	0.0214914	0.00392106	0.0346689	-0.00107991	-0.00805433	-1.92546e-05	-0.00438098	0.0247918
	UOE3	-0.104406	-0.0317407	-0.010242	0.0192571	-0.0333777	0.0206652	0.0393995	0.0411964	-0.0572527	-0.0292905	0.00287649	-0.0211041	0.00857559	-0.00438098	-1.66116e-05	-0.014712
	UOE4	-0.149596	-0.05293	-0.0539401	-0.0409917	-0.153187	-0.0537645	-0.0402702	-0.0112589	-0.0016516	-0.0517913	0.00351564	-0.0195844	-0.000274404	0.0247918	-0.014712	-1.54016e-05
	Algorithm
	Setting
	Data file
		Setting
	Data file	EIQ 300
	Basic CB-SEM algorithm
		Setting
	Apply configured starting values.	Yes
	Imply a variance of 1.0 for causal indicators.	No
	Imply causal indicator correlations per construct.	No
	Imply latent variable correlations.	No
	Maximum iteration count	1000
	Mean structure	No mean-structure (default)
	Starting value strategy	Default
	Stop criterion (function value)	10⁻⁹ (very accurate)
	Stop criterion (gradient)	10⁻⁶
	Execution log
	Reading score matrix of complete data set
	Calculating full data set.
	All calculations done.
	Model and data
	Beta
	Matrix
		Others’ Emotion _Appraisal	Regulation of_Emotions	Self Emotion _Appraisal	Use of_Emotions
	Others’ Emotion _Appraisal
	Regulation of_Emotions
	Self Emotion _Appraisal
	Use of_Emotions
	Beta design
		Others’ Emotion _Appraisal	Regulation of_Emotions	Self Emotion _Appraisal	Use of_Emotions
	Others’ Emotion _Appraisal
	Regulation of_Emotions
	Self Emotion _Appraisal
	Use of_Emotions
	Beta constraints
		Others’ Emotion _Appraisal	Regulation of_Emotions	Self Emotion _Appraisal	Use of_Emotions
	Others’ Emotion _Appraisal	infinite	infinite	infinite	infinite
	Regulation of_Emotions	infinite	infinite	infinite	infinite
	Self Emotion _Appraisal	infinite	infinite	infinite	infinite
	Use of_Emotions	infinite	infinite	infinite	infinite
	Lambda
	Matrix
		Others’ Emotion _Appraisal	Regulation of_Emotions	Self Emotion _Appraisal	Use of_Emotions
	OEA1	1
	OEA2	1.14707
	OEA3	1.15804
	OEA4	1.18702
	ROE1		1
	ROE2		1.21187
	ROE3		1.17763
	ROE4		1.13036
	SEA1			1
	SEA2			0.935514
	SEA3			1.06173
	SEA4			1.07675
	UOE1				1
	UOE2				0.951878
	UOE3				0.901235
	UOE4				0.827574
	Lambda design
		Others’ Emotion _Appraisal	Regulation of_Emotions	Self Emotion _Appraisal	Use of_Emotions
	OEA1	-1
	OEA2	-1
	OEA3	-1
	OEA4	-1
	ROE1		-1
	ROE2		-1
	ROE3		-1
	ROE4		-1
	SEA1			-1
	SEA2			-1
	SEA3			-1
	SEA4			-1
	UOE1				-1
	UOE2				-1
	UOE3				-1
	UOE4				-1
	Lambda constraints
		Others’ Emotion _Appraisal	Regulation of_Emotions	Self Emotion _Appraisal	Use of_Emotions
	OEA1	1	infinite	infinite	infinite
	OEA2	infinite	infinite	infinite	infinite
	OEA3	infinite	infinite	infinite	infinite
	OEA4	infinite	infinite	infinite	infinite
	ROE1	infinite	1	infinite	infinite
	ROE2	infinite	infinite	infinite	infinite
	ROE3	infinite	infinite	infinite	infinite
	ROE4	infinite	infinite	infinite	infinite
	SEA1	infinite	infinite	1	infinite
	SEA2	infinite	infinite	infinite	infinite
	SEA3	infinite	infinite	infinite	infinite
	SEA4	infinite	infinite	infinite	infinite
	UOE1	infinite	infinite	infinite	1
	UOE2	infinite	infinite	infinite	infinite
	UOE3	infinite	infinite	infinite	infinite
	UOE4	infinite	infinite	infinite	infinite
	Theta
	Matrix
		OEA1	OEA2	OEA3	OEA4	ROE1	ROE2	ROE3	ROE4	SEA1	SEA2	SEA3	SEA4	UOE1	UOE2	UOE3	UOE4
	OEA1	0.582349
	OEA2		0.2747
	OEA3			0.308048
	OEA4				0.271454
	ROE1					0.935253
	ROE2						0.528635
	ROE3							0.547494
	ROE4								0.622878
	SEA1									0.288753
	SEA2										0.606042
	SEA3											0.271269
	SEA4												0.288441
	UOE1													0.14747
	UOE2														0.281675
	UOE3															0.360558
	UOE4																0.457026
	Theta design
		OEA1	OEA2	OEA3	OEA4	ROE1	ROE2	ROE3	ROE4	SEA1	SEA2	SEA3	SEA4	UOE1	UOE2	UOE3	UOE4
	OEA1	1
	OEA2		1
	OEA3			1
	OEA4				1
	ROE1					1
	ROE2						1
	ROE3							1
	ROE4								1
	SEA1									1
	SEA2										1
	SEA3											1
	SEA4												1
	UOE1													1
	UOE2														1
	UOE3															1
	UOE4																1
	Theta constraints
		OEA1	OEA2	OEA3	OEA4	ROE1	ROE2	ROE3	ROE4	SEA1	SEA2	SEA3	SEA4	UOE1	UOE2	UOE3	UOE4
	OEA1	infinite	infinite	infinite	infinite	infinite	infinite	infinite	infinite	infinite	infinite	infinite	infinite	infinite	infinite	infinite	infinite
	OEA2	infinite	infinite	infinite	infinite	infinite	infinite	infinite	infinite	infinite	infinite	infinite	infinite	infinite	infinite	infinite	infinite
	OEA3	infinite	infinite	infinite	infinite	infinite	infinite	infinite	infinite	infinite	infinite	infinite	infinite	infinite	infinite	infinite	infinite
	OEA4	infinite	infinite	infinite	infinite	infinite	infinite	infinite	infinite	infinite	infinite	infinite	infinite	infinite	infinite	infinite	infinite
	ROE1	infinite	infinite	infinite	infinite	infinite	infinite	infinite	infinite	infinite	infinite	infinite	infinite	infinite	infinite	infinite	infinite
	ROE2	infinite	infinite	infinite	infinite	infinite	infinite	infinite	infinite	infinite	infinite	infinite	infinite	infinite	infinite	infinite	infinite
	ROE3	infinite	infinite	infinite	infinite	infinite	infinite	infinite	infinite	infinite	infinite	infinite	infinite	infinite	infinite	infinite	infinite
	ROE4	infinite	infinite	infinite	infinite	infinite	infinite	infinite	infinite	infinite	infinite	infinite	infinite	infinite	infinite	infinite	infinite
	SEA1	infinite	infinite	infinite	infinite	infinite	infinite	infinite	infinite	infinite	infinite	infinite	infinite	infinite	infinite	infinite	infinite
	SEA2	infinite	infinite	infinite	infinite	infinite	infinite	infinite	infinite	infinite	infinite	infinite	infinite	infinite	infinite	infinite	infinite
	SEA3	infinite	infinite	infinite	infinite	infinite	infinite	infinite	infinite	infinite	infinite	infinite	infinite	infinite	infinite	infinite	infinite
	SEA4	infinite	infinite	infinite	infinite	infinite	infinite	infinite	infinite	infinite	infinite	infinite	infinite	infinite	infinite	infinite	infinite
	UOE1	infinite	infinite	infinite	infinite	infinite	infinite	infinite	infinite	infinite	infinite	infinite	infinite	infinite	infinite	infinite	infinite
	UOE2	infinite	infinite	infinite	infinite	infinite	infinite	infinite	infinite	infinite	infinite	infinite	infinite	infinite	infinite	infinite	infinite
	UOE3	infinite	infinite	infinite	infinite	infinite	infinite	infinite	infinite	infinite	infinite	infinite	infinite	infinite	infinite	infinite	infinite
	UOE4	infinite	infinite	infinite	infinite	infinite	infinite	infinite	infinite	infinite	infinite	infinite	infinite	infinite	infinite	infinite	infinite
	Psi
	Matrix
		Others’ Emotion _Appraisal	Regulation of_Emotions	Self Emotion _Appraisal	Use of_Emotions
	Others’ Emotion _Appraisal	1.19897	0.581206	1.01941	1.1298
	Regulation of_Emotions	0.581206	0.882474	0.622107	0.647557
	Self Emotion _Appraisal	1.01941	0.622107	1.42389	1.18338
	Use of_Emotions	1.1298	0.647557	1.18338	1.91314
	Psi design
		Others’ Emotion _Appraisal	Regulation of_Emotions	Self Emotion _Appraisal	Use of_Emotions
	Others’ Emotion _Appraisal		1	1	1
	Regulation of_Emotions	1		1	1
	Self Emotion _Appraisal	1	1		1
	Use of_Emotions	1	1	1
	Psi constraints
		Others’ Emotion _Appraisal	Regulation of_Emotions	Self Emotion _Appraisal	Use of_Emotions
	Others’ Emotion _Appraisal	infinite	infinite	infinite	infinite
	Regulation of_Emotions	infinite	infinite	infinite	infinite
	Self Emotion _Appraisal	infinite	infinite	infinite	infinite
	Use of_Emotions	infinite	infinite	infinite	infinite
	Iteration statistics
	Matrix
		Iteration	Line search step	Objective function value	Euclidean norm of the variables	Euclidean norm of the gradient
	1	0.0296196	10.5545	5.23544	37.7701
	2	1	6.63145	5.30288	4.67042
	3	1	6.26322	5.30772	3.28752
	4	1	5.65385	5.31848	1.70541
	5	1	5.17522	5.31639	1.18055
	6	1	4.35556	5.2697	1.08157
	7	1	2.20944	5.13073	1.04719
	8	0.125	1.71755	5.09814	0.928281
	9	0.5	1.51262	5.03425	0.762651
	10	1	1.38562	4.95986	0.801986
	11	1	1.27529	4.95608	0.570495
	12	1	1.20195	4.96886	0.440563
	13	1	1.10706	4.97937	0.401179
	14	1	1.03987	5.00105	0.337857
	15	1	0.985007	5.0423	0.280091
	16	1	0.957954	5.07071	0.164496
	17	1	0.944057	5.10581	0.0934615
	18	1	0.938048	5.14791	0.0880006
	19	1	0.932743	5.20285	0.0800628
	20	1	0.928679	5.2639	0.0695236
	21	1	0.925605	5.30451	0.0553543
	22	1	0.922286	5.35035	0.0623796
	23	1	0.919799	5.40714	0.093584
	24	1	0.917785	5.41336	0.0357324
	25	1	0.917119	5.4145	0.0271933
	26	1	0.916571	5.42279	0.0257276
	27	1	0.916399	5.4385	0.04201
	28	1	0.916095	5.43689	0.0146625
	29	1	0.915986	5.43826	0.0130899
	30	1	0.915794	5.44348	0.0182197
	31	1	0.915506	5.4538	0.0203521
	32	1	0.91546	5.4669	0.0354339
	33	1	0.915219	5.47144	0.011634
	34	1	0.915189	5.46836	0.00508534
	35	1	0.915176	5.46751	0.00408688
	36	1	0.915155	5.46663	0.00651823
	37	1	0.915121	5.46543	0.0077108
	38	1	0.9151	5.46719	0.0147146
	39	1	0.915066	5.46571	0.00569335
	40	1	0.915057	5.46631	0.0027607
	41	1	0.915051	5.46726	0.00268697
	42	1	0.915046	5.46838	0.00289874
	43	1	0.915045	5.47017	0.0050538
	44	1	0.91504	5.4703	0.00121965
	45	1	0.915039	5.47026	0.0009939
	46	1	0.915037	5.47069	0.00100455
	47	1	0.915037	5.47169	0.00263467
	48	1	0.915035	5.47209	0.000889202
	49	1	0.915035	5.4725	0.000683463
	50	1	0.915034	5.47312	0.000749408
	51	1	0.915034	5.47398	0.0016596
	52	1	0.915033	5.47443	0.000698637
	53	1	0.915033	5.47474	0.000544003
	54	1	0.915033	5.47511	0.000632091
	55	1	0.915032	5.4758	0.000674969
	56	0.5	0.915032	5.47645	0.000991139
	57	1	0.915032	5.47676	0.000340886
	58	1	0.915032	5.47679	0.000215722
	59	1	0.915032	5.47681	0.000211072
	60	1	0.915032	5.4769	0.000372109
	61	1	0.915032	5.47691	0.000169829
	62	1	0.915032	5.47694	0.000148337
	63	1	0.915032	5.47701	0.000165277
	64	1	0.915032	5.47714	0.000256629
	65	1	0.915032	5.47724	0.000239079
	66	1	0.915032	5.47719	8.17347e-05
	67	1	0.915032	5.47718	6.73408e-05
	68	1	0.915032	5.47717	0.000114084
	69	1	0.915032	5.47718	0.000134736
	70	1	0.915032	5.47721	0.000102767
	71	1	0.915032	5.47723	6.00979e-05
	72	1	0.915032	5.47726	6.3266e-05
	73	1	0.915032	5.47727	4.56186e-05
	74	1	0.915032	5.47727	2.40274e-05
