# Supplementary material for: Investigating the mediating role of emotional intelligence in the relationship between internet addiction and mental health among university students
Source: PLOS Digit Health. 2024 Nov 20;3(11):e0000639. doi: 10.1371/journal.pdig.0000639 (PMC11578529; doi:10.1371/journal.pdig.0000639)
Supplement: S1 File — (ZIP) [file pdig.0000639.s001.zip › Supplemetary Files/S2. CFA of IAS.xlsx]

## Sheet: Navigation
	SmartPLS report
	Please cite the use of SmartPLS: Ringle, C. M., Wende, S., and Becker, J.-M. 2024. "SmartPLS 4." Bönningstedt: SmartPLS, https://www.smartpls.com.
		complete
	Final results
	Outer loadings
	Latent variables
	Factor scores
	Outer model error terms
	Indicator data
	Quality criteria
	Model fit
	Construct reliability and validity
	Discriminant validity
	Residual covariance matrix
	Algorithm
	Setting
	Execution log
	Model and data
	Beta
	Lambda
	Theta
	Psi
	Iteration statistics

## Sheet: complete
	SmartPLS report
	Please cite the use of SmartPLS: Ringle, C. M., Wende, S., and Becker, J.-M. 2024. "SmartPLS 4." Bönningstedt: SmartPLS, https://www.smartpls.com.
	Final results
	Outer loadings
	List (unstandardized)
		Parameter estimates	Standard errors	T values	P values
	AD1 <- Addictive_Behaviour	1	n/a	n/a	n/a
	AD2 <- Addictive_Behaviour	0.976568	0.0423347	23.0678	5.68434e-14
	AD3 <- Addictive_Behaviour	0.942314	0.0391058	24.0965	5.68434e-14
	AD4 <- Addictive_Behaviour	0.974163	0.0404945	24.0567	5.68434e-14
	IC1 <- Internet_craving	1	n/a	n/a	n/a
	IC2 <- Internet_craving	1.02108	0.0363504	28.09	5.68434e-14
	IC3 <- Internet_craving	0.923203	0.0346544	26.6403	5.68434e-14
	IC4 <- Internet_craving	1.01715	0.0385652	26.3749	5.68434e-14
	IC5 <- Internet_craving	0.871269	0.0355445	24.5121	5.68434e-14
	ICD1 <- Internet_Compulsive_Disorder	1	n/a	n/a	n/a
	ICD2 <- Internet_Compulsive_Disorder	1.01046	0.0337702	29.9217	5.68434e-14
	ICD3 <- Internet_Compulsive_Disorder	1.00718	0.0368714	27.3161	5.68434e-14
	ICD4 <- Internet_Compulsive_Disorder	0.874783	0.0356373	24.5468	5.68434e-14
	IO1 <- Internet_Obsession	1	n/a	n/a	n/a
	IO2 <- Internet_Obsession	1.06747	0.0392457	27.1996	5.68434e-14
	IO3 <- Internet_Obsession	1.06568	0.0399752	26.6585	5.68434e-14
	IO4 <- Internet_Obsession	0.898384	0.0369296	24.327	5.68434e-14
	List (standardized)
		Outer loadings (standardized)
	AD1 <- Addictive_Behaviour	0.895897
	AD2 <- Addictive_Behaviour	0.891576
	AD3 <- Addictive_Behaviour	0.900833
	AD4 <- Addictive_Behaviour	0.911382
	IC1 <- Internet_craving	0.901554
	IC2 <- Internet_craving	0.941358
	IC3 <- Internet_craving	0.925441
	IC4 <- Internet_craving	0.918969
	IC5 <- Internet_craving	0.897528
	ICD1 <- Internet_Compulsive_Disorder	0.935756
	ICD2 <- Internet_Compulsive_Disorder	0.928763
	ICD3 <- Internet_Compulsive_Disorder	0.900352
	ICD4 <- Internet_Compulsive_Disorder	0.870334
	IO1 <- Internet_Obsession	0.92189
	IO2 <- Internet_Obsession	0.922317
	IO3 <- Internet_Obsession	0.911827
	IO4 <- Internet_Obsession	0.879332
	Matrix (unstandardized)
		Addictive_Behaviour	Internet_Compulsive_Disorder	Internet_Obsession	Internet_craving
	AD1	1
	AD2	0.976568
	AD3	0.942314
	AD4	0.974163
	IC1				1
	IC2				1.02108
	IC3				0.923203
	IC4				1.01715
	IC5				0.871269
	ICD1		1
	ICD2		1.01046
	ICD3		1.00718
	ICD4		0.874783
	IO1			1
	IO2			1.06747
	IO3			1.06568
	IO4			0.898384
	Matrix (standardized)
		Addictive_Behaviour	Internet_Compulsive_Disorder	Internet_Obsession	Internet_craving
	AD1	0.895897
	AD2	0.891576
	AD3	0.900833
	AD4	0.911382
	IC1				0.901554
	IC2				0.941358
	IC3				0.925441
	IC4				0.918969
	IC5				0.897528
	ICD1		0.935756
	ICD2		0.928763
	ICD3		0.900352
	ICD4		0.870334
	IO1			0.92189
	IO2			0.922317
	IO3			0.911827
	IO4			0.879332
	Latent variables
	Estimated parameter (overview)
		Parameter estimates	Standard errors	T values	P values
	Addictive_Behaviour	1.36553	0.138325	9.87189	5.68434e-14
	Internet_Compulsive_Disorder	1.39398	0.130156	10.71	5.68434e-14
	Internet_Obsession	1.33976	0.128874	10.3959	5.68434e-14
	Internet_craving	1.45383	0.144514	10.0601	5.68434e-14
	Internet_Compulsive_Disorder <-> Addictive_Behaviour	1.00116	0.107112	9.34689	5.68434e-14
	Internet_Obsession <-> Addictive_Behaviour	0.880217	0.101834	8.64361	5.68434e-14
	Internet_Obsession <-> Internet_Compulsive_Disorder	0.833413	0.0987931	8.43594	5.68434e-14
	Internet_craving <-> Addictive_Behaviour	0.947541	0.107803	8.78956	5.68434e-14
	Internet_craving <-> Internet_Compulsive_Disorder	1.17181	0.115513	10.1444	5.68434e-14
	Internet_craving <-> Internet_Obsession	0.839887	0.101608	8.26592	5.68434e-14
	Covariances
		Addictive_Behaviour	Internet_Compulsive_Disorder	Internet_Obsession	Internet_craving
	Addictive_Behaviour	1.36553	1.00116	0.880217	0.947541
	Internet_Compulsive_Disorder	1.00116	1.39398	0.833413	1.17181
	Internet_Obsession	0.880217	0.833413	1.33976	0.839887
	Internet_craving	0.947541	1.17181	0.839887	1.45383
	Correlations
		Addictive_Behaviour	Internet_Compulsive_Disorder	Internet_Obsession	Internet_craving
	Addictive_Behaviour	1	0.725646	0.650767	0.672498
	Internet_Compulsive_Disorder	0.725646	1	0.609843	0.823134
	Internet_Obsession	0.650767	0.609843	1	0.601797
	Internet_craving	0.672498	0.823134	0.601797	1
	Factor scores
	Thurstone scores
	Case index	Addictive_Behaviour	Internet_Compulsive_Disorder	Internet_Obsession	Internet_craving
	0	-2.49933	-2.55168	-2.5875	-2.60744
	1	-2.49933	-2.55168	-2.5875	-2.60744
	2	-2.49933	-2.55168	-2.5875	-2.60744
	3	-2.49933	-2.55168	-2.5875	-2.60744
	4	-2.49933	-2.55168	-2.5875	-2.60744
	5	-2.49933	-2.55168	-2.5875	-2.60744
	6	-2.49933	-2.55168	-2.5875	-2.60744
	7	-2.48084	-2.37344	-2.37028	-2.59116
	8	-2.47251	-2.25772	-2.32062	-2.58189
	9	-2.28691	-2.68589	-2.75629	-2.56082
	10	-2.75627	-2.74485	-2.78155	-2.98937
	11	1.27097	1.27968	1.0789	1.08846
	12	1.27097	1.27968	1.0789	1.08846
	13	1.27097	1.27968	1.0789	1.08846
	14	1.27097	1.27968	1.0789	1.08846
	15	1.27097	1.27968	1.0789	1.08846
	16	-2.75627	-2.74485	-2.78155	-2.98937
	17	1.27097	1.27968	1.0789	1.08846
	18	1.27097	1.27968	1.0789	1.08846
	19	1.27097	1.27968	1.0789	1.08846
	20	1.27097	1.27968	1.0789	1.08846
	21	1.27097	1.27968	1.0789	1.08846
	22	1.27097	1.27968	1.0789	1.08846
	23	1.27097	1.27968	1.0789	1.08846
	24	1.27097	1.27968	1.0789	1.08846
	25	-1.64435	-1.41758	0.363889	-1.91499
	26	1.27097	1.27968	1.0789	1.08846
	27	1.27097	1.27968	1.0789	1.08846
	28	1.27097	1.27968	1.0789	1.08846
	29	1.27097	1.27968	1.0789	1.08846
	30	1.27097	1.27968	1.0789	1.08846
	31	1.27097	1.27968	1.0789	1.08846
	32	1.27097	1.27968	1.0789	1.08846
	33	1.27097	1.27968	1.0789	1.08846
	34	1.27097	1.27968	1.0789	1.08846
	35	1.27097	1.27968	1.0789	1.08846
	36	1.27097	1.27968	1.0789	1.08846
	37	1.27097	1.27968	1.0789	1.08846
	38	1.27097	1.27968	1.0789	1.08846
	39	0.26416	0.273543	0.113786	0.0690021
	40	-0.881852	-2.19618	-2.32212	-1.07967
	41	0.26416	0.273543	0.113786	0.0690021
	42	-2.28691	-2.68589	-2.75629	-2.56082
	43	-2.75627	-2.74485	-2.78155	-2.98937
	44	-1.74946	-1.73872	-1.81644	-1.96991
	45	-1.74946	-1.73872	-1.81644	-1.96991
	46	-1.74946	-1.73872	-1.81644	-1.96991
	47	-0.691877	-1.07131	0.940649	-1.1034
	48	-0.672471	-0.720935	0.94603	-1.07743
	49	-0.668975	-0.707003	0.949149	-0.922808
	50	-0.742651	-0.732589	-0.851325	-0.950455
	51	-0.838066	-1.44138	-1.54689	-2.70122
	52	0.57922	-2.54822	0.935561	-2.88522
	53	0.717382	-0.643748	0.999661	-0.901563
	54	0.397983	-2.25261	0.942893	-2.32574
	55	0.163794	-2.56717	0.920425	-2.89159
	56	0.163794	-2.56717	0.920425	-2.89159
	57	-2.21262	-2.4818	-2.02431	-2.34512
	58	1.27097	1.27968	1.0789	1.08846
	59	1.27097	1.27968	1.0789	1.08846
	60	1.27097	1.27968	1.0789	1.08846
	61	0.739509	-0.356003	1.01068	-0.531269
	62	0.975677	0.10772	1.02874	-0.308604
	63	0.92158	-0.536799	0.999221	-1.3937
	64	0.752048	0.304268	0.816244	0.0865776
	65	0.939221	-0.288767	1.00719	-1.15525
	66	-1.81039	-2.54379	-1.84623	-2.95083
	67	1.21393	0.60002	1.04777	-0.0556255
	68	0.0631805	0.329968	-0.140616	0.834602
	69	1.21376	0.374739	1.05744	0.621563
	70	1.23256	0.586193	1.06824	1.03705
	71	1.23256	0.586193	1.06824	1.03705
	72	0.333241	1.22578	0.145836	1.06083
	73	0.998508	1.11828	0.891345	1.07091
	74	0.995316	1.10556	0.888497	0.929724
	75	0.0270238	0.504131	-0.0532261	0.848161
	76	0.700442	0.543798	0.694543	0.869148
	77	1.22431	0.553328	1.06089	0.672305
	78	0.802559	0.628404	0.541904	0.887745
	79	0.795657	0.559779	0.528264	1.02262
	80	-1.36218	0.437704	-1.46095	0.961376
	81	0.834067	1.25326	0.538916	1.07403
	82	1.22264	0.609706	1.05664	0.406102
	83	1.23851	0.787611	1.06578	0.758154
	84	1.24006	0.815631	1.06621	0.760231
	85	0.309071	0.18199	1.02719	0.856085
	86	1.26312	1.24839	1.07189	0.741213
	87	1.27097	1.27968	1.0789	1.08846
	88	1.26312	1.24839	1.07189	0.741213
	89	-0.181273	0.65207	-0.308624	1.00659
	90	1.05252	1.26647	0.808906	1.08125
	91	-1.56792	0.764337	-1.73224	0.63443
	92	0.536436	1.09142	0.407533	1.05694
	93	1.20767	0.486985	1.04604	-0.0640051
	94	1.22937	0.573472	1.0654	0.895865
	95	1.20189	0.327441	1.04685	0.0966307
	96	1.20189	0.327441	1.04685	0.0966307
	97	0.568263	1.23908	0.362838	1.06751
	98	0.282764	0.0821758	0.071333	0.766786
	99	0.738755	0.514746	0.603111	0.534765
	100	0.484923	0.344487	0.374438	0.345322
	101	1.24612	0.929457	1.06771	0.755325
	102	0.75974	0.887585	0.609195	0.581283
	103	-0.248626	0.242251	-0.310439	0.0227437
	104	0.903237	-0.71454	0.808475	0.0376884
	105	0.232838	0.0589517	0.14186	0.521378
	106	1.20862	0.354275	1.05285	0.394448
	107	0.933835	0.0957355	0.805692	-0.707396
	108	1.15313	-0.429117	1.02792	-0.345921
	109	1.27097	1.27968	1.0789	1.08846
	110	1.27097	1.27968	1.0789	1.08846
	111	1.27097	1.27968	1.0789	1.08846
	112	1.27097	1.27968	1.0789	1.08846
	113	1.27097	1.27968	1.0789	1.08846
	114	-2.51984	-2.54956	-2.34126	-2.60411
	115	-2.51984	-2.54956	-2.34126	-2.60411
	116	-2.51984	-2.54956	-2.34126	-2.60411
	117	-2.51984	-2.54956	-2.34126	-2.60411
	118	-2.51984	-2.54956	-2.34126	-2.60411
	119	-2.51984	-2.54956	-2.34126	-2.60411
	120	-2.51984	-2.54956	-2.34126	-2.60411
	121	-2.51984	-2.54956	-2.34126	-2.60411
	122	-2.51984	-2.54956	-2.34126	-2.60411
	123	-1.74946	-1.73872	-1.81644	-1.96991
	124	-1.74946	-1.73872	-1.81644	-1.96991
	125	0.768364	0.676518	0.790836	1.0345
	126	-0.409935	-0.270618	0.341646	0.699239
	127	-0.505093	1.18999	0.314463	1.05092
	128	0.775084	0.749383	0.570221	0.618371
	129	0.775084	0.749383	0.570221	0.618371
	130	0.775084	0.749383	0.570221	0.618371
	131	0.775084	0.749383	0.570221	0.618371
	132	0.775084	0.749383	0.570221	0.618371
	133	0.775084	0.749383	0.570221	0.618371
	134	0.775084	0.749383	0.570221	0.618371
	135	-0.614708	0.883688	-0.648586	1.01388
	136	-1.0827	-0.167939	0.537595	0.947866
	137	1.21212	0.407275	0.803132	1.02003
	138	-0.149355	-0.19654	1.00827	0.962997
	139	0.105232	0.488353	-0.134184	1.0003
	140	-0.0168966	0.462914	-1.74572	0.974719
	141	0.535504	0.802645	-0.02821	1.02973
	142	0.297323	0.359834	0.308599	0.999211
	143	0.769289	0.848658	0.578994	1.04419
	144	0.313187	0.366851	0.818198	1.00696
	145	-1.30428	-0.745523	0.959551	0.908837
	146	-1.31124	0.332917	0.0749807	0.975544
	147	1.27097	1.27968	1.0789	1.08846
	148	-0.541552	1.19374	0.750827	1.05682
	149	-0.111361	1.20442	0.0432669	1.05274
	150	0.798694	1.10287	0.375043	1.06034
	151	-0.104294	0.438223	0.577601	0.831688
	152	0.130974	0.717822	0.371092	0.605909
	153	0.168021	0.507023	0.814872	1.01552
	154	-0.897226	-0.563317	0.0778249	0.914654
	155	-0.866594	-0.561919	0.078941	0.915124
	156	0.562664	1.22078	0.150836	0.890783
	157	1.00078	1.25623	0.170157	1.07106
	158	0.130524	1.21653	0.13845	1.05772
	159	-0.754435	1.0014	0.103869	1.03132
	160	0.769307	1.24567	0.161724	1.06751
	161	0.0824111	0.347857	0.125107	0.993327
	162	1.00078	1.25623	0.170157	1.07106
	163	0.743671	1.2445	0.16079	1.06712
	164	0.974695	1.10284	-0.270449	1.05342
	165	-0.649354	-0.290466	0.0903543	0.937668
	166	-0.598333	-0.0191375	0.082125	0.2096
	167	-0.227003	-0.508027	0.0968592	0.614103
	168	-0.699564	-0.809574	0.0594996	-0.310597
	169	-0.473518	-0.139751	0.0577583	-1.28692
	170	0.00941393	0.0927433	0.0899034	-0.622199
	171	0.455963	-0.0534244	0.119091	0.200829
	172	-0.503616	-0.983506	0.0625362	-0.411648
	173	-1.59135	-0.840572	0.204302	-0.237277
	174	-1.09384	0.294771	-0.099752	0.624024
	175	-0.31087	-1.53421	-0.116083	-0.590409
	176	-0.030745	-0.0915679	0.0795617	-0.988355
	177	-2.25199	-0.937549	-0.00253483	-0.596098
	178	-0.710729	-0.607631	0.0387683	-1.55573
	179	-1.58855	-0.462387	0.022402	-0.836912
	180	-1.12895	-0.500623	0.0414938	-0.66255
	181	0.00963826	0.35963	0.108042	0.19387
	182	-0.2265	-0.394546	0.0924354	0.296467
	183	-0.655687	0.173379	0.0684666	-0.552493
	184	-0.188297	0.0215403	0.083502	-0.540423
	185	0.974529	0.921637	-0.494363	0.637414
	186	1.22594	0.995587	0.43291	0.849555
	187	-0.668584	0.0363776	-0.156727	0.749355
	188	0.544828	0.225399	0.402023	0.993493
	189	-0.460343	-0.335244	0.0803508	0.0518519
	190	-2.01479	0.532752	-0.859321	0.256998
	191	-0.479244	-0.85978	0.0831179	0.58524
	192	-0.934086	-0.785048	0.277941	0.36623
	193	-1.98277	-0.704426	0.239794	0.268981
	194	-1.54798	0.182293	0.505864	-0.112098
	195	-0.186528	0.455595	0.571418	0.642176
	196	-0.313662	0.487693	1.01153	1.0113
	197	0.129243	0.64126	0.767468	1.02426
	198	-2.25357	-0.739229	0.416691	0.890889
	199	0.998508	1.11828	0.891345	1.07091
	200	0.151888	0.649458	0.854744	1.02633
	201	-1.11344	-0.361546	0.795892	0.936901
	202	-0.135532	0.258545	0.361254	0.0667421
	203	-0.126753	0.261594	0.575786	0.0700363
	204	-0.133739	0.00800282	0.747776	0.0537528
	205	-0.376667	0.252363	0.742342	0.0687976
	206	-1.039	0.216545	0.265477	0.0519701
	207	-1.06902	-0.141714	0.500258	-1.1383
	208	-0.222927	-0.995932	0.513773	-1.48469
	209	-1.13375	-0.291621	-0.186942	-1.06694
	210	-0.398715	-0.547876	0.960959	-0.907882
	211	-1.12657	-1.44973	0.74719	-0.985286
	212	-1.5208	0.26523	0.756005	-0.864008
	213	-1.11096	-0.749406	0.245372	-1.09425
	214	-1.10743	0.099402	0.499544	-1.26125
	215	-0.204602	-0.838022	0.526413	-0.932933
	216	-0.829238	-0.476858	0.506303	-1.05409
	217	0.164593	-1.22912	0.0732816	-0.963631
	218	0.115652	0.648396	0.0966408	-0.826276
	219	-1.20466	-1.90436	-0.414448	-1.42187
	220	-0.712142	-0.482441	-0.373285	-1.06533
	221	1.27097	1.27968	1.0789	1.08846
	222	1.27097	1.27968	1.0789	1.08846
	223	1.27097	1.27968	1.0789	1.08846
	224	1.27097	1.27968	1.0789	1.08846
	225	1.27097	1.27968	1.0789	1.08846
	226	1.27097	1.27968	1.0789	1.08846
	227	1.27097	1.27968	1.0789	1.08846
	228	0.530404	-1.64585	-1.9685	0.823375
	229	0.250487	0.413131	-0.417281	0.0717228
	230	0.208743	-0.202162	-0.617676	0.0233778
	231	0.265112	0.41821	-0.0598772	0.0772108
	232	0.112518	-1.9395	-0.644361	-0.105417
	233	0.164181	-1.21394	-0.347311	-0.0475383
	234	0.25341	0.414147	-0.345845	0.0728197
	235	0.253421	0.269814	-0.148636	0.0649726
	236	0.258827	0.522856	-0.359235	0.0806633
	237	0.0764821	0.725976	-0.148874	0.0963686
	238	0.245595	0.411432	-0.536832	0.0698871
	239	1.07531	-0.819644	-0.541308	-0.0108723
	240	0.264682	0.52489	-0.216139	0.0828605
	241	0.265845	-0.0533185	0.991382	-0.86359
	242	0.28306	0.280107	0.575677	0.0760945
	243	0.291514	0.287608	0.75272	0.134303
	244	0.498998	0.545113	0.563451	0.0978242
	245	0.505312	0.328141	0.853333	0.472294
	246	-0.138669	-2.23501	0.0581488	-0.538723
	247	0.691227	-0.424479	0.295381	0.0252627
	248	0.704563	-0.708521	1.01517	0.0145646
	249	0.177106	0.134561	-0.815193	-1.33612
	250	0.628586	0.299742	-0.521011	0.262846
	251	0.240326	0.125338	-0.794839	0.166848
	252	0.453898	0.30666	-1.05524	0.493288
	253	0.438931	0.313426	-0.822845	0.547906
	254	0.876848	0.321014	-0.809581	0.415529
	255	-0.680552	0.251898	-1.70894	0.518283
	256	-0.329313	0.197112	-2.17148	-0.213879
	257	-0.44398	0.203327	-1.36283	-0.187919
	258	-0.453645	0.178122	-1.45761	-0.454925
	259	0.194956	0.174333	-1.09086	-0.863208
	260	-0.671412	0.197169	-0.616221	-0.237789
	261	0.851851	0.227545	-0.871684	-0.615965
	262	-0.528026	0.317345	0.99877	0.842666
	263	0.362418	0.133668	-1.7012	-1.32745
	264	0.843093	0.114249	-1.24973	0.113545
	265	0.86597	0.364623	-1.3821	0.982681
	266	0.784272	0.336274	0.530034	0.466339
	267	0.808972	-0.541699	-1.38886	0.498264
	268	0.865573	0.31693	-1.08403	0.409268
	269	-0.46297	0.540203	-2.59603	0.529627
	270	0.82211	-0.642416	-0.386407	-0.765939
	271	1.11968	0.318842	-1.0913	0.306289
	272	-0.214482	0.259464	-2.37777	0.456572
	273	0.583425	-0.0897802	-2.5871	-0.60513
	274	-0.642309	-0.311285	0.0794859	0.343163
	275	-0.299104	0.283143	-2.61844	-0.84581
	276	0.814251	0.0610567	-1.67512	-0.417757
	277	0.176991	0.117743	-2.57619	0.646462
	278	-1.07356	0.341299	-1.21291	-0.296456
	279	-0.0488886	0.161986	-1.23675	-0.863654
	280	-0.0560276	-2.26882	0.311557	0.649042
	281	-1.23777	1.16256	0.773279	1.04685
	282	-0.670754	-1.01152	0.54107	0.89082
	283	-0.283556	-1.86772	-0.0547249	0.824269
	284	0.812587	1.25354	0.639544	1.0752
	285	0.0890485	0.466047	0.820178	-0.621303
	286	0.384513	0.519549	1.03697	1.022
	287	-1.01236	1.087	0.501517	0.119335
	288	0.0711363	-0.508021	1.012	0.942752
	289	0.944671	0.64312	0.198492	1.02588
	290	0.500653	0.763699	0.241484	0.262919
	291	0.725418	0.231456	0.576842	-0.689672
	292	1.05396	-0.563177	-1.48816	0.148084
	293	-0.269017	-1.1621	-0.124663	0.721664
	294	0.0445066	0.724112	-0.182817	0.0953951
	295	0.488598	0.417841	0.743676	-0.829934
	296	-1.60443	-0.483511	-0.435632	-0.629308
	297	-1.17001	-0.13999	-0.772353	-0.910837
	298	-0.307709	-0.818494	-0.312346	-2.19853
	299	-0.624265	0.328048	0.532102	-0.571864
	Bartlett scores
	Case index	Addictive_Behaviour	Internet_Compulsive_Disorder	Internet_Obsession	Internet_craving
	0	-2.53927	-2.57782	-2.65542	-2.63772
	1	-2.53927	-2.57782	-2.65542	-2.63772
	2	-2.53927	-2.57782	-2.65542	-2.63772
	3	-2.53927	-2.57782	-2.65542	-2.63772
	4	-2.53927	-2.57782	-2.65542	-2.63772
	5	-2.53927	-2.57782	-2.65542	-2.63772
	6	-2.53927	-2.57782	-2.65542	-2.63772
	7	-2.53927	-2.37272	-2.42048	-2.63772
	8	-2.53927	-2.23805	-2.36803	-2.63772
	9	-2.28075	-2.75011	-2.84808	-2.57463
	10	-2.80564	-2.75011	-2.84808	-3.04318
	11	1.30784	1.31775	1.0954	1.0806
	12	1.30784	1.31775	1.0954	1.0806
	13	1.30784	1.31775	1.0954	1.0806
	14	1.30784	1.31775	1.0954	1.0806
	15	1.30784	1.31775	1.0954	1.0806
	16	-2.80564	-2.75011	-2.84808	-3.04318
	17	1.30784	1.31775	1.0954	1.0806
	18	1.30784	1.31775	1.0954	1.0806
	19	1.30784	1.31775	1.0954	1.0806
	20	1.30784	1.31775	1.0954	1.0806
	21	1.30784	1.31775	1.0954	1.0806
	22	1.30784	1.31775	1.0954	1.0806
	23	1.30784	1.31775	1.0954	1.0806
	24	1.30784	1.31775	1.0954	1.0806
	25	-1.77727	-1.39337	0.520633	-2.01223
	26	1.30784	1.31775	1.0954	1.0806
	27	1.30784	1.31775	1.0954	1.0806
	28	1.30784	1.31775	1.0954	1.0806
	29	1.30784	1.31775	1.0954	1.0806
	30	1.30784	1.31775	1.0954	1.0806
	31	1.30784	1.31775	1.0954	1.0806
	32	1.30784	1.31775	1.0954	1.0806
	33	1.30784	1.31775	1.0954	1.0806
	34	1.30784	1.31775	1.0954	1.0806
	35	1.30784	1.31775	1.0954	1.0806
	36	1.30784	1.31775	1.0954	1.0806
	37	1.30784	1.31775	1.0954	1.0806
	38	1.30784	1.31775	1.0954	1.0806
	39	0.279471	0.300787	0.109532	0.0496533
	40	-0.7489	-2.40552	-2.46276	-0.98129
	41	0.279471	0.300787	0.109532	0.0496533
	42	-2.28075	-2.75011	-2.84808	-2.57463
	43	-2.80564	-2.75011	-2.84808	-3.04318
	44	-1.77727	-1.73314	-1.86221	-2.01223
	45	-1.77727	-1.73314	-1.86221	-2.01223
	46	-1.77727	-1.73314	-1.86221	-2.01223
	47	-0.7489	-1.12637	1.0954	-1.15317
	48	-0.7489	-0.716178	1.0954	-1.15317
	49	-0.7489	-0.716178	1.0954	-0.98129
	50	-0.7489	-0.716178	-0.876337	-0.98129
	51	-0.7489	-1.35576	-1.59132	-2.8713
	52	0.833631	-2.75011	1.0954	-3.04318
	53	0.833631	-0.716178	1.0954	-0.98129
	54	0.596525	-2.4503	1.0954	-2.43881
	55	0.35942	-2.75011	1.0954	-3.04318
	56	0.35942	-2.75011	1.0954	-3.04318
	57	-2.24578	-2.54501	-2.05486	-2.36218
	58	1.30784	1.31775	1.0954	1.0806
	59	1.30784	1.31775	1.0954	1.0806
	60	1.30784	1.31775	1.0954	1.0806
	61	0.833631	-0.416368	1.0954	-0.59077
	62	1.07074	0.0956918	1.0954	-0.382835
	63	1.07074	-0.5487	1.0954	-1.54369
	64	0.804368	0.300787	0.860463	0.0496533
	65	1.07074	-0.281694	1.0954	-1.29741
	66	-1.77727	-2.57782	-1.86221	-3.04318
	67	1.30784	0.638213	1.0954	-0.143348
	68	0.0423652	0.300787	-0.177852	0.908721
	69	1.30784	0.300787	1.0954	0.633175
	70	1.30784	0.505882	1.0954	1.0806
	71	1.30784	0.505882	1.0954	1.0806
	72	0.279471	1.31775	0.109532	1.0806
	73	1.01435	1.14546	0.902744	1.0806
	74	1.01435	1.14546	0.902744	0.923655
	75	-0.0140242	0.505882	-0.0831255	0.908721
	76	0.720852	0.505882	0.710086	0.908721
	77	1.30784	0.505882	1.0954	0.675143
	78	0.839334	0.600596	0.537129	0.923655
	79	0.833631	0.505882	0.520633	1.0806
	80	-1.54017	0.505882	-1.57482	1.0806
	81	0.833631	1.31775	0.520633	1.0806
	82	1.30784	0.600596	1.0954	0.372562
	83	1.30784	0.772887	1.0954	0.75178
	84	1.30784	0.805691	1.0954	0.75178
	85	0.279471	0.0956918	1.0954	0.923655
	86	1.30784	1.31775	1.0954	0.694594
	87	1.30784	1.31775	1.0954	1.0806
	88	1.30784	1.31775	1.0954	0.694594
	89	-0.253267	0.678173	-0.360346	1.0806
	90	1.07074	1.31775	0.808017	1.0806
	91	-1.77727	0.940365	-1.86221	0.694594
	92	0.508736	1.14546	0.390585	1.0806
	93	1.30784	0.505882	1.0954	-0.143348
	94	1.30784	0.505882	1.0954	0.923655
	95	1.30784	0.300787	1.0954	0.0496533
	96	1.30784	0.300787	1.0954	0.0496533
	97	0.537999	1.31775	0.338139	1.0806
	98	0.300893	0.000977384	0.0507548	0.847019
	99	0.777241	0.505882	0.61536	0.537652
	100	0.510873	0.340746	0.380421	0.346326
	101	1.30784	0.940365	1.0954	0.736846
	102	0.777241	0.940365	0.61536	0.558778
	103	-0.286096	0.300787	-0.334561	0.0135935
	104	1.04147	-0.905607	0.860463	0.0766879
	105	0.246641	0.000977384	0.135318	0.573712
	106	1.30784	0.300787	1.0954	0.380711
	107	1.04147	0.128496	0.860463	-0.824349
	108	1.30784	-0.543887	1.0954	-0.382835
	109	1.30784	1.31775	1.0954	1.0806
	110	1.30784	1.31775	1.0954	1.0806
	111	1.30784	1.31775	1.0954	1.0806
	112	1.30784	1.31775	1.0954	1.0806
	113	1.30784	1.31775	1.0954	1.0806
	114	-2.57424	-2.57782	-2.38453	-2.63772
	115	-2.57424	-2.57782	-2.38453	-2.63772
	116	-2.57424	-2.57782	-2.38453	-2.63772
	117	-2.57424	-2.57782	-2.38453	-2.63772
	118	-2.57424	-2.57782	-2.38453	-2.63772
	119	-2.57424	-2.57782	-2.38453	-2.63772
	120	-2.57424	-2.57782	-2.38453	-2.63772
	121	-2.57424	-2.57782	-2.38453	-2.63772
	122	-2.57424	-2.57782	-2.38453	-2.63772
	123	-1.77727	-1.73314	-1.86221	-2.01223
	124	-1.77727	-1.73314	-1.86221	-2.01223
	125	0.782945	0.640556	0.808017	1.0806
	126	-0.482532	-0.376409	0.380421	0.80505
	127	-0.686807	1.31775	0.327975	1.0806
	128	0.804368	0.772887	0.573078	0.612049
	129	0.804368	0.772887	0.573078	0.612049
	130	0.804368	0.772887	0.573078	0.612049
	131	0.804368	0.772887	0.573078	0.612049
	132	0.804368	0.772887	0.573078	0.612049
	133	0.804368	0.772887	0.573078	0.612049
	134	0.804368	0.772887	0.573078	0.612049
	135	-0.7489	0.977982	-0.719629	1.0806
	136	-1.2738	-0.24889	0.61536	1.0806
	137	1.30784	0.300787	0.808017	1.0806
	138	-0.224004	-0.338792	1.0954	1.0806
	139	0.077332	0.468265	-0.177852	1.0806
	140	0.013102	0.468265	-1.94044	1.0806
	141	0.545839	0.812847	-0.0831255	1.0806
	142	0.285174	0.300787	0.30219	1.0806
	143	0.782945	0.845651	0.573078	1.0806
	144	0.279471	0.300787	0.860463	1.0806
	145	-1.5109	-0.921273	1.0954	1.0806
	146	-1.54587	0.357884	0.109532	1.0806
	147	1.30784	1.31775	1.0954	1.0806
	148	-0.7489	1.31775	0.808017	1.0806
	149	-0.224004	1.31775	0.0148055	1.0806
	150	0.810071	1.14546	0.344471	1.0806
	151	-0.189037	0.428305	0.61536	0.887595
	152	0.077332	0.772887	0.380421	0.612049
	153	0.104458	0.473078	0.860463	1.0806
	154	-1.01527	-0.716178	0.109532	1.0806
	155	-0.980302	-0.716178	0.109532	1.0806
	156	0.545839	1.31775	0.109532	0.887595
	157	1.04147	1.31775	0.109532	1.0806
	158	0.0480687	1.31775	0.109532	1.0806
	159	-0.951039	1.11266	0.109532	1.0806
	160	0.777241	1.31775	0.109532	1.0806
	161	0.0480687	0.300787	0.109532	1.0806
	162	1.04147	1.31775	0.109532	1.0806
	163	0.747978	1.31775	0.109532	1.0806
	164	1.04147	1.14546	-0.37051	1.0806
	165	-0.7489	-0.409213	0.109532	1.0806
	166	-0.692511	-0.0146888	0.109532	0.242655
	167	-0.245426	-0.654267	0.109532	0.730654
	168	-0.7489	-0.888469	0.109532	-0.273255
	169	-0.511795	-0.00617823	0.109532	-1.4242
	170	0.013102	0.173268	0.109532	-0.705744
	171	0.516576	-0.109403	0.109532	0.221529
	172	-0.511795	-1.09356	0.109532	-0.374686
	173	-1.77727	-0.888469	0.30219	-0.179408
	174	-1.2795	0.340746	-0.0831255	0.690077
	175	-0.245426	-1.73314	-0.0831255	-0.529351
	176	-0.0140242	-0.00383579	0.109532	-1.0999
	177	-2.51215	-0.928428	0.109532	-0.561496
	178	-0.7489	-0.518238	0.109532	-1.68342
	179	-1.77727	-0.376409	0.109532	-0.879011
	180	-1.25237	-0.463968	0.109532	-0.686858
	181	-0.0197277	0.402657	0.109532	0.185752
	182	-0.245426	-0.486789	0.109532	0.365777
	183	-0.754604	0.295974	0.109532	-0.625438
	184	-0.210459	0.0908787	0.109532	-0.605704
	185	1.07074	0.977982	-0.605449	0.633175
	186	1.30784	1.01794	0.396917	0.847019
	187	-0.776027	0.000977384	-0.161356	0.847019
	188	0.572966	0.128496	0.396917	1.0806
	189	-0.511795	-0.378751	0.109532	0.09023
	190	-2.30787	0.718133	-0.876337	0.283231
	191	-0.511795	-1.0536	0.109532	0.730654
	192	-1.0424	-0.921273	0.344471	0.482142
	193	-2.24578	-0.76095	0.344471	0.380711
	194	-1.80653	0.300787	0.61536	-0.128414
	195	-0.280393	0.473078	0.61536	0.675143
	196	-0.455406	0.473078	1.0954	1.0806
	197	0.0537722	0.6334	0.808017	1.0806
	198	-2.57424	-0.855665	0.537129	1.0806
	199	1.01435	1.14546	0.902744	1.0806
	200	0.0751949	0.640556	0.902744	1.0806
	201	-1.30876	-0.478279	0.902744	1.0806
	202	-0.189037	0.300787	0.396917	0.0496533
	203	-0.189037	0.300787	0.631856	0.0496533
	204	-0.189037	0.000977384	0.824514	0.0496533
	205	-0.482532	0.300787	0.824514	0.0496533
	206	-1.21741	0.300787	0.327975	0.0496533
	207	-1.21741	0.000977384	0.61536	-1.25684
	208	-0.189037	-1.01599	0.61536	-1.58565
	209	-1.25237	-0.171314	-0.135571	-1.15317
	210	-0.449702	-0.543887	1.0954	-0.98129
	211	-1.21741	-1.56085	0.902744	-0.98129
	212	-1.77727	0.473078	0.902744	-0.98129
	213	-1.21741	-0.716178	0.344471	-1.15317
	214	-1.2738	0.300787	0.61536	-1.41378
	215	-0.189037	-0.888469	0.61536	-0.98129
	216	-0.923913	-0.416368	0.61536	-1.13823
	217	0.279471	-1.36057	0.109532	-0.98129
	218	0.104458	0.845651	0.109532	-0.98129
	219	-1.21741	-2.03295	-0.354014	-1.41378
	220	-0.7489	-0.416368	-0.354014	-1.13823
	221	1.30784	1.31775	1.0954	1.0806
	222	1.30784	1.31775	1.0954	1.0806
	223	1.30784	1.31775	1.0954	1.0806
	224	1.30784	1.31775	1.0954	1.0806
	225	1.30784	1.31775	1.0954	1.0806
	226	1.30784	1.31775	1.0954	1.0806
	227	1.30784	1.31775	1.0954	1.0806
	228	0.782945	-2.03295	-2.17538	1.0806
	229	0.279471	0.473078	-0.474526	0.0496533
	230	0.279471	-0.244077	-0.68368	0.0496533
	231	0.279471	0.473078	-0.0831255	0.0496533
	232	0.279471	-2.27801	-0.68368	0.0496533
	233	0.279471	-1.43333	-0.37051	0.0496533
	234	0.279471	0.473078	-0.396295	0.0496533
	235	0.279471	0.300787	-0.177852	0.0496533
	236	0.279471	0.600596	-0.412791	0.0496533
	237	0.0480687	0.845651	-0.177852	0.0496533
	238	0.279471	0.473078	-0.605449	0.0496533
	239	1.30784	-1.01599	-0.624902	0.0496533
	240	0.279471	0.600596	-0.256083	0.0496533
	241	0.279471	0.000977384	1.0954	-0.98129
	242	0.279471	0.300787	0.61536	0.0496533
	243	0.279471	0.300787	0.808017	0.111356
	244	0.510873	0.600596	0.589574	0.0496533
	245	0.510873	0.300787	0.902744	0.482142
	246	-0.0140242	-2.57782	0.109532	-0.418895
	247	0.804368	-0.543887	0.30219	0.0496533
	248	0.804368	-0.888469	1.0954	0.0496533
	249	0.258048	0.300787	-0.876337	-1.49661
	250	0.720852	0.300787	-0.605449	0.269689
	251	0.300893	0.128496	-0.886501	0.185752
	252	0.540136	0.300787	-1.18951	0.537652
	253	0.510873	0.300787	-0.935115	0.594838
	254	1.01435	0.300787	-0.935115	0.440173
	255	-0.727478	0.300787	-1.86221	0.594838
	256	-0.286096	0.300787	-2.36803	-0.217745
	257	-0.455406	0.300787	-1.47689	-0.200251
	258	-0.455406	0.300787	-1.57482	-0.495531
	259	0.279471	0.300787	-1.18951	-0.966356
	260	-0.7489	0.300787	-0.64773	-0.26423
	261	1.01435	0.300787	-0.980353	-0.705744
	262	-0.686807	0.300787	1.0954	0.908721
	263	0.510873	0.300787	-1.85587	-1.47548
	264	1.01435	0.0956918	-1.40795	0.12629
	265	1.01435	0.300787	-1.57482	1.0806
	266	0.845038	0.300787	0.537129	0.476233
	267	1.01435	-0.716178	-1.55833	0.613441
	268	1.01435	0.300787	-1.23562	0.437896
	269	-0.455406	0.640556	-2.84808	0.594838
	270	1.01435	-0.716178	-0.432245	-0.809415
	271	1.30784	0.300787	-1.25149	0.319291
	272	-0.161911	0.300787	-2.61314	0.529503
	273	0.804368	-0.0389822	-2.84808	-0.637539
	274	-0.727478	-0.371596	0.109532	0.41677
	275	-0.224004	0.473078	-2.84808	-0.92578
	276	1.01435	0.0956918	-1.86221	-0.457231
	277	0.300893	0.0956918	-2.84808	0.75178
	278	-1.19028	0.505882	-1.28744	-0.327324
	279	0.00739846	0.300787	-1.33988	-0.960447
	280	0.0480687	-2.75011	0.360967	0.908721
	281	-1.54587	1.31775	0.860463	1.0806
	282	-0.7489	-1.26104	0.61536	1.0806
	283	-0.224004	-2.27801	-0.040844	1.0806
	284	0.804368	1.31775	0.631856	1.0806
	285	0.0480687	0.600596	0.902744	-0.747712
	286	0.341564	0.473078	1.0954	1.0806
	287	-1.25237	1.31775	0.573078	0.0496533
	288	0.0480687	-0.716178	1.0954	1.0806
	289	1.01435	0.600596	0.151814	1.0806
	290	0.510873	0.845651	0.230044	0.221529
	291	0.804368	0.300787	0.61536	-0.809415
	292	1.30784	-0.716178	-1.66955	0.221529
	293	-0.245426	-1.43333	-0.125407	0.908721
	294	0.013102	0.845651	-0.213801	0.0496533
	295	0.516576	0.545841	0.808017	-0.98129
	296	-1.77727	-0.416368	-0.396295	-0.637539
	297	-1.2795	0.000977384	-0.781611	-0.98129
	298	-0.245426	-0.716178	-0.275783	-2.38554
	299	-0.7489	0.473078	0.61536	-0.667407
	Ten Berge scores
	Case index	Addictive_Behaviour	Internet_Compulsive_Disorder	Internet_Obsession	Internet_craving
	0	-2.55287	-2.43832	-2.48278	-2.46266
	1	-2.55287	-2.43832	-2.48278	-2.46266
	2	-2.55287	-2.43832	-2.48278	-2.46266
	3	-2.55287	-2.43832	-2.48278	-2.46266
	4	-2.55287	-2.43832	-2.48278	-2.46266
	5	-2.55287	-2.43832	-2.48278	-2.46266
	6	-2.55287	-2.43832	-2.48278	-2.46266
	7	-2.51156	-2.19386	-2.17066	-2.3108
	8	-2.57059	-2.21338	-2.11448	-2.57459
	9	-2.43087	-2.63656	-3.15512	-2.64705
	10	-2.8384	-2.80857	-3.13793	-3.17276
	11	1.20834	1.26133	1.11905	1.04925
	12	1.20834	1.26133	1.11905	1.04925
	13	1.20834	1.26133	1.11905	1.04925
	14	1.20834	1.26133	1.11905	1.04925
	15	1.20834	1.26133	1.11905	1.04925
	16	-2.8384	-2.80857	-3.13793	-3.17276
	17	1.20834	1.26133	1.11905	1.04925
	18	1.20834	1.26133	1.11905	1.04925
	19	1.20834	1.26133	1.11905	1.04925
	20	1.20834	1.26133	1.11905	1.04925
	21	1.20834	1.26133	1.11905	1.04925
	22	1.20834	1.26133	1.11905	1.04925
	23	1.20834	1.26133	1.11905	1.04925
	24	1.20834	1.26133	1.11905	1.04925
	25	-1.2437	-1.54239	0.464244	-2.14972
	26	1.20834	1.26133	1.11905	1.04925
	27	1.20834	1.26133	1.11905	1.04925
	28	1.20834	1.26133	1.11905	1.04925
	29	1.20834	1.26133	1.11905	1.04925
	30	1.20834	1.26133	1.11905	1.04925
	31	1.20834	1.26133	1.11905	1.04925
	32	1.20834	1.26133	1.11905	1.04925
	33	1.20834	1.26133	1.11905	1.04925
	34	1.20834	1.26133	1.11905	1.04925
	35	1.20834	1.26133	1.11905	1.04925
	36	1.20834	1.26133	1.11905	1.04925
	37	1.20834	1.26133	1.11905	1.04925
	38	1.20834	1.26133	1.11905	1.04925
	39	0.196655	0.243859	0.0548062	-0.00625014
	40	-1.0645	-2.42516	-2.39662	-1.18091
	41	0.196655	0.243859	0.0548062	-0.00625014
	42	-2.43087	-2.63656	-3.15512	-2.64705
	43	-2.8384	-2.80857	-3.13793	-3.17276
	44	-1.82671	-1.79109	-2.07368	-2.11726
	45	-1.82671	-1.79109	-2.07368	-2.11726
	46	-1.82671	-1.79109	-2.07368	-2.11726
	47	-0.692756	-1.16393	0.856143	-1.60688
	48	-0.817153	-0.696234	0.839274	-1.30028
	49	-0.885984	-0.82157	1.04561	-1.12219
	50	-0.815029	-0.773616	-1.00944	-1.06175
	51	-0.65805	-1.45865	-1.59154	-2.62655
	52	0.576033	-2.25656	0.834427	-2.47954
	53	0.610872	-0.218829	0.925996	-0.312992
	54	0.10666	-1.69536	0.389849	-1.57297
	55	0.0134047	-1.69899	0.732942	-1.67524
	56	0.0134047	-1.69899	0.732942	-1.67524
	57	-1.84191	-2.19662	-2.33317	-2.00362
	58	1.20834	1.26133	1.11905	1.04925
	59	1.20834	1.26133	1.11905	1.04925
	60	1.20834	1.26133	1.11905	1.04925
	61	0.637315	0.0643696	0.697282	-0.0154604
	62	0.923694	0.170229	1.44061	-0.223179
	63	0.970024	-0.294639	0.737401	-1.41889
	64	0.576406	0.19753	0.867148	0.0423204
	65	0.341571	-0.442563	0.63948	-1.38544
	66	-1.82892	-2.62338	-1.98428	-3.13932
	67	1.00533	0.70183	0.976473	-0.0485833
	68	0.23364	0.730899	-0.461029	1.31018
	69	1.13796	0.229893	1.00411	0.547812
	70	1.14247	0.52734	1.11039	1.15495
	71	1.14247	0.52734	1.11039	1.15495
	72	0.214074	1.26272	0.100591	1.07702
	73	1.02006	1.25074	1.02962	1.17683
	74	1.10748	1.3225	1.34765	1.01457
	75	0.0439621	0.830054	-0.0686503	1.19341
	76	0.865157	1.00465	0.995564	1.35443
	77	0.930092	0.588294	0.624221	0.729904
	78	0.636752	0.804954	0.337503	0.892492
	79	1.05128	1.1487	0.400273	2.07266
	80	-1.79474	0.220831	-1.58993	0.779397
	81	1.11716	1.88269	0.408934	1.96696
	82	0.853683	0.277957	1.42959	0.176206
	83	1.20879	0.967744	1.1752	0.61082
	84	1.13138	1.01501	1.03157	0.702906
	85	0.324543	0.108818	1.45436	0.68364
	86	1.70182	1.27173	1.18096	0.704033
	87	1.20834	1.26133	1.11905	1.04925
	88	1.70182	1.27173	1.18096	0.704033
	89	-0.502985	0.0678647	-0.0836312	0.592308
	90	1.16275	1.57201	0.763992	1.50811
	91	-1.23399	0.855474	-2.00117	0.572824
	92	0.193531	0.103588	0.517737	0.0106097
	93	1.37546	0.481514	1.09579	-0.0533299
	94	1.22989	0.5991	1.42842	0.992686
	95	1.19092	0.242468	1.07327	-0.034017
	96	1.19092	0.242468	1.07327	-0.034017
	97	0.496351	0.92457	0.453242	0.856487
	98	0.33322	-0.0875505	0.00863858	1.13247
	99	1.5047	1.09616	1.18103	1.29511
	100	0.982024	0.680751	0.534176	0.614544
	101	1.39299	1.09158	0.579626	0.478558
	102	1.43966	1.52987	0.825645	0.969418
	103	0.246518	0.501797	-0.14317	0.599299
	104	0.900061	-0.984423	0.385999	0.135504
	105	1.35627	1.12497	1.35775	1.91148
	106	1.87299	0.447409	1.8168	0.331903
	107	0.741342	-0.390617	0.41911	-1.29445
	108	1.15435	-0.65597	1.61788	-0.458419
	109	1.20834	1.26133	1.11905	1.04925
	110	1.20834	1.26133	1.11905	1.04925
	111	1.20834	1.26133	1.11905	1.04925
	112	1.20834	1.26133	1.11905	1.04925
	113	1.20834	1.26133	1.11905	1.04925
	114	-2.34015	-2.58987	-1.76382	-2.49584
	115	-2.34015	-2.58987	-1.76382	-2.49584
	116	-2.34015	-2.58987	-1.76382	-2.49584
	117	-2.34015	-2.58987	-1.76382	-2.49584
	118	-2.34015	-2.58987	-1.76382	-2.49584
	119	-2.34015	-2.58987	-1.76382	-2.49584
	120	-2.34015	-2.58987	-1.76382	-2.49584
	121	-2.34015	-2.58987	-1.76382	-2.49584
	122	-2.34015	-2.58987	-1.76382	-2.49584
	123	-1.82671	-1.79109	-2.07368	-2.11726
	124	-1.82671	-1.79109	-2.07368	-2.11726
	125	1.13965	0.593962	0.773116	0.925785
	126	-0.242376	-0.248747	0.303303	1.10697
	127	-0.0370567	1.14518	-0.265251	1.01305
	128	0.784954	0.573867	0.675642	0.635863
	129	0.784954	0.573867	0.675642	0.635863
	130	0.784954	0.573867	0.675642	0.635863
	131	0.784954	0.573867	0.675642	0.635863
	132	0.784954	0.573867	0.675642	0.635863
	133	0.784954	0.573867	0.675642	0.635863
	134	0.784954	0.573867	0.675642	0.635863
	135	-1.33491	0.883615	-0.666003	0.923844
	136	-0.934312	-0.246568	0.266345	0.803786
	137	1.44039	0.325388	0.814508	1.05836
	138	-0.386745	-0.31083	1.36886	1.24101
	139	0.423366	0.893163	-0.841185	1.53635
	140	-0.185779	-0.0342872	-1.86541	0.411445
	141	0.845047	1.11989	-0.0646154	1.46606
	142	0.146045	-0.148155	-2.72629e-05	0.361131
	143	0.973942	0.817192	0.44412	1.08052
	144	0.071413	0.260288	0.807327	1.00064
	145	-1.59635	-0.662852	0.989039	1.12065
	146	-1.51532	0.238614	0.223749	0.652539
	147	1.20834	1.26133	1.11905	1.04925
	148	-0.615422	1.24806	0.832863	1.10106
	149	-0.232953	1.19181	0.109688	1.10523
	150	0.928501	0.700479	0.0919807	0.526842
	151	0.191346	0.663504	-0.0709925	1.05321
	152	0.212417	1.15021	-0.194739	1.22857
	153	-0.0237951	0.522387	0.296945	1.21588
	154	-1.05271	-1.00865	0.274388	0.652121
	155	-0.99694	-0.791311	-0.240902	0.81663
	156	0.690503	1.58103	-0.0336408	1.23166
	157	1.01413	0.972206	0.256713	0.752226
	158	0.0401524	1.16696	-0.249513	0.914285
	159	-0.979015	1.50241	-0.447943	1.48793
	160	0.617686	1.67159	0.285509	1.56701
	161	0.0364773	0.199118	-0.249739	0.866683
	162	1.01413	0.972206	0.256713	0.752226
	163	0.66931	1.0797	0.501437	0.83761
	164	1.40638	0.886011	-0.381761	0.851124
	165	-0.527608	-0.485976	0.316812	0.83206
	166	-0.997066	-0.0236089	-0.427762	-0.0909061
	167	-0.00558231	-0.574808	0.30529	0.21252
	168	-0.682076	-0.678061	-0.618382	-0.439425
	169	-0.240371	-0.378687	-0.229559	-1.68906
	170	0.271302	-0.0353311	0.408514	-0.920521
	171	0.533534	-0.627958	0.328753	-0.536901
	172	0.295393	-1.10293	0.593985	-1.06696
	173	-1.64741	-1.08559	-0.119636	-0.406326
	174	-1.08217	0.700709	0.397142	1.26515
	175	0.582528	-1.59601	-0.157132	-0.593235
	176	-0.0299464	-0.367256	0.0116853	-1.13598
	177	-2.09789	-0.530319	-0.676994	-0.852191
	178	-1.54545	-0.73086	-0.54573	-1.59837
	179	-0.784271	-0.304041	0.475423	-1.00644
	180	-1.45632	-0.805772	-0.407424	-0.598225
	181	-0.017604	0.625454	0.63107	0.471401
	182	0.512776	-0.374013	0.058707	-0.254618
	183	-1.08716	0.409511	-0.896241	-0.303808
	184	0.144906	0.117941	-1.37195	-0.892318
	185	0.981763	1.33342	-0.961761	1.24455
	186	0.894226	0.898456	0.306523	0.8875
	187	-1.31682	0.272152	-0.104029	1.17301
	188	0.30428	-0.031092	0.0247669	0.826118
	189	-0.459831	-0.501609	0.297427	-0.226064
	190	-1.83393	1.06002	-0.0995184	1.02453
	191	0.224782	-1.35154	0.636679	0.0842991
	192	-0.967762	-0.745126	0.227708	0.31236
	193	-1.73393	-0.453161	0.275064	0.311032
	194	-1.17388	-0.365174	1.36842	-0.767437
	195	-0.189276	0.413217	0.683533	0.553614
	196	-0.494793	0.327399	1.02742	0.972579
	197	0.0993682	0.170332	-0.160031	0.308685
	198	-2.86944	-0.842134	0.718152	1.06324
	199	1.02006	1.25074	1.02962	1.17683
	200	0.505872	0.0798633	0.563263	0.472017
	201	-1.40086	-0.575523	1.19561	1.05607
	202	-0.494305	0.394982	-0.0417243	0.176455
	203	-0.390796	0.405599	0.278836	0.17502
	204	-0.395205	0.0465354	0.66832	0.183303
	205	-0.907359	0.444611	0.72253	0.157
	206	-0.680606	0.512595	-0.117053	0.417308
	207	-0.898269	-0.049836	0.423841	-0.839129
	208	0.284051	-0.797995	0.526249	-1.22464
	209	-0.625899	-0.104889	-0.200979	-0.938414
	210	-0.418565	-1.11704	0.636712	-1.71125
	211	-1.15794	-1.35133	0.580756	-0.765765
	212	-1.72509	0.378753	0.991119	-0.912425
	213	-1.1334	-0.47862	-0.268535	-1.03209
	214	-1.04169	0.141215	0.846827	-1.42984
	215	0.0807809	-0.702159	-0.00277505	-0.78143
	216	-0.668849	-0.283329	0.0242723	-1.082
	217	0.31615	-1.43874	-0.0708415	-1.10026
	218	0.228292	0.759042	-0.580771	-0.789816
	219	-1.28693	-1.98747	-0.185463	-1.25441
	220	-1.02716	-0.432559	-0.257042	-1.39385
	221	1.20834	1.26133	1.11905	1.04925
	222	1.20834	1.26133	1.11905	1.04925
	223	1.20834	1.26133	1.11905	1.04925
	224	1.20834	1.26133	1.11905	1.04925
	225	1.20834	1.26133	1.11905	1.04925
	226	1.20834	1.26133	1.11905	1.04925
	227	1.20834	1.26133	1.11905	1.04925
	228	0.408606	-1.994	-2.20433	0.798142
	229	-0.600358	0.219752	-0.338951	-0.309661
	230	-0.0954161	-0.291339	-0.8293	-0.177512
	231	0.383613	0.498926	-0.00897446	0.158365
	232	-0.102766	-2.22702	-0.829753	-0.272715
	233	0.429437	-1.30086	-0.639446	-0.0530303
	234	-0.160127	0.35403	-0.334243	-0.0749301
	235	0.432378	0.275755	-0.249509	0.050456
	236	0.161532	0.555714	-0.760585	-0.0597952
	237	0.414258	0.670677	-0.544061	-0.0142045
	238	0.515828	0.520205	-0.633851	0.216507
	239	1.02484	-1.05506	-0.370294	-0.0989651
	240	-0.17519	0.432053	-0.444732	-0.295962
	241	0.31477	-0.121718	1.22729	-0.960451
	242	0.568647	0.320266	0.579045	0.123642
	243	0.746936	0.441497	0.851512	0.0890979
	244	-0.204232	0.529815	0.717681	-0.11531
	245	0.554955	0.50131	0.823808	0.667685
	246	-0.0327696	-2.54933	0.556618	-0.450818
	247	0.555182	-0.617627	0.494117	-0.0186905
	248	0.661029	-0.946273	1.05229	-0.0679285
	249	-0.00958416	-0.164165	-0.664651	-1.66535
	250	0.429725	0.744142	-1.21543	0.51409
	251	0.719484	0.0806449	-0.934114	0.400237
	252	0.405334	0.943775	-0.738311	1.21099
	253	0.892428	0.702062	-0.369553	0.805818
	254	1.33979	0.409125	-0.997486	0.607086
	255	-0.496978	0.543052	-1.29606	0.737037
	256	-0.06985	0.655441	-1.52689	0.0155786
	257	-0.386991	-0.0410285	-1.95992	-0.457691
	258	-0.910461	-0.19005	-2.40688	-0.623403
	259	-0.30676	0.0183406	-0.819176	-1.22917
	260	-0.629535	0.375455	-0.2455	-0.273653
	261	-0.180848	0.224764	-0.899899	-1.17285
	262	-0.615095	0.170391	0.335789	0.570536
	263	0.139921	0.053592	-1.12106	-1.35641
	264	0.196427	0.0470174	-0.675947	-0.376699
	265	0.730556	0.441026	-1.41471	1.12098
	266	0.844781	0.0762291	0.113944	-0.0145479
	267	-0.339735	-0.753268	-1.87396	0.391443
	268	1.16767	0.711113	-0.0142828	0.273766
	269	0.0935821	0.762423	-2.72415	0.474395
	270	0.258361	-0.901838	0.0436621	-1.08625
	271	1.11277	0.436724	-0.950644	0.333287
	272	-0.190835	-0.238026	-2.95878	0.393924
	273	0.452418	-0.25448	-2.61926	-0.462505
	274	-0.275855	-0.147964	1.58446	0.594642
	275	0.340084	0.433029	-1.98853	-0.724981
	276	1.43632	0.336769	-1.08912	-0.508417
	277	0.543018	0.284006	-2.64225	0.778673
	278	-1.13746	0.100526	-0.626552	-0.429439
	279	-0.183197	0.285369	-1.09054	-0.76771
	280	-0.306416	-2.66614	-0.0355546	0.356316
	281	-1.81047	1.27872	1.17579	1.20607
	282	-0.606827	-1.10983	0.577889	1.01118
	283	-0.0167549	-2.01822	0.0814249	1.11641
	284	0.600597	1.22971	0.830846	1.09623
	285	0.259124	0.49654	0.577017	-0.996205
	286	0.361027	0.25422	0.668249	0.812293
	287	-1.24368	1.1521	0.581187	0.141726
	288	-0.00267522	-0.792701	0.777558	0.788863
	289	1.00324	0.794649	0.267102	1.10754
	290	1.17303	0.918358	0.793097	0.769356
	291	1.00481	0.132172	0.845201	-0.656582
	292	1.0531	-0.847267	-1.60423	0.0837251
	293	-0.517704	-1.22377	-0.722878	0.568519
	294	0.193514	0.398164	0.0881115	-0.311477
	295	0.98761	0.122081	1.02926	-1.20782
	296	-2.55724	-0.856684	-0.274933	-0.979815
	297	-1.33412	0.326525	-0.519369	-0.368237
	298	-0.336006	-1.12254	-0.80881	-2.35069
	299	-0.634473	0.289714	0.0416722	-0.528739
	Outer model error terms
	Estimated parameter (overview)
		Parameter estimates	Standard errors	T values	P values
	AD1	0.335785	0.0366094	9.17209	5.68434e-14
	AD2	0.335999	0.0353456	9.50609	5.68434e-14
	AD3	0.281653	0.0306375	9.1931	5.68434e-14
	AD4	0.264261	0.0307098	8.60511	5.68434e-14
	IC1	0.33484	0.032397	10.3355	5.68434e-14
	IC2	0.194734	0.021735	8.95947	5.68434e-14
	IC3	0.207702	0.021515	9.65382	5.68434e-14
	IC4	0.276951	0.0280313	9.88003	5.68434e-14
	IC5	0.266388	0.025543	10.429	5.68434e-14
	ICD1	0.197976	0.023828	8.30853	5.68434e-14
	ICD2	0.226709	0.0261343	8.67479	5.68434e-14
	ICD3	0.33033	0.0334166	9.8852	5.68434e-14
	ICD4	0.341533	0.0323787	10.5481	5.68434e-14
	IO1	0.236648	0.0280663	8.43178	5.68434e-14
	IO2	0.267998	0.0317933	8.42939	5.68434e-14
	IO3	0.308488	0.0339893	9.07603	5.68434e-14
	IO4	0.317134	0.0315926	10.0382	5.68434e-14
	Covariance (matrix)
		AD1	AD2	AD3	AD4	IC1	IC2	IC3	IC4	IC5	ICD1	ICD2	ICD3	ICD4	IO1	IO2	IO3	IO4
	AD1	0.335785
	AD2		0.335999
	AD3			0.281653
	AD4				0.264261
	IC1					0.33484
	IC2						0.194734
	IC3							0.207702
	IC4								0.276951
	IC5									0.266388
	ICD1										0.197976
	ICD2											0.226709
	ICD3												0.33033
	ICD4													0.341533
	IO1														0.236648
	IO2															0.267998
	IO3																0.308488
	IO4																	0.317134
	Correlation (matrix)
		AD1	AD2	AD3	AD4	IC1	IC2	IC3	IC4	IC5	ICD1	ICD2	ICD3	ICD4	IO1	IO2	IO3	IO4
	AD1	1
	AD2		1
	AD3			1
	AD4				1
	IC1					1
	IC2						1
	IC3							1
	IC4								1
	IC5									1
	ICD1										1
	ICD2											1
	ICD3												1
	ICD4													1
	IO1														1
	IO2															1
	IO3																1
	IO4																	1
	Indicator data
	Manifest variable scores
	Case index	AD1	AD2	AD3	AD4	IC1	IC2	IC3	IC4	IC5	ICD1	ICD2	ICD3	ICD4	IO1	IO2	IO3	IO4
	0	1	1	2	1	1	1	2	1	2	1	1	1	2	1	1	1	2
	1	1	1	2	1	1	1	2	1	2	1	1	1	2	1	1	1	2
	2	1	1	2	1	1	1	2	1	2	1	1	1	2	1	1	1	2
	3	1	1	2	1	1	1	2	1	2	1	1	1	2	1	1	1	2
	4	1	1	2	1	1	1	2	1	2	1	1	1	2	1	1	1	2
	5	1	1	2	1	1	1	2	1	2	1	1	1	2	1	1	1	2
	6	1	1	2	1	1	1	2	1	2	1	1	1	2	1	1	1	2
	7	1	1	2	1	1	1	2	1	2	1	1	2	2	1	1	2	2
	8	1	1	2	1	1	1	2	1	2	2	1	1	2	2	1	1	2
	9	1	2	1	2	1	2	1	2	1	1	1	1	1	1	1	1	1
	10	1	1	1	1	1	1	1	1	1	1	1	1	1	1	1	1	1
	11	5	5	5	5	5	5	5	5	5	5	5	5	5	5	5	5	5
	12	5	5	5	5	5	5	5	5	5	5	5	5	5	5	5	5	5
	13	5	5	5	5	5	5	5	5	5	5	5	5	5	5	5	5	5
	14	5	5	5	5	5	5	5	5	5	5	5	5	5	5	5	5	5
	15	5	5	5	5	5	5	5	5	5	5	5	5	5	5	5	5	5
	16	1	1	1	1	1	1	1	1	1	1	1	1	1	1	1	1	1
	17	5	5	5	5	5	5	5	5	5	5	5	5	5	5	5	5	5
	18	5	5	5	5	5	5	5	5	5	5	5	5	5	5	5	5	5
	19	5	5	5	5	5	5	5	5	5	5	5	5	5	5	5	5	5
	20	5	5	5	5	5	5	5	5	5	5	5	5	5	5	5	5	5
	21	5	5	5	5	5	5	5	5	5	5	5	5	5	5	5	5	5
	22	5	5	5	5	5	5	5	5	5	5	5	5	5	5	5	5	5
	23	5	5	5	5	5	5	5	5	5	5	5	5	5	5	5	5	5
	24	5	5	5	5	5	5	5	5	5	5	5	5	5	5	5	5	5
	25	2	2	2	2	2	2	2	2	2	3	2	2	2	3	5	5	5
	26	5	5	5	5	5	5	5	5	5	5	5	5	5	5	5	5	5
	27	5	5	5	5	5	5	5	5	5	5	5	5	5	5	5	5	5
	28	5	5	5	5	5	5	5	5	5	5	5	5	5	5	5	5	5
	29	5	5	5	5	5	5	5	5	5	5	5	5	5	5	5	5	5
	30	5	5	5	5	5	5	5	5	5	5	5	5	5	5	5	5	5
	31	5	5	5	5	5	5	5	5	5	5	5	5	5	5	5	5	5
	32	5	5	5	5	5	5	5	5	5	5	5	5	5	5	5	5	5
	33	5	5	5	5	5	5	5	5	5	5	5	5	5	5	5	5	5
	34	5	5	5	5	5	5	5	5	5	5	5	5	5	5	5	5	5
	35	5	5	5	5	5	5	5	5	5	5	5	5	5	5	5	5	5
	36	5	5	5	5	5	5	5	5	5	5	5	5	5	5	5	5	5
	37	5	5	5	5	5	5	5	5	5	5	5	5	5	5	5	5	5
	38	5	5	5	5	5	5	5	5	5	5	5	5	5	5	5	5	5
	39	4	4	4	4	4	4	4	4	4	4	4	4	4	4	4	4	4
	40	3	3	3	3	3	3	3	3	3	1	1	1	3	1	1	1	3
	41	4	4	4	4	4	4	4	4	4	4	4	4	4	4	4	4	4
	42	1	2	1	2	1	2	1	2	1	1	1	1	1	1	1	1	1
	43	1	1	1	1	1	1	1	1	1	1	1	1	1	1	1	1	1
	44	2	2	2	2	2	2	2	2	2	2	2	2	2	2	2	2	2
	45	2	2	2	2	2	2	2	2	2	2	2	2	2	2	2	2	2
	46	2	2	2	2	2	2	2	2	2	2	2	2	2	2	2	2	2
	47	3	3	3	3	3	3	3	3	2	3	3	1	3	5	5	5	5
	48	3	3	3	3	3	3	3	3	2	3	3	3	3	5	5	5	5
	49	3	3	3	3	3	3	3	3	3	3	3	3	3	5	5	5	5
	50	3	3	3	3	3	3	3	3	3	3	3	3	3	3	3	3	3
	51	3	3	3	3	1	1	1	1	2	2	2	3	3	2	3	2	2
	52	3	5	5	5	1	1	1	1	1	1	1	1	1	5	5	5	5
	53	3	5	5	5	3	3	3	3	3	3	3	3	3	5	5	5	5
	54	2	5	5	5	2	2	1	1	2	1	2	1	1	5	5	5	5
	55	1	5	5	5	1	1	1	1	1	1	1	1	1	5	5	5	5
	56	1	5	5	5	1	1	1	1	1	1	1	1	1	5	5	5	5
	57	1	1	2	2	1	2	2	1	2	1	1	2	1	2	2	2	1
	58	5	5	5	5	5	5	5	5	5	5	5	5	5	5	5	5	5
	59	5	5	5	5	5	5	5	5	5	5	5	5	5	5	5	5	5
	60	5	5	5	5	5	5	5	5	5	5	5	5	5	5	5	5	5
	61	3	5	5	5	4	3	4	3	3	3	4	3	3	5	5	5	5
	62	4	5	5	5	3	3	4	4	4	4	4	3	4	5	5	5	5
	63	4	5	5	5	2	3	2	3	2	4	3	3	2	5	5	5	5
	64	4	5	4	5	4	4	4	4	4	4	4	4	4	5	5	4	5
	65	4	5	5	5	3	2	2	4	3	4	4	2	3	5	5	5	5
	66	2	2	2	2	1	1	1	1	1	1	1	1	2	2	2	2	2
	67	5	5	5	5	4	4	4	3	4	3	5	5	5	5	5	5	5
	68	3	4	4	4	5	5	5	5	4	4	4	4	4	3	4	4	4
	69	5	5	5	5	5	4	5	5	4	4	4	4	4	5	5	5	5
	70	5	5	5	5	5	5	5	5	5	4	4	5	4	5	5	5	5
	71	5	5	5	5	5	5	5	5	5	4	4	5	4	5	5	5	5
	72	4	4	4	4	5	5	5	5	5	5	5	5	5	4	4	4	4
	73	5	5	5	4	5	5	5	5	5	5	5	5	4	5	5	5	4
	74	5	5	5	4	4	5	5	5	5	5	5	5	4	5	5	5	4
	75	4	4	4	3	5	5	5	5	4	4	4	5	4	4	4	4	3
	76	5	5	5	3	5	5	5	5	4	4	4	5	4	5	5	5	3
	77	5	5	5	5	5	5	4	5	4	4	4	5	4	5	5	5	5
	78	4	4	5	5	4	5	5	5	5	4	5	4	4	4	4	5	5
	79	3	5	5	5	5	5	5	5	5	4	4	5	4	3	5	5	5
	80	3	2	2	2	5	5	5	5	5	4	4	5	4	3	2	2	2
	81	3	5	5	5	5	5	5	5	5	5	5	5	5	3	5	5	5
	82	5	5	5	5	4	3	5	5	5	4	5	4	4	5	5	5	5
	83	5	5	5	5	4	5	5	5	4	4	5	4	5	5	5	5	5
	84	5	5	5	5	4	5	5	5	4	4	5	5	4	5	5	5	5
	85	4	4	4	4	4	5	5	5	5	4	4	3	4	5	5	5	5
	86	5	5	5	5	5	5	5	3	5	5	5	5	5	5	5	5	5
	87	5	5	5	5	5	5	5	5	5	5	5	5	5	5	5	5	5
	88	5	5	5	5	5	5	5	3	5	5	5	5	5	5	5	5	5
	89	4	4	2	4	5	5	5	5	5	4	4	5	5	4	4	2	4
	90	4	5	5	5	5	5	5	5	5	5	5	5	5	4	5	5	5
	91	2	2	2	2	5	5	5	3	5	5	5	4	4	2	2	2	2
	92	5	5	2	5	5	5	5	5	5	5	5	5	4	5	5	2	5
	93	5	5	5	5	4	4	4	3	4	4	4	5	4	5	5	5	5
	94	5	5	5	5	4	5	5	5	5	4	4	5	4	5	5	5	5
	95	5	5	5	5	4	4	4	4	4	4	4	4	4	5	5	5	5
	96	5	5	5	5	4	4	4	4	4	4	4	4	4	5	5	5	5
	97	4	5	3	5	5	5	5	5	5	5	5	5	5	4	5	3	5
	98	3	5	3	5	5	5	4	5	5	4	3	4	4	3	5	3	5
	99	4	5	5	4	4	5	5	3	5	4	4	5	4	4	5	5	4
	100	4	5	4	4	4	5	4	5	3	5	3	4	4	4	5	4	4
	101	5	5	5	5	5	5	5	5	3	5	5	4	4	5	5	5	5
	102	4	5	5	4	4	5	5	4	4	5	5	4	4	4	5	5	4
	103	3	5	3	3	5	4	4	3	4	4	4	4	4	3	5	3	3
	104	5	5	4	5	5	5	3	4	3	3	1	5	3	5	5	4	5
	105	3	5	5	3	3	5	5	4	5	4	3	4	4	3	5	5	3
	106	5	5	5	5	3	5	5	3	5	4	4	4	4	5	5	5	5
	107	5	5	4	5	4	3	3	3	3	4	4	4	3	5	5	4	5
	108	5	5	5	5	3	3	4	4	4	3	3	3	4	5	5	5	5
	109	5	5	5	5	5	5	5	5	5	5	5	5	5	5	5	5	5
	110	5	5	5	5	5	5	5	5	5	5	5	5	5	5	5	5	5
	111	5	5	5	5	5	5	5	5	5	5	5	5	5	5	5	5	5
	112	5	5	5	5	5	5	5	5	5	5	5	5	5	5	5	5	5
	113	5	5	5	5	5	5	5	5	5	5	5	5	5	5	5	5	5
	114	1	2	1	1	1	1	2	1	2	1	1	1	2	1	2	1	2
	115	1	2	1	1	1	1	2	1	2	1	1	1	2	1	2	1	2
	116	1	2	1	1	1	1	2	1	2	1	1	1	2	1	2	1	2
	117	1	2	1	1	1	1	2	1	2	1	1	1	2	1	2	1	2
	118	1	2	1	1	1	1	2	1	2	1	1	1	2	1	2	1	2
	119	1	2	1	1	1	1	2	1	2	1	1	1	2	1	2	1	2
	120	1	2	1	1	1	1	2	1	2	1	1	1	2	1	2	1	2
	121	1	2	1	1	1	1	2	1	2	1	1	1	2	1	2	1	2
	122	1	2	1	1	1	1	2	1	2	1	1	1	2	1	2	1	2
	123	2	2	2	2	2	2	2	2	2	2	2	2	2	2	2	2	2
	124	2	2	2	2	2	2	2	2	2	2	2	2	2	2	2	2	2
	125	5	4	5	4	5	5	5	5	5	5	4	4	4	4	5	5	5
	126	3	3	4	3	5	4	5	5	5	4	3	3	3	4	5	4	4
	127	3	2	3	4	5	5	5	5	5	5	5	5	5	3	5	5	4
	128	4	5	4	5	5	4	5	4	5	4	5	4	5	4	5	4	5
	129	4	5	4	5	5	4	5	4	5	4	5	4	5	4	5	4	5
	130	4	5	4	5	5	4	5	4	5	4	5	4	5	4	5	4	5
	131	4	5	4	5	5	4	5	4	5	4	5	4	5	4	5	4	5
	132	4	5	4	5	5	4	5	4	5	4	5	4	5	4	5	4	5
	133	4	5	4	5	5	4	5	4	5	4	5	4	5	4	5	4	5
	134	4	5	4	5	5	4	5	4	5	4	5	4	5	4	5	4	5
	135	3	3	3	3	5	5	5	5	5	4	5	5	5	3	2	4	4
	136	3	2	3	2	5	5	5	5	5	4	4	3	2	4	5	5	4
	137	5	5	5	5	5	5	5	5	5	4	4	4	4	4	5	5	5
	138	3	4	3	4	5	5	5	5	5	3	3	4	4	5	5	5	5
	139	3	3	5	4	5	5	5	5	5	5	4	4	3	3	4	4	4
	140	4	4	3	4	5	5	5	5	5	5	4	4	3	2	1	2	3
	141	4	4	5	4	5	5	5	5	5	5	4	4	5	4	4	4	3
	142	5	3	4	4	5	5	5	5	5	4	4	4	4	4	4	4	5
	143	5	4	5	4	5	5	5	5	5	5	4	5	4	4	5	4	5
	144	4	4	4	4	5	5	5	5	5	4	4	4	4	5	5	4	5
	145	2	2	3	2	5	5	5	5	5	3	3	2	3	5	5	5	5
	146	2	3	2	2	5	5	5	5	5	5	5	2	3	4	4	4	4
	147	5	5	5	5	5	5	5	5	5	5	5	5	5	5	5	5	5
	148	3	3	3	3	5	5	5	5	5	5	5	5	5	4	5	5	5
	149	3	4	3	4	5	5	5	5	5	5	5	5	5	3	4	4	5
	150	5	4	4	5	5	5	5	5	5	5	5	5	4	4	4	5	4
	151	3	3	4	4	5	5	5	4	5	4	5	4	3	4	5	5	4
	152	3	3	5	4	5	4	5	4	5	4	5	4	5	4	5	4	4
	153	3	3	4	5	5	5	5	5	5	4	4	4	5	5	5	4	5
	154	3	3	2	3	5	5	5	5	5	3	3	3	3	4	4	4	4
	155	3	2	3	3	5	5	5	5	5	3	3	3	3	4	4	4	4
	156	4	4	5	4	5	5	5	4	5	5	5	5	5	4	4	4	4
	157	5	5	4	5	5	5	5	5	5	5	5	5	5	4	4	4	4
	158	4	3	4	4	5	5	5	5	5	5	5	5	5	4	4	4	4
	159	2	2	4	3	5	5	5	5	5	5	5	4	5	4	4	4	4
	160	4	5	5	4	5	5	5	5	5	5	5	5	5	4	4	4	4
	161	4	3	4	4	5	5	5	5	5	4	4	4	4	4	4	4	4
	162	5	5	4	5	5	5	5	5	5	5	5	5	5	4	4	4	4
	163	5	5	4	4	5	5	5	5	5	5	5	5	5	4	4	4	4
	164	5	5	4	5	5	5	5	5	5	5	5	5	4	3	4	4	3
	165	3	3	3	3	5	5	5	5	5	4	3	2	4	4	4	4	4
	166	2	3	3	4	4	4	4	5	4	4	5	1	4	4	4	4	4
	167	4	3	4	3	4	5	5	4	5	3	4	1	4	4	4	4	4
	168	3	3	3	3	4	5	3	3	3	3	3	3	2	4	4	4	4
	169	4	3	3	3	4	2	4	1	2	3	4	5	3	4	4	4	4
	170	4	4	3	4	3	4	3	3	3	4	3	4	5	4	4	4	4
	171	5	4	4	4	4	4	4	4	5	4	4	2	4	4	4	4	4
	172	4	3	3	3	2	5	4	2	4	3	3	2	2	4	4	4	4
	173	2	2	2	2	5	4	4	2	4	3	3	3	2	4	4	4	5
	174	2	3	3	2	4	5	4	5	5	5	3	4	4	4	4	4	3
	175	4	3	4	3	4	4	4	1	4	2	2	2	2	4	4	4	3
	176	4	4	4	3	4	2	3	3	3	5	3	4	2	4	4	4	4
	177	1	1	1	2	3	5	4	2	2	2	4	3	2	4	4	4	4
	178	3	3	3	3	3	2	2	2	3	2	4	5	2	4	4	4	4
	179	2	2	2	2	3	3	5	2	2	4	3	3	3	4	4	4	4
	180	2	3	2	3	5	3	2	5	2	5	1	3	4	4	4	4	4
	181	3	5	4	3	5	3	5	5	3	5	4	2	5	4	4	4	4
	182	4	3	4	3	4	5	5	3	4	4	4	1	3	4	4	4	4
	183	2	4	3	3	5	4	2	3	3	5	4	4	2	4	4	4	4
	184	4	2	5	3	5	3	4	3	2	5	4	3	2	4	4	4	4
	185	4	5	5	5	5	4	5	5	4	4	5	5	5	3	4	3	3
	186	5	5	5	5	5	5	4	5	5	5	4	5	5	5	4	4	4
	187	3	3	4	2	5	5	4	5	5	4	3	4	4	4	3	4	4
	188	4	4	4	5	5	5	5	5	5	4	4	4	3	5	4	4	4
	189	4	3	3	3	4	4	5	3	4	2	4	4	4	4	4	4	4
	190	1	2	2	1	4	4	5	4	4	5	3	5	5	3	3	3	3
	191	4	3	3	3	4	5	5	4	5	4	2	2	2	4	4	4	4
	192	3	3	3	2	5	5	4	4	4	3	3	2	3	4	4	5	4
	193	1	1	2	2	3	5	5	3	5	3	4	3	1	4	4	5	4
	194	3	2	1	2	3	4	4	3	5	4	4	4	4	4	5	5	4
	195	4	4	3	3	5	5	4	5	4	4	4	4	5	4	5	5	4
	196	3	3	3	4	5	5	5	5	5	4	4	4	5	5	5	5	5
	197	5	2	4	4	5	5	5	5	5	4	5	5	3	4	5	5	5
	198	1	2	1	1	5	5	5	5	5	3	3	4	1	4	4	5	5
	199	5	5	5	4	5	5	5	5	5	5	5	5	4	5	5	5	4
	200	4	3	3	5	5	5	5	5	5	5	4	4	4	5	5	5	4
	201	3	3	2	2	5	5	5	5	5	3	3	5	2	5	5	5	4
	202	3	3	4	4	4	4	4	4	4	4	4	4	4	5	4	4	4
	203	3	3	4	4	4	4	4	4	4	4	4	4	4	5	4	5	4
	204	3	3	4	4	4	4	4	4	4	4	3	4	4	5	4	5	5
	205	3	3	4	3	4	4	4	4	4	4	4	4	4	5	4	5	5
	206	2	2	3	3	4	4	4	4	4	4	4	4	4	3	5	5	4
	207	2	2	3	3	3	2	3	3	3	4	3	4	4	4	5	5	4
	208	3	3	4	4	2	2	3	3	2	3	2	3	3	4	5	5	4
	209	2	3	2	3	3	3	3	3	2	4	3	4	3	3	4	5	3
	210	4	2	3	4	3	3	3	3	3	3	3	3	4	5	5	5	5
	211	2	2	3	3	3	3	3	3	3	2	2	2	3	5	5	5	4
	212	2	2	2	2	3	3	3	3	3	4	4	4	5	5	5	5	4
	213	2	2	3	3	3	3	3	3	2	3	3	3	3	4	4	5	4
	214	3	2	3	2	2	2	3	3	3	4	4	4	4	4	5	5	4
	215	3	3	4	4	3	3	3	3	3	3	3	3	2	4	5	5	4
	216	2	2	3	4	2	3	3	3	3	3	4	3	3	4	5	5	4
	217	4	4	4	4	3	3	3	3	3	3	2	3	1	4	4	4	4
	218	3	3	4	5	3	3	3	3	3	5	4	5	4	4	4	4	4
	219	2	2	3	3	2	2	3	3	3	2	1	2	2	4	3	4	3
	220	3	3	3	3	2	3	3	3	3	3	4	3	3	4	3	4	3
	221	5	5	5	5	5	5	5	5	5	5	5	5	5	5	5	5	5
	222	5	5	5	5	5	5	5	5	5	5	5	5	5	5	5	5	5
	223	5	5	5	5	5	5	5	5	5	5	5	5	5	5	5	5	5
	224	5	5	5	5	5	5	5	5	5	5	5	5	5	5	5	5	5
	225	5	5	5	5	5	5	5	5	5	5	5	5	5	5	5	5	5
	226	5	5	5	5	5	5	5	5	5	5	5	5	5	5	5	5	5
	227	5	5	5	5	5	5	5	5	5	5	5	5	5	5	5	5	5
	228	5	4	5	4	5	5	5	5	5	2	1	2	2	2	1	1	3
	229	4	4	4	4	4	4	4	4	4	4	4	4	5	4	2	3	5
	230	4	4	4	4	4	4	4	4	4	3	4	3	4	3	3	3	4
	231	4	4	4	4	4	4	4	4	4	4	4	4	5	4	4	4	3
	232	4	4	4	4	4	4	4	4	4	1	2	1	2	3	3	3	4
	233	4	4	4	4	4	4	4	4	4	2	3	2	2	3	4	4	3
	234	4	4	4	4	4	4	4	4	4	4	4	4	5	4	3	3	4
	235	4	4	4	4	4	4	4	4	4	4	4	4	4	3	4	4	4
	236	4	4	4	4	4	4	4	4	4	4	5	4	4	3	4	3	4
	237	4	3	4	4	4	4	4	4	4	5	4	5	4	3	4	4	4
	238	4	4	4	4	4	4	4	4	4	4	4	4	5	3	4	3	3
	239	5	5	5	5	4	4	4	4	4	3	2	3	3	4	2	4	3
	240	4	4	4	4	4	4	4	4	4	4	5	4	4	3	3	4	5
	241	4	4	4	4	3	3	3	3	3	4	3	4	4	5	5	5	5
	242	4	4	4	4	4	4	4	4	4	4	4	4	4	4	5	5	4
	243	4	4	4	4	4	4	5	4	3	4	4	4	4	4	5	5	5
	244	4	5	4	4	4	4	4	4	4	4	5	4	4	5	4	4	5
	245	4	5	4	4	5	5	4	4	4	4	4	4	4	5	5	5	4
	246	4	4	4	3	4	3	4	3	4	1	1	1	2	4	4	4	4
	247	4	5	4	5	4	4	4	4	4	3	3	3	4	4	4	4	5
	248	4	5	4	5	4	4	4	4	4	3	3	3	2	5	5	5	5
	249	5	3	5	3	2	2	2	2	5	4	4	4	4	3	3	3	3
	250	5	5	5	3	5	5	3	5	3	4	4	4	4	3	4	3	3
	251	3	5	3	5	5	3	5	5	3	4	4	4	3	2	3	5	2
	252	3	5	5	4	4	5	5	3	5	4	4	4	4	3	2	2	4
	253	4	5	4	4	3	5	5	5	4	4	4	4	4	2	4	2	4
	254	5	5	5	4	5	4	5	4	4	4	4	4	4	2	4	2	4
	255	2	4	2	4	3	5	5	5	4	4	4	4	4	2	2	2	2
	256	3	5	3	3	3	5	4	2	4	4	4	4	4	2	1	1	2
	257	3	3	3	4	5	3	5	3	3	4	4	4	4	2	2	2	4
	258	3	3	3	4	5	3	3	3	4	4	4	4	4	3	2	2	2
	259	4	4	4	4	2	3	3	3	4	4	4	4	4	3	2	2	4
	260	3	3	3	3	2	4	4	4	4	4	4	4	4	3	4	2	4
	261	5	5	5	4	3	4	3	3	3	4	4	4	4	4	1	2	5
	262	3	2	3	4	5	5	5	5	4	4	4	4	4	5	5	5	5
	263	4	5	4	4	2	2	2	3	4	4	4	4	4	2	1	4	1
	264	5	5	5	4	3	4	5	4	4	4	4	3	4	4	1	1	4
	265	5	5	5	4	5	5	5	5	5	4	4	4	4	3	2	2	2
	266	5	3	5	5	4	4	5	5	4	4	4	4	4	4	4	5	5
	267	5	5	5	4	5	5	3	5	5	3	3	3	3	4	1	2	2
	268	5	5	5	4	2	5	5	5	4	4	4	4	4	2	1	5	3
	269	3	3	3	4	3	5	5	5	4	5	4	4	4	1	1	1	1
	270	5	5	5	4	3	3	3	3	4	3	3	3	3	4	2	4	4
	271	5	5	5	5	3	4	5	5	4	4	4	4	4	4	3	1	2
	272	3	3	3	5	5	3	5	5	5	4	4	4	4	1	1	2	1
	273	4	5	4	5	3	3	3	3	5	3	4	4	4	1	1	1	1
	274	2	4	2	4	2	5	5	4	5	3	3	3	5	4	4	4	4
	275	3	4	3	4	2	3	4	2	4	4	4	4	5	1	1	1	1
	276	5	5	5	4	2	4	4	3	4	4	4	3	4	2	2	2	2
	277	3	5	3	5	4	5	5	5	4	4	4	3	4	1	1	1	1
	278	2	2	2	4	2	3	5	3	5	4	4	5	4	4	2	2	2
	279	3	5	3	4	3	4	2	2	4	4	4	4	4	3	2	3	2
	280	4	3	4	4	5	5	5	5	4	1	1	1	1	5	3	5	4
	281	2	3	2	2	5	5	5	5	5	5	5	5	5	5	5	4	5
	282	3	3	3	3	5	5	5	5	5	2	3	2	3	4	5	5	4
	283	3	4	3	4	5	5	5	5	5	1	2	1	2	4	4	5	2
	284	4	5	4	5	5	5	5	5	5	5	5	5	5	5	4	5	4
	285	4	3	4	4	3	3	4	3	3	4	5	4	4	5	5	5	4
	286	4	3	4	5	5	5	5	5	5	4	4	4	5	5	5	5	5
	287	2	3	2	3	4	4	4	4	4	5	5	5	5	4	5	4	5
	288	4	3	4	4	5	5	5	5	5	3	3	3	3	5	5	5	5
	289	5	5	5	4	5	5	5	5	5	4	5	4	4	4	4	5	3
	290	4	5	4	4	4	4	4	4	5	5	4	5	4	4	5	5	2
	291	4	5	4	5	3	3	3	3	4	4	4	4	4	4	5	5	4
	292	5	5	5	5	4	4	4	4	5	3	3	3	3	2	2	2	3
	293	4	3	4	3	5	5	5	5	4	2	3	2	2	4	4	3	4
	294	4	4	3	4	4	4	4	4	4	5	4	5	4	3	3	5	4
	295	5	4	4	4	3	3	3	3	3	5	3	5	4	4	5	5	5
	296	2	2	2	2	3	3	3	3	5	3	4	3	3	4	3	3	4
	297	2	3	3	2	3	3	3	3	3	4	3	4	4	4	3	3	2
	298	4	3	4	3	3	1	1	1	3	3	3	3	3	4	4	4	2
	299	3	3	3	3	5	3	3	3	3	4	4	4	5	4	5	5	4
	Mardia's multivariate normality test
		Test-Statistic	P value
	Skewness	3537.88	0
	Excess kurtosis	49.6037	0
	Empirical covariance matrix
		AD1	AD2	AD3	AD4	IC1	IC2	IC3	IC4	IC5	ICD1	ICD2	ICD3	ICD4	IO1	IO2	IO3	IO4
	AD1	1.70129	1.3172	1.325	1.28584	1.10662	1.07831	0.933044	1.11827	0.958644	1.05551	1.10467	1.12173	0.9428	0.968778	0.826844	0.866	0.831533
	AD2	1.3172	1.63827	1.24833	1.3442	0.8932	0.888267	0.722467	0.9348	0.765933	0.916533	0.960667	0.9652	0.8684	0.823	0.773867	0.741333	0.737933
	AD3	1.325	1.24833	1.49417	1.24083	0.87	0.826667	0.720833	0.893333	0.739167	0.865	0.908333	0.868333	0.756667	0.9375	0.825	0.925	0.8225
	AD4	1.28584	1.3442	1.24083	1.56012	0.959511	0.911422	0.805989	1.02093	0.812589	0.948956	1.03967	1.0174	0.8908	0.962389	0.906956	0.924333	0.884367
	IC1	1.10662	0.8932	0.87	0.959511	1.78862	1.47764	1.31938	1.5196	1.23631	1.22084	1.23133	1.19707	0.9968	0.987111	1.00884	0.992667	0.8992
	IC2	1.07831	0.888267	0.826667	0.911422	1.47764	1.71049	1.37969	1.5148	1.29649	1.17876	1.204	1.15187	0.961733	0.910222	0.859422	0.898	0.802933
	IC3	0.933044	0.722467	0.720833	0.805989	1.31938	1.37969	1.44679	1.34907	1.20686	1.05216	1.14367	1.02593	0.942533	0.727056	0.747489	0.742333	0.7073
	IC4	1.11827	0.9348	0.893333	1.02093	1.5196	1.5148	1.34907	1.78107	1.25613	1.2396	1.19533	1.15893	1.04187	0.910667	0.888267	0.937333	0.812133
	IC5	0.958644	0.765933	0.739167	0.812589	1.23631	1.29649	1.20686	1.25613	1.36999	1.01909	1.109	1.0322	0.945733	0.699389	0.663089	0.676333	0.6231
	ICD1	1.05551	0.916533	0.865	0.948956	1.22084	1.17876	1.05216	1.2396	1.01909	1.59196	1.40133	1.42373	1.21347	0.856556	0.879956	0.886	0.760867
	ICD2	1.10467	0.960667	0.908333	1.03967	1.23133	1.204	1.14367	1.19533	1.109	1.40133	1.65	1.40133	1.24267	0.885	0.918	0.91	0.819
	ICD3	1.12173	0.9652	0.868333	1.0174	1.19707	1.15187	1.02593	1.15893	1.0322	1.42373	1.40133	1.7444	1.2348	0.864333	0.891733	0.889333	0.759533
	ICD4	0.9428	0.8684	0.756667	0.8908	0.9968	0.961733	0.942533	1.04187	0.945733	1.21347	1.24267	1.2348	1.40827	0.668667	0.699467	0.628667	0.647067
	IO1	0.968778	0.823	0.9375	0.962389	0.987111	0.910222	0.727056	0.910667	0.699389	0.856556	0.885	0.864333	0.668667	1.57639	1.39989	1.43167	1.22383
	IO2	0.826844	0.773867	0.825	0.906956	1.00884	0.859422	0.747489	0.888267	0.663089	0.879956	0.918	0.891733	0.699467	1.39989	1.79462	1.566	1.2982
	IO3	0.866	0.741333	0.925	0.924333	0.992667	0.898	0.742333	0.937333	0.676333	0.886	0.91	0.889333	0.628667	1.43167	1.566	1.83	1.22967
	IO4	0.831533	0.737933	0.8225	0.884367	0.8992	0.802933	0.7073	0.812133	0.6231	0.760867	0.819	0.759533	0.647067	1.22383	1.2982	1.22967	1.39843
	Empirical correlation matrix
		AD1	AD2	AD3	AD4	IC1	IC2	IC3	IC4	IC5	ICD1	ICD2	ICD3	ICD4	IO1	IO2	IO3	IO4
	AD1	1	0.788988	0.83105	0.78926	0.634382	0.632113	0.594717	0.642416	0.627928	0.64137	0.659326	0.651145	0.609099	0.591566	0.473204	0.490799	0.539101
	AD2	0.788988	1	0.797882	0.840799	0.521792	0.530629	0.46927	0.547251	0.511258	0.567532	0.584303	0.570955	0.571722	0.512125	0.451323	0.42815	0.487533
	AD3	0.83105	0.797882	1	0.812708	0.532182	0.517096	0.490267	0.547613	0.516636	0.560856	0.578501	0.537853	0.52163	0.610858	0.503811	0.559393	0.569004
	AD4	0.78926	0.840799	0.812708	1	0.574396	0.557931	0.536472	0.61246	0.555819	0.602145	0.647997	0.616722	0.600978	0.613677	0.542026	0.547046	0.598732
	IC1	0.634382	0.521792	0.532182	0.574396	1	0.844793	0.820176	0.851393	0.789787	0.723495	0.716761	0.677698	0.628067	0.587862	0.563091	0.548679	0.56856
	IC2	0.632113	0.530629	0.517096	0.557931	0.844793	1	0.877038	0.867871	0.846935	0.714329	0.716679	0.666836	0.619658	0.554314	0.490524	0.507564	0.519157
	IC3	0.594717	0.46927	0.490267	0.536472	0.820176	0.877038	1	0.840409	0.857224	0.693285	0.74021	0.645793	0.660316	0.48143	0.463891	0.456216	0.497256
	IC4	0.642416	0.547251	0.547613	0.61246	0.851393	0.867871	0.840409	1	0.80415	0.736166	0.69728	0.657499	0.657854	0.543485	0.49684	0.519193	0.514596
	IC5	0.627928	0.511258	0.516636	0.555819	0.789787	0.846935	0.857224	0.80415	1	0.690062	0.737617	0.667701	0.680876	0.475914	0.422889	0.427146	0.450172
	ICD1	0.64137	0.567532	0.560856	0.602145	0.723495	0.714329	0.693285	0.736166	0.690062	1	0.864637	0.854359	0.810438	0.540703	0.520605	0.51909	0.509944
	ICD2	0.659326	0.584303	0.578501	0.647997	0.716761	0.716679	0.74021	0.69728	0.737617	0.864637	1	0.825993	0.815211	0.548744	0.533475	0.52369	0.539164
	ICD3	0.651145	0.570955	0.537853	0.616722	0.677698	0.666836	0.645793	0.657499	0.667701	0.854359	0.825993	1	0.787827	0.521227	0.503994	0.497755	0.486298
	ICD4	0.609099	0.571722	0.52163	0.600978	0.628067	0.619658	0.660316	0.657854	0.680876	0.810438	0.815211	0.787827	1	0.448782	0.439985	0.391609	0.46109
	IO1	0.591566	0.512125	0.610858	0.613677	0.587862	0.554314	0.48143	0.543485	0.475914	0.540703	0.548744	0.521227	0.448782	1	0.832291	0.842917	0.82427
	IO2	0.473204	0.451323	0.503811	0.542026	0.563091	0.490524	0.463891	0.49684	0.422889	0.520605	0.533475	0.503994	0.439985	0.832291	1	0.864131	0.819472
	IO3	0.490799	0.42815	0.559393	0.547046	0.548679	0.507564	0.456216	0.519193	0.427146	0.51909	0.52369	0.497755	0.391609	0.842917	0.864131	1	0.768672
	IO4	0.539101	0.487533	0.569004	0.598732	0.56856	0.519157	0.497256	0.514596	0.450172	0.509944	0.539164	0.486298	0.46109	0.82427	0.819472	0.768672	1
	Model implied covariance matrix
		AD1	AD2	AD3	AD4	IC1	IC2	IC3	IC4	IC5	ICD1	ICD2	ICD3	ICD4	IO1	IO2	IO3	IO4
	AD1	1.70131	1.33353	1.28676	1.33025	0.947541	0.967518	0.874773	0.963796	0.825564	1.00116	1.01163	1.00835	0.875798	0.880217	0.939604	0.93803	0.790773
	AD2	1.33353	1.63828	1.2566	1.29908	0.925338	0.944847	0.854276	0.941213	0.806219	0.977701	0.987928	0.984722	0.855276	0.859592	0.917587	0.91605	0.772244
	AD3	1.28676	1.2566	1.49418	1.25351	0.892881	0.911706	0.824311	0.908199	0.77794	0.943407	0.953276	0.950183	0.825277	0.829441	0.885402	0.883918	0.745157
	AD4	1.33025	1.29908	1.25351	1.56014	0.92306	0.94252	0.852172	0.938895	0.804233	0.975293	0.985495	0.982297	0.85317	0.857475	0.915327	0.913794	0.770342
	IC1	0.947541	0.925338	0.892881	0.92306	1.78867	1.48448	1.34218	1.47877	1.26668	1.17181	1.18406	1.18022	1.02508	0.839887	0.896553	0.895051	0.754541
	IC2	0.967518	0.944847	0.911706	0.94252	1.48448	1.71051	1.37048	1.50995	1.29338	1.19651	1.20903	1.2051	1.04669	0.857594	0.915455	0.913921	0.770449
	IC3	0.874773	0.854276	0.824311	0.852172	1.34218	1.37048	1.44681	1.36521	1.1694	1.08182	1.09313	1.08959	0.946354	0.775386	0.827701	0.826314	0.696595
	IC4	0.963796	0.941213	0.908199	0.938895	1.47877	1.50995	1.36521	1.78109	1.28841	1.19191	1.20438	1.20047	1.04266	0.854295	0.911933	0.910405	0.767485
	IC5	0.825564	0.806219	0.77794	0.804233	1.26668	1.29338	1.1694	1.28841	1.37001	1.02096	1.03164	1.02829	0.893118	0.731768	0.781139	0.77983	0.657409
	ICD1	1.00116	0.977701	0.943407	0.975293	1.17181	1.19651	1.08182	1.19191	1.02096	1.59196	1.40856	1.40399	1.21943	0.833413	0.889642	0.888152	0.748725
	ICD2	1.01163	0.987928	0.953276	0.985495	1.18406	1.20903	1.09313	1.20438	1.03164	1.40856	1.65001	1.41868	1.23219	0.842131	0.898949	0.897442	0.756557
	ICD3	1.00835	0.984722	0.950183	0.982297	1.18022	1.2051	1.08959	1.20047	1.02829	1.40399	1.41868	1.74441	1.22819	0.839398	0.896032	0.89453	0.754102
	ICD4	0.875798	0.855276	0.825277	0.85317	1.02508	1.04669	0.946354	1.04266	0.893118	1.21943	1.23219	1.22819	1.40827	0.729056	0.778244	0.77694	0.654972
	IO1	0.880217	0.859592	0.829441	0.857475	0.839887	0.857594	0.775386	0.854295	0.731768	0.833413	0.842131	0.839398	0.729056	1.57641	1.43015	1.42776	1.20362
	IO2	0.939604	0.917587	0.885402	0.915327	0.896553	0.915455	0.827701	0.911933	0.781139	0.889642	0.898949	0.896032	0.778244	1.43015	1.79464	1.52409	1.28483
	IO3	0.93803	0.91605	0.883918	0.913794	0.895051	0.913921	0.826314	0.910405	0.77983	0.888152	0.897442	0.89453	0.77694	1.42776	1.52409	1.83002	1.28267
	IO4	0.790773	0.772244	0.745157	0.770342	0.754541	0.770449	0.696595	0.767485	0.657409	0.748725	0.756557	0.754102	0.654972	1.20362	1.28483	1.28267	1.39845
	Model implied correlation matrix
		AD1	AD2	AD3	AD4	IC1	IC2	IC3	IC4	IC5	ICD1	ICD2	ICD3	ICD4	IO1	IO2	IO3	IO4
	AD1	1	0.798761	0.807054	0.816504	0.543177	0.567158	0.557568	0.553669	0.540751	0.608339	0.603793	0.585323	0.565808	0.537481	0.53773	0.531614	0.512669
	AD2	0.798761	1	0.803161	0.812566	0.540557	0.564422	0.554879	0.550999	0.538143	0.605405	0.600881	0.5825	0.563079	0.534889	0.535136	0.52905	0.510196
	AD3	0.807054	0.803161	1	0.821003	0.546169	0.570283	0.56064	0.55672	0.54373	0.611691	0.607119	0.588548	0.568925	0.540442	0.540692	0.534543	0.515493
	AD4	0.816504	0.812566	0.821003	1	0.552565	0.576961	0.567205	0.563239	0.550098	0.618854	0.614229	0.59544	0.575587	0.546771	0.547024	0.540803	0.52153
	IC1	0.543177	0.540557	0.546169	0.552565	1	0.848685	0.834335	0.828501	0.80917	0.694425	0.689235	0.668152	0.645875	0.500174	0.500405	0.494714	0.477084
	IC2	0.567158	0.564422	0.570283	0.576961	0.848685	1	0.871171	0.865079	0.844895	0.725084	0.719665	0.697651	0.67439	0.522257	0.522498	0.516556	0.498147
	IC3	0.557568	0.554879	0.56064	0.567205	0.834335	0.871171	1	0.850452	0.83061	0.712824	0.707497	0.685855	0.662987	0.513426	0.513664	0.507822	0.489724
	IC4	0.553669	0.550999	0.55672	0.563239	0.828501	0.865079	0.850452	1	0.824801	0.707839	0.702549	0.681059	0.658351	0.509836	0.510072	0.504271	0.4863
	IC5	0.540751	0.538143	0.54373	0.550098	0.80917	0.844895	0.83061	0.824801	1	0.691324	0.686158	0.665168	0.642991	0.497941	0.498171	0.492505	0.474954
	ICD1	0.608339	0.605405	0.611691	0.618854	0.694425	0.725084	0.712824	0.707839	0.691324	1	0.869096	0.842511	0.81442	0.52609	0.526333	0.520348	0.501804
	ICD2	0.603793	0.600881	0.607119	0.614229	0.689235	0.719665	0.707497	0.702549	0.686158	0.869096	1	0.836214	0.808334	0.522158	0.5224	0.516459	0.498053
	ICD3	0.585323	0.5825	0.588548	0.59544	0.668152	0.697651	0.685855	0.681059	0.665168	0.842511	0.836214	1	0.783607	0.506186	0.50642	0.50066	0.482818
	ICD4	0.565808	0.563079	0.568925	0.575587	0.645875	0.67439	0.662987	0.658351	0.642991	0.81442	0.808334	0.783607	1	0.489309	0.489535	0.483968	0.46672
	IO1	0.537481	0.534889	0.540442	0.546771	0.500174	0.522257	0.513426	0.509836	0.497941	0.52609	0.522158	0.506186	0.489309	1	0.850275	0.840605	0.810647
	IO2	0.53773	0.535136	0.540692	0.547024	0.500405	0.522498	0.513664	0.510072	0.498171	0.526333	0.5224	0.50642	0.489535	0.850275	1	0.840993	0.811022
	IO3	0.531614	0.52905	0.534543	0.540803	0.494714	0.516556	0.507822	0.504271	0.492505	0.520348	0.516459	0.50066	0.483968	0.840605	0.840993	1	0.801799
	IO4	0.512669	0.510196	0.515493	0.52153	0.477084	0.498147	0.489724	0.4863	0.474954	0.501804	0.498053	0.482818	0.46672	0.810647	0.811022	0.801799	1
	Quality criteria
	Model fit
	Matrix
		Estimated model	Null model
	Chi-square	358.101	6372.07
	Number of model parameters	40	17
	Number of observations	300	n/a
	Degrees of freedom	113	136
	P value	0	0
	ChiSqr/df	3.16904	46.8535
	RMSEA	0.0850302	0.390954
	RMSEA LOW 90% CI	0.0752065	0.382797
	RMSEA HIGH 90% CI	0.0950215	0.399172
	GFI	0.879647	n/a
	AGFI	0.837044	n/a
	PGFI	0.649674	n/a
	SRMR	0.0366708	n/a
	NFI	0.943801	n/a
	TLI	0.952696	n/a
	CFI	0.960696	n/a
	AIC	438.101	n/a
	BIC	586.253	n/a
	Construct reliability and validity
	Matrix
		Cronbach's alpha (standardized)	Cronbach's alpha (unstandardized)	Composite reliability (rho_c)	Average variance extracted (AVE)
	Addictive_Behaviour	0.944645	0.944354	0.944431	0.809914
	Internet_Compulsive_Disorder	0.950107	0.949778	0.950643	0.826589
	Internet_Obsession	0.949737	0.949052	0.950656	0.826301
	Internet_craving	0.963297	0.962539	0.963655	0.841091
	Discriminant validity
	Heterotrait-monotrait ratio (HTMT)
		Addictive_Behaviour	Internet_Compulsive_Disorder	Internet_Obsession	Internet_craving
	Addictive_Behaviour
	Internet_Compulsive_Disorder	0.727349
	Internet_Obsession	0.651116	0.604388
	Internet_craving	0.67599	0.823856	0.605858
	Fornell-Larcker criterion
		Addictive_Behaviour	Internet_Compulsive_Disorder	Internet_Obsession	Internet_craving
	Addictive_Behaviour	0.899952
	Internet_Compulsive_Disorder	0.725646	0.909169
	Internet_Obsession	0.650767	0.609843	0.909011
	Internet_craving	0.672498	0.823134	0.601797	0.91711
	Residual covariance matrix
	Matrix (unstandardized)
		AD1	AD2	AD3	AD4	IC1	IC2	IC3	IC4	IC5	ICD1	ICD2	ICD3	ICD4	IO1	IO2	IO3	IO4
	AD1	2.29997e-05	0.0163301	-0.0382447	0.0444013	-0.159081	-0.110793	-0.0582711	-0.15447	-0.133081	-0.054351	-0.0930339	-0.113383	-0.067002	-0.0885608	0.11276	0.0720298	-0.0407601
	AD2	0.0163301	1.45773e-05	0.00827052	-0.0451248	0.0321385	0.0565803	0.131809	0.00641258	0.0402857	0.0611674	0.0272613	0.0195225	-0.0131238	0.0365916	0.143721	0.174716	0.0343103
	AD3	-0.0382447	0.00827052	1.3859e-05	0.0126757	0.0228814	0.085039	0.103478	0.0148654	0.0387736	0.078407	0.0449422	0.0818492	0.06861	-0.108059	0.0604022	-0.0410815	-0.0773434
	AD4	0.0444013	-0.0451248	0.0126757	1.46596e-05	-0.0364516	0.0310978	0.0461827	-0.0820388	-0.00835542	0.0263372	-0.0541718	-0.0351027	-0.0376302	-0.104914	0.00837193	-0.0105397	-0.114025
	IC1	-0.159081	0.0321385	0.0228814	-0.0364516	4.82885e-05	0.00683631	0.0228031	-0.0408294	0.0303667	-0.0490377	-0.0472688	-0.0168441	0.0282769	-0.147224	-0.112291	-0.0976159	-0.144659
	IC2	-0.110793	0.0565803	0.085039	0.0310978	0.00683631	2.24332e-05	-0.00921138	-0.00485307	-0.00310628	0.0177559	0.00502762	0.053238	0.0849548	-0.0526284	0.0560326	0.0159207	-0.0324844
	IC3	-0.0582711	0.131809	0.103478	0.0461827	0.0228031	-0.00921138	1.90922e-05	0.0161392	-0.0374545	0.0296603	-0.0505344	0.063652	0.00382101	0.0483307	0.0802119	0.0839804	-0.010705
	IC4	-0.15447	0.00641258	0.0148654	-0.0820388	-0.0408294	-0.00485307	0.0161392	2.28157e-05	0.0322742	-0.047691	0.00904371	0.0415359	0.000795339	-0.0563716	0.0236668	-0.0269281	-0.044648
	IC5	-0.133081	0.0402857	0.0387736	-0.00835542	0.0303667	-0.00310628	-0.0374545	0.0322742	1.62869e-05	0.00187045	-0.0773609	-0.00390821	-0.0526152	0.0323788	0.11805	0.103497	0.0343087
	ICD1	-0.054351	0.0611674	0.078407	0.0263372	-0.0490377	0.0177559	0.0296603	-0.047691	0.00187045	6.75925e-07	0.00722919	-0.0197412	0.00596426	-0.0231426	0.00968687	0.00215157	-0.0121415
	ICD2	-0.0930339	0.0272613	0.0449422	-0.0541718	-0.0472688	0.00502762	-0.0505344	0.00904371	-0.0773609	0.00722919	6.11008e-06	0.0173454	-0.0104798	-0.0428691	-0.0190514	-0.0125579	-0.0624428
	ICD3	-0.113383	0.0195225	0.0818492	-0.0351027	-0.0168441	0.053238	0.063652	0.0415359	-0.00390821	-0.0197412	0.0173454	5.56515e-06	-0.00661121	-0.0249349	0.00429843	0.00519688	-0.0054309
	ICD4	-0.067002	-0.0131238	0.06861	-0.0376302	0.0282769	0.0849548	0.00382101	0.000795339	-0.0526152	0.00596426	-0.0104798	-0.00661121	4.17532e-06	0.060389	0.0787776	0.148273	0.00790552
	IO1	-0.0885608	0.0365916	-0.108059	-0.104914	-0.147224	-0.0526284	0.0483307	-0.0563716	0.0323788	-0.0231426	-0.0428691	-0.0249349	0.060389	2.09042e-05	0.0302649	-0.00390952	-0.0202126
	IO2	0.11276	0.143721	0.0604022	0.00837193	-0.112291	0.0560326	0.0802119	0.0236668	0.11805	0.00968687	-0.0190514	0.00429843	0.0787776	0.0302649	2.06059e-05	-0.0419135	-0.0133722
	IO3	0.0720298	0.174716	-0.0410815	-0.0105397	-0.0976159	0.0159207	0.0839804	-0.0269281	0.103497	0.00215157	-0.0125579	0.00519688	0.148273	-0.00390952	-0.0419135	2.04332e-05	0.0530081
	IO4	-0.0407601	0.0343103	-0.0773434	-0.114025	-0.144659	-0.0324844	-0.010705	-0.044648	0.0343087	-0.0121415	-0.0624428	-0.0054309	0.00790552	-0.0202126	-0.0133722	0.0530081	1.46266e-05
	Matrix (standardized)
		AD1	AD2	AD3	AD4	IC1	IC2	IC3	IC4	IC5	ICD1	ICD2	ICD3	ICD4	IO1	IO2	IO3	IO4
	AD1	1.3519e-05	0.00978152	-0.0239873	0.0272538	-0.0911947	-0.0649477	-0.0371417	-0.0887392	-0.08717	-0.0330258	-0.0555278	-0.0658167	-0.0432869	-0.054078	0.0645326	0.0408223	-0.0264256
	AD2	0.00978152	8.89801e-06	0.00528617	-0.0282256	0.0187747	0.0337997	0.085615	0.00375405	0.0268906	0.0378758	0.0165811	0.0115483	-0.00864024	0.0227697	0.0838186	0.100906	0.0226679
	AD3	-0.0239873	0.00528617	9.2754e-06	0.00830221	0.0139967	0.0531935	0.0703793	0.0091125	0.0271005	0.0508382	0.0286229	0.0506981	0.0472983	-0.0704095	0.0368864	-0.024844	-0.0535061
	AD4	0.0272538	-0.0282256	0.00830221	9.39646e-06	-0.0218212	0.0190366	0.0307395	-0.0492153	-0.00571519	0.0167119	-0.0337638	-0.0212784	-0.0253872	-0.0668996	0.00500334	-0.00623771	-0.0771968
	IC1	-0.0911947	0.0187747	0.0139967	-0.0218212	2.69976e-05	0.00390843	0.0141753	-0.0228756	0.019399	-0.0290606	-0.0275153	-0.00953597	0.0178168	-0.0876775	-0.0626759	-0.0539555	-0.091467
	IC2	-0.0649477	0.0337997	0.0531935	0.0190366	0.00390843	1.31151e-05	-0.00585547	-0.00278046	-0.00202919	0.0107601	0.00299268	0.0308204	0.0547375	-0.03205	0.0319811	0.00899863	-0.0210036
	IC3	-0.0371417	0.085615	0.0703793	0.0307395	0.0141753	-0.00585547	1.31963e-05	0.010054	-0.0266037	0.0195437	-0.0327072	0.040067	0.0026769	0.0320029	0.0497794	0.0516119	-0.00752602
	IC4	-0.0887392	0.00375405	0.0091125	-0.0492153	-0.0228756	-0.00278046	0.010054	1.28101e-05	0.0206613	-0.0283224	0.00527551	0.0235646	0.000502192	-0.0336425	0.0132377	-0.0149156	-0.0282905
	IC5	-0.08717	0.0268906	0.0271005	-0.00571519	0.019399	-0.00202919	-0.0266037	0.0206613	1.18883e-05	0.00126655	-0.0514542	-0.00252811	-0.0378801	0.0220328	0.0752874	0.0653647	0.024787
	ICD1	-0.0330258	0.0378758	0.0508382	0.0167119	-0.0290606	0.0107601	0.0195437	-0.0283224	0.00126655	4.24588e-07	0.00446048	-0.0118463	0.00398335	-0.0146088	0.00573101	0.00126056	-0.00813742
	ICD2	-0.0555278	0.0165811	0.0286229	-0.0337638	-0.0275153	0.00299268	-0.0327072	0.00527551	-0.0514542	0.00446048	3.70308e-06	0.0102239	-0.00687495	-0.026581	-0.0110713	-0.00722685	-0.0411073
	ICD3	-0.0658167	0.0115483	0.0506981	-0.0212784	-0.00953597	0.0308204	0.040067	0.0235646	-0.00252811	-0.0118463	0.0102239	3.19029e-06	-0.00421809	-0.0150367	0.00242941	0.00290867	-0.00347718
	ICD4	-0.0432869	-0.00864024	0.0472983	-0.0253872	0.0178168	0.0547375	0.0026769	0.000502192	-0.0378801	0.00398335	-0.00687495	-0.00421809	2.96487e-06	0.0405306	0.0495534	0.0923624	0.00563336
	IO1	-0.054078	0.0227697	-0.0704095	-0.0668996	-0.0876775	-0.03205	0.0320029	-0.0336425	0.0220328	-0.0146088	-0.026581	-0.0150367	0.0405306	1.32608e-05	0.0179937	-0.00230179	-0.0136135
	IO2	0.0645326	0.0838186	0.0368864	0.00500334	-0.0626759	0.0319811	0.0497794	0.0132377	0.0752874	0.00573101	-0.0110713	0.00242941	0.0495534	0.0179937	1.1482e-05	-0.0231282	-0.00844101
	IO3	0.0408223	0.100906	-0.024844	-0.00623771	-0.0539555	0.00899863	0.0516119	-0.0149156	0.0653647	0.00126056	-0.00722685	0.00290867	0.0923624	-0.00230179	-0.0231282	1.11657e-05	0.0331357
	IO4	-0.0264256	0.0226679	-0.0535061	-0.0771968	-0.091467	-0.0210036	-0.00752602	-0.0282905	0.024787	-0.00813742	-0.0411073	-0.00347718	0.00563336	-0.0136135	-0.00844101	0.0331357	1.04593e-05
	Algorithm
	Setting
	Data file
		Setting
	Data file	EIQ 300
	Basic CB-SEM algorithm
		Setting
	Apply configured starting values.	Yes
	Imply a variance of 1.0 for causal indicators.	No
	Imply causal indicator correlations per construct.	No
	Imply latent variable correlations.	No
	Maximum iteration count	1000
	Mean structure	No mean-structure (default)
	Starting value strategy	Default
	Stop criterion (function value)	10⁻⁹ (very accurate)
	Stop criterion (gradient)	10⁻⁶
	Execution log
	Reading score matrix of complete data set
	Calculating full data set.
	All calculations done.
	Model and data
	Beta
	Matrix
		Addictive_Behaviour	Internet_Compulsive_Disorder	Internet_Obsession	Internet_craving
	Addictive_Behaviour
	Internet_Compulsive_Disorder
	Internet_Obsession
	Internet_craving
	Beta design
		Addictive_Behaviour	Internet_Compulsive_Disorder	Internet_Obsession	Internet_craving
	Addictive_Behaviour
	Internet_Compulsive_Disorder
	Internet_Obsession
	Internet_craving
	Beta constraints
		Addictive_Behaviour	Internet_Compulsive_Disorder	Internet_Obsession	Internet_craving
	Addictive_Behaviour	infinite	infinite	infinite	infinite
	Internet_Compulsive_Disorder	infinite	infinite	infinite	infinite
	Internet_Obsession	infinite	infinite	infinite	infinite
	Internet_craving	infinite	infinite	infinite	infinite
	Lambda
	Matrix
		Addictive_Behaviour	Internet_Compulsive_Disorder	Internet_Obsession	Internet_craving
	AD1	1
	AD2	0.976568
	AD3	0.942314
	AD4	0.974163
	IC1				1
	IC2				1.02108
	IC3				0.923203
	IC4				1.01715
	IC5				0.871269
	ICD1		1
	ICD2		1.01046
	ICD3		1.00718
	ICD4		0.874783
	IO1			1
	IO2			1.06747
	IO3			1.06568
	IO4			0.898384
	Lambda design
		Addictive_Behaviour	Internet_Compulsive_Disorder	Internet_Obsession	Internet_craving
	AD1	-1
	AD2	-1
	AD3	-1
	AD4	-1
	IC1				-1
	IC2				-1
	IC3				-1
	IC4				-1
	IC5				-1
	ICD1		-1
	ICD2		-1
	ICD3		-1
	ICD4		-1
	IO1			-1
	IO2			-1
	IO3			-1
	IO4			-1
	Lambda constraints
		Addictive_Behaviour	Internet_Compulsive_Disorder	Internet_Obsession	Internet_craving
	AD1	1	infinite	infinite	infinite
	AD2	infinite	infinite	infinite	infinite
	AD3	infinite	infinite	infinite	infinite
	AD4	infinite	infinite	infinite	infinite
	IC1	infinite	infinite	infinite	1
	IC2	infinite	infinite	infinite	infinite
	IC3	infinite	infinite	infinite	infinite
	IC4	infinite	infinite	infinite	infinite
	IC5	infinite	infinite	infinite	infinite
	ICD1	infinite	1	infinite	infinite
	ICD2	infinite	infinite	infinite	infinite
	ICD3	infinite	infinite	infinite	infinite
	ICD4	infinite	infinite	infinite	infinite
	IO1	infinite	infinite	1	infinite
	IO2	infinite	infinite	infinite	infinite
	IO3	infinite	infinite	infinite	infinite
	IO4	infinite	infinite	infinite	infinite
	Theta
	Matrix
		AD1	AD2	AD3	AD4	IC1	IC2	IC3	IC4	IC5	ICD1	ICD2	ICD3	ICD4	IO1	IO2	IO3	IO4
	AD1	0.335785
	AD2		0.335999
	AD3			0.281653
	AD4				0.264261
	IC1					0.33484
	IC2						0.194734
	IC3							0.207702
	IC4								0.276951
	IC5									0.266388
	ICD1										0.197976
	ICD2											0.226709
	ICD3												0.33033
	ICD4													0.341533
	IO1														0.236648
	IO2															0.267998
	IO3																0.308488
	IO4																	0.317134
	Theta design
		AD1	AD2	AD3	AD4	IC1	IC2	IC3	IC4	IC5	ICD1	ICD2	ICD3	ICD4	IO1	IO2	IO3	IO4
	AD1	1
	AD2		1
	AD3			1
	AD4				1
	IC1					1
	IC2						1
	IC3							1
	IC4								1
	IC5									1
	ICD1										1
	ICD2											1
	ICD3												1
	ICD4													1
	IO1														1
	IO2															1
	IO3																1
	IO4																	1
	Theta constraints
		AD1	AD2	AD3	AD4	IC1	IC2	IC3	IC4	IC5	ICD1	ICD2	ICD3	ICD4	IO1	IO2	IO3	IO4
	AD1	infinite	infinite	infinite	infinite	infinite	infinite	infinite	infinite	infinite	infinite	infinite	infinite	infinite	infinite	infinite	infinite	infinite
	AD2	infinite	infinite	infinite	infinite	infinite	infinite	infinite	infinite	infinite	infinite	infinite	infinite	infinite	infinite	infinite	infinite	infinite
	AD3	infinite	infinite	infinite	infinite	infinite	infinite	infinite	infinite	infinite	infinite	infinite	infinite	infinite	infinite	infinite	infinite	infinite
	AD4	infinite	infinite	infinite	infinite	infinite	infinite	infinite	infinite	infinite	infinite	infinite	infinite	infinite	infinite	infinite	infinite	infinite
	IC1	infinite	infinite	infinite	infinite	infinite	infinite	infinite	infinite	infinite	infinite	infinite	infinite	infinite	infinite	infinite	infinite	infinite
	IC2	infinite	infinite	infinite	infinite	infinite	infinite	infinite	infinite	infinite	infinite	infinite	infinite	infinite	infinite	infinite	infinite	infinite
	IC3	infinite	infinite	infinite	infinite	infinite	infinite	infinite	infinite	infinite	infinite	infinite	infinite	infinite	infinite	infinite	infinite	infinite
	IC4	infinite	infinite	infinite	infinite	infinite	infinite	infinite	infinite	infinite	infinite	infinite	infinite	infinite	infinite	infinite	infinite	infinite
	IC5	infinite	infinite	infinite	infinite	infinite	infinite	infinite	infinite	infinite	infinite	infinite	infinite	infinite	infinite	infinite	infinite	infinite
	ICD1	infinite	infinite	infinite	infinite	infinite	infinite	infinite	infinite	infinite	infinite	infinite	infinite	infinite	infinite	infinite	infinite	infinite
	ICD2	infinite	infinite	infinite	infinite	infinite	infinite	infinite	infinite	infinite	infinite	infinite	infinite	infinite	infinite	infinite	infinite	infinite
	ICD3	infinite	infinite	infinite	infinite	infinite	infinite	infinite	infinite	infinite	infinite	infinite	infinite	infinite	infinite	infinite	infinite	infinite
	ICD4	infinite	infinite	infinite	infinite	infinite	infinite	infinite	infinite	infinite	infinite	infinite	infinite	infinite	infinite	infinite	infinite	infinite
	IO1	infinite	infinite	infinite	infinite	infinite	infinite	infinite	infinite	infinite	infinite	infinite	infinite	infinite	infinite	infinite	infinite	infinite
	IO2	infinite	infinite	infinite	infinite	infinite	infinite	infinite	infinite	infinite	infinite	infinite	infinite	infinite	infinite	infinite	infinite	infinite
	IO3	infinite	infinite	infinite	infinite	infinite	infinite	infinite	infinite	infinite	infinite	infinite	infinite	infinite	infinite	infinite	infinite	infinite
	IO4	infinite	infinite	infinite	infinite	infinite	infinite	infinite	infinite	infinite	infinite	infinite	infinite	infinite	infinite	infinite	infinite	infinite
	Psi
	Matrix
		Addictive_Behaviour	Internet_Compulsive_Disorder	Internet_Obsession	Internet_craving
	Addictive_Behaviour	1.36553	1.00116	0.880217	0.947541
	Internet_Compulsive_Disorder	1.00116	1.39398	0.833413	1.17181
	Internet_Obsession	0.880217	0.833413	1.33976	0.839887
	Internet_craving	0.947541	1.17181	0.839887	1.45383
	Psi design
		Addictive_Behaviour	Internet_Compulsive_Disorder	Internet_Obsession	Internet_craving
	Addictive_Behaviour		1	1	1
	Internet_Compulsive_Disorder	1		1	1
	Internet_Obsession	1	1		1
	Internet_craving	1	1	1
	Psi constraints
		Addictive_Behaviour	Internet_Compulsive_Disorder	Internet_Obsession	Internet_craving
	Addictive_Behaviour	infinite	infinite	infinite	infinite
	Internet_Compulsive_Disorder	infinite	infinite	infinite	infinite
	Internet_Obsession	infinite	infinite	infinite	infinite
	Internet_craving	infinite	infinite	infinite	infinite
	Iteration statistics
	Matrix
		Iteration	Line search step	Objective function value	Euclidean norm of the variables	Euclidean norm of the gradient
	1	0.0112977	11.0719	4.96524	10.7606
	2	1	9.66692	4.97412	4.38807
	3	1	8.95364	4.98372	2.91746
	4	1	7.87305	4.99608	2.03052
	5	1	6.43914	4.95751	1.72653
	6	1	2.9431	4.85587	1.99739
	7	0.25	2.48635	4.85046	1.32371
	8	1	2.19806	4.76041	1.00866
	9	0.5	2.09248	4.71722	1.41105
	10	1	1.75092	4.61336	0.733556
	11	1	1.56029	4.49678	0.702626
	12	1	1.44599	4.475	0.577806
	13	1	1.37132	4.4729	0.411811
	14	1	1.30938	4.48675	0.324299
	15	1	1.28702	4.54833	0.283464
	16	1	1.26711	4.57536	0.16804
	17	1	1.25043	4.639	0.142245
	18	1	1.23639	4.72873	0.168385
	19	1	1.22077	4.90282	0.181994
	20	1	1.21085	4.97799	0.108765
	21	1	1.20439	5.0332	0.0895467
	22	1	1.19822	5.10818	0.0727706
	23	0.5	1.1966	5.13355	0.057352
	24	1	1.19565	5.14462	0.0287858
	25	1	1.1952	5.15038	0.0261017
	26	1	1.19478	5.1568	0.0271905
	27	1	1.19419	5.17543	0.0269677
	28	1	1.19406	5.1976	0.0434996
	29	1	1.19377	5.19667	0.0110769
	30	1	1.19375	5.1948	0.00453345
	31	1	1.19374	5.19444	0.00380739
	32	1	1.19372	5.19379	0.00526297
	33	1	1.19371	5.19275	0.00791619
	34	1	1.1937	5.1927	0.00445029
	35	1	1.19369	5.19254	0.00306052
	36	1	1.19368	5.19194	0.00317099
	37	1	1.19368	5.19141	0.00218189
	38	1	1.19368	5.19126	0.00116595
	39	1	1.19368	5.19114	0.000802829
	40	1	1.19367	5.19091	0.00071194
	41	1	1.19367	5.19015	0.00117324
	42	1	1.19367	5.18931	0.000982332
	43	1	1.19367	5.18802	0.000996931
	44	1	1.19367	5.18576	0.00175881
	45	1	1.19367	5.1849	0.000960045
	46	1	1.19367	5.18553	0.000378423
	47	1	1.19367	5.18564	0.0003246
	48	1	1.19367	5.18557	0.00051214
	49	1	1.19367	5.18549	0.000756011
	50	1	1.19367	5.18517	0.000208503
	51	1	1.19367	5.18504	0.000138368
	52	1	1.19367	5.18492	0.000109515
	53	1	1.19367	5.18483	0.000187913
	54	1	1.19367	5.18476	0.0001175
	55	1	1.19367	5.18479	8.41684e-05
	56	1	1.19367	5.18483	0.0001266
	57	1	1.19367	5.18482	0.000113244
	58	1	1.19367	5.18482	2.26561e-05
	59	1	1.19367	5.18481	1.35025e-05
