# Supplementary material for: Investigating the mediating role of emotional intelligence in the relationship between internet addiction and mental health among university students
Source: PLOS Digit Health. 2024 Nov 20;3(11):e0000639. doi: 10.1371/journal.pdig.0000639 (PMC11578529; doi:10.1371/journal.pdig.0000639)
Supplement: S1 File — (ZIP) [file pdig.0000639.s001.zip › Supplemetary Files/S3. CCFA of MHC-SF.xlsx]

## Sheet: Navigation
	SmartPLS report
	Please cite the use of SmartPLS: Ringle, C. M., Wende, S., and Becker, J.-M. 2024. "SmartPLS 4." Bönningstedt: SmartPLS, https://www.smartpls.com.
		complete
	Final results
	Outer loadings
	Latent variables
	Factor scores
	Outer model error terms
	Indicator data
	Quality criteria
	Model fit
	Construct reliability and validity
	Discriminant validity
	Residual covariance matrix
	Algorithm
	Setting
	Execution log
	Model and data
	Beta
	Lambda
	Theta
	Psi
	Iteration statistics

## Sheet: complete
	SmartPLS report
	Please cite the use of SmartPLS: Ringle, C. M., Wende, S., and Becker, J.-M. 2024. "SmartPLS 4." Bönningstedt: SmartPLS, https://www.smartpls.com.
	Final results
	Outer loadings
	List (unstandardized)
		Parameter estimates	Standard errors	T values	P values
	EWB1 <- Emotional_Well-Being	1	n/a	n/a	n/a
	EWB2 <- Emotional_Well-Being	1.10459	0.0768594	14.3716	5.68434e-14
	EWB3 <- Emotional_Well-Being	1.07459	0.0732441	14.6714	5.68434e-14
	PWB1 <- Psychological_Well-Being	1	n/a	n/a	n/a
	PWB2 <- Psychological_Well-Being	1.07596	0.0586585	18.3428	5.68434e-14
	PWB3 <- Psychological_Well-Being	0.995651	0.0558766	17.8187	5.68434e-14
	PWB4 <- Psychological_Well-Being	1.00482	0.059642	16.8476	5.68434e-14
	PWB5 <- Psychological_Well-Being	0.987371	0.0577906	17.0853	5.68434e-14
	PWB6 <- Psychological_Well-Being	0.996984	0.0628007	15.8754	5.68434e-14
	SOWB1 <- Social_Well-Being	1	n/a	n/a	n/a
	SOWB2 <- Social_Well-Being	0.97795	0.0499822	19.566	5.68434e-14
	SOWB3 <- Social_Well-Being	1.05921	0.0540161	19.6092	5.68434e-14
	SOWB4 <- Social_Well-Being	0.941872	0.0536262	17.5637	5.68434e-14
	SOWB5 <- Social_Well-Being	1.06091	0.0502343	21.1192	5.68434e-14
	List (standardized)
		Outer loadings (standardized)
	EWB1 <- Emotional_Well-Being	0.791622
	EWB2 <- Emotional_Well-Being	0.843907
	EWB3 <- Emotional_Well-Being	0.827193
	PWB1 <- Psychological_Well-Being	0.827454
	PWB2 <- Psychological_Well-Being	0.867078
	PWB3 <- Psychological_Well-Being	0.845316
	PWB4 <- Psychological_Well-Being	0.816086
	PWB5 <- Psychological_Well-Being	0.822887
	PWB6 <- Psychological_Well-Being	0.78821
	SOWB1 <- Social_Well-Being	0.85433
	SOWB2 <- Social_Well-Being	0.860081
	SOWB3 <- Social_Well-Being	0.871566
	SOWB4 <- Social_Well-Being	0.814203
	SOWB5 <- Social_Well-Being	0.899618
	Matrix (unstandardized)
		Emotional_Well-Being	Psychological_Well-Being	Social_Well-Being
	EWB1	1
	EWB2	1.10459
	EWB3	1.07459
	PWB1		1
	PWB2		1.07596
	PWB3		0.995651
	PWB4		1.00482
	PWB5		0.987371
	PWB6		0.996984
	SOWB1			1
	SOWB2			0.97795
	SOWB3			1.05921
	SOWB4			0.941872
	SOWB5			1.06091
	Matrix (standardized)
		Emotional_Well-Being	Psychological_Well-Being	Social_Well-Being
	EWB1	0.791622
	EWB2	0.843907
	EWB3	0.827193
	PWB1		0.827454
	PWB2		0.867078
	PWB3		0.845316
	PWB4		0.816086
	PWB5		0.822887
	PWB6		0.78821
	SOWB1			0.85433
	SOWB2			0.860081
	SOWB3			0.871566
	SOWB4			0.814203
	SOWB5			0.899618
	Latent variables
	Estimated parameter (overview)
		Parameter estimates	Standard errors	T values	P values
	Emotional_Well-Being	0.763839	0.098916	7.72209	1.7053e-13
	Psychological_Well-Being	0.828738	0.0959063	8.64112	5.68434e-14
	Social_Well-Being	0.814737	0.0895024	9.10296	5.68434e-14
	Psychological_Well-Being <-> Emotional_Well-Being	0.427224	0.0625572	6.82933	4.74643e-11
	Social_Well-Being <-> Emotional_Well-Being	0.420426	0.0613971	6.84765	4.25757e-11
	Social_Well-Being <-> Psychological_Well-Being	0.500625	0.0638141	7.84505	5.68434e-14
	Covariances
		Emotional_Well-Being	Psychological_Well-Being	Social_Well-Being
	Emotional_Well-Being	0.763839	0.427224	0.420426
	Psychological_Well-Being	0.427224	0.828738	0.500625
	Social_Well-Being	0.420426	0.500625	0.814737
	Correlations
		Emotional_Well-Being	Psychological_Well-Being	Social_Well-Being
	Emotional_Well-Being	1	0.536965	0.532942
	Psychological_Well-Being	0.536965	1	0.609249
	Social_Well-Being	0.532942	0.609249	1
	Factor scores
	Thurstone scores
	Case index	Emotional_Well-Being	Psychological_Well-Being	Social_Well-Being
	0	1.51103	1.55458	1.27236
	1	0.636561	0.600881	0.319063
	2	1.51933	1.56153	1.3982
	3	1.28609	1.53751	1.1024
	4	1.23159	0.891254	0.891084
	5	0.429066	1.10099	0.586742
	6	0.376354	0.119032	0.0599866
	7	0.91338	1.09664	0.829812
	8	0.376354	0.119032	0.0599866
	9	1.25082	1.07273	1.01328
	10	0.91338	1.09664	0.829812
	11	1.51933	1.56153	1.3982
	12	-0.326691	0.571252	0.412594
	13	-1.15137	-1.72572	-1.78297
	14	-1.90885	-1.69458	-1.87095
	15	-0.184675	0.518883	-0.67373
	16	0.359786	0.554327	0.491332
	17	0.675758	1.06896	0.46774
	18	0.423627	0.628363	0.983066
	19	0.918446	1.023	0.298869
	20	1.20707	1.40317	0.662379
	21	0.742432	1.39283	1.20368
	22	0.507061	1.23153	1.0143
	23	0.674833	0.892249	0.633658
	24	1.38425	0.0534877	0.778274
	25	0.820349	-0.0727866	-0.150581
	26	0.530601	-0.314968	-0.440278
	27	-0.0624062	0.62126	1.17859
	28	-0.0846867	0.994476	0.44028
	29	0.891734	0.2808	1.31771
	30	1.50093	1.2868	1.38459
	31	0.710553	0.765508	1.335
	32	0.230131	0.614881	1.31274
	33	0.143188	0.139892	0.406922
	34	1.21223	1.23345	1.37297
	35	0.882664	0.968248	0.469474
	36	0.957756	1.26635	1.36653
	37	1.39477	0.373485	0.619453
	38	0.230958	0.602766	-0.0241008
	39	0.866661	1.03694	0.597473
	40	-1.55422	-0.380501	-0.264404
	41	-0.70401	0.712242	1.28796
	42	0.644867	0.607836	0.444899
	43	0.644867	0.607836	0.444899
	44	0.644867	0.607836	0.444899
	45	0.644867	0.607836	0.444899
	46	0.644867	0.607836	0.444899
	47	0.644867	0.607836	0.444899
	48	0.644867	0.607836	0.444899
	49	-0.761389	0.561526	0.5237
	50	-0.102803	0.886954	0.260283
	51	-1.10407	-1.29956	-1.4617
	52	-1.11654	-1.48569	-1.47091
	53	-1.47924	-2.10085	-2.09248
	54	-2.853	-3.20695	-3.36829
	55	-0.229599	-0.34586	-0.508398
	56	-2.83174	-2.88963	-3.35257
	57	-0.229599	-0.34586	-0.508398
	58	-2.853	-3.20695	-3.36829
	59	-1.86047	-0.909477	-2.13251
	60	-1.10407	-1.29956	-1.4617
	61	-0.229599	-0.34586	-0.508398
	62	-1.12274	-0.407962	-1.07631
	63	-2.62806	-3.18988	-3.19833
	64	-0.229599	-0.34586	-0.508398
	65	-2.853	-3.20695	-3.36829
	66	-2.853	-3.20695	-3.36829
	67	-0.88329	-0.309558	1.05953
	68	0.370584	-0.297235	0.393347
	69	0.347702	0.0211384	-0.298501
	70	0.33979	0.309979	0.421174
	71	-1.59771	0.175912	0.0542789
	72	-0.98625	-1.30358	0.428173
	73	0.238111	-0.203172	-1.8232
	74	0.0384194	-1.42404	0.329458
	75	-0.996718	-1.34281	0.300739
	76	-0.221943	-1.05442	0.338794
	77	-1.29627	-0.915865	0.311561
	78	-0.10728	-0.461767	-1.3906
	79	-0.743128	-0.746628	0.336991
	80	-0.355468	-0.579076	-2.28453
	81	-1.35722	-1.64516	-0.605497
	82	0.0695149	-0.301182	0.133196
	83	-0.936873	-0.332436	0.225293
	84	-0.237906	-0.352815	-0.634234
	85	-0.457046	-0.307726	0.366808
	86	-0.300948	0.478825	-1.35209
	87	0.183523	-0.377002	-1.37743
	88	0.311201	-0.541387	0.3799
	89	0.123266	0.0865569	1.28432
	90	0.119697	-0.210768	0.389553
	91	0.383107	-0.110294	0.402606
	92	0.0603788	-1.29569	-0.137665
	93	-0.312485	-0.760286	-1.41121
	94	-0.309762	-0.999583	-1.1229
	95	0.482961	-0.706238	-0.80264
	96	0.584157	-0.298409	0.400011
	97	0.356665	0.137283	0.413515
	98	-0.433637	-0.382893	0.363979
	99	0.0787027	-1.465	0.328783
	100	-1.10954	0.162347	0.368569
	101	-0.166019	-0.219606	0.380144
	102	-1.23471	-0.639274	0.326614
	103	-0.374258	-0.138812	0.377423
	104	-0.184151	0.576619	0.417333
	105	-0.928567	-0.325481	0.351129
	106	0.293033	-0.387982	0.386603
	107	0.207402	-0.79627	-1.02083
	108	-0.482528	-0.688112	0.347966
	109	-0.459675	0.295318	0.395324
	110	0.527766	-0.317341	-0.483215
	111	-0.773807	-1.02404	-0.557684
	112	-0.88962	0.255894	0.379925
	113	-0.688012	-0.0734589	-0.156621
	114	-0.316283	0.106935	-1.2172
	115	0.318515	-0.00759558	0.405444
	116	-0.950673	0.380464	-0.72468
	117	0.226649	-1.2473	-0.938818
	118	-0.885939	0.310838	0.382647
	119	-1.60985	-0.285111	0.331607
	120	-1.01885	-0.850357	-0.557157
	121	0.362647	-0.181645	0.148089
	122	0.106338	-0.293154	0.259981
	123	-1.01434	-1.48876	0.168018
	124	-0.0675207	-2.00206	-1.4624
	125	0.125506	0.414529	-0.156964
	126	-0.588856	-0.881678	-0.468611
	127	-1.73616	0.289876	-0.449151
	128	-0.0255833	0.629288	1.30537
	129	0.51376	-0.359187	-0.664595
	130	0.513419	0.12411	-1.16433
	131	-0.218241	0.0547064	-1.19064
	132	0.526265	-0.339753	-0.484325
	133	0.300036	-0.332367	-0.0125648
	134	-0.539782	-0.552691	-0.706922
	135	0.617038	0.19242	0.424323
	136	-0.205663	-0.811398	0.350831
	137	0.124951	-0.132344	0.393438
	138	0.557002	-0.703775	0.379933
	139	0.4991	-0.229948	-1.03142
	140	-0.259907	-0.965509	-0.359783
	141	0.469064	-1.19362	-0.526618
	142	0.492047	-1.35903	0.0104149
	143	0.319706	0.0959431	-0.823105
	144	0.600731	0.100435	0.257376
	145	0.533866	-0.547456	-0.150247
	146	-1.45152	0.287942	-0.67886
	147	-1.01133	0.0184639	-1.55834
	148	0.577746	-0.242671	0.240382
	149	0.619929	0.235574	0.426461
	150	0.0511047	-0.0900968	-0.377354
	151	-0.158859	0.190171	0.0756595
	152	-1.08463	-1.12638	-1.32763
	153	-0.952501	-0.291302	-0.0669128
	154	-0.575029	-0.690874	-0.442431
	155	0.626053	0.326984	0.430988
	156	0.320817	-0.39784	0.38701
	157	-1.06694	-1.85402	-0.300347
	158	-0.46991	0.142531	0.387756
	159	0.0311505	0.126183	0.223791
	160	-0.298815	-0.991102	-0.269022
	161	0.568229	-0.201722	0.0461852
	162	-0.75167	-0.863046	-0.13507
	163	-1.57872	-1.32717	-0.375697
	164	-0.207513	0.227884	0.40006
	165	-0.438845	-0.129892	-0.211075
	166	-1.1916	-0.301424	-0.470594
	167	-1.05786	-0.920148	0.0315425
	168	0.0889992	-0.98117	-0.00123119
	169	-0.21594	-0.847765	0.223538
	170	-0.316704	-1.98305	-0.228209
	171	0.366171	-0.363106	0.390084
	172	0.644867	0.607836	0.444899
	173	0.609978	0.0870236	0.419103
	174	0.535125	-0.548758	-0.128758
	175	0.632999	0.597898	0.2651
	176	0.632999	0.597898	0.2651
	177	0.56653	-0.398635	0.220376
	178	0.637581	0.499061	0.439512
	179	0.617038	0.19242	0.424323
	180	0.542979	-0.582967	0.0319379
	181	-0.130694	0.307706	0.406263
	182	-0.221863	-0.544728	-0.181186
	183	-0.219277	-0.180324	-0.512479
	184	-0.940435	-0.335418	0.171329
	185	-0.546111	-0.172117	-0.510118
	186	0.622557	0.589156	0.106912
	187	0.633306	0.598155	0.269749
	188	0.572643	-0.155938	0.0700064
	189	0.644867	0.607836	0.444899
	190	0.644867	0.607836	0.444899
	191	-0.00121032	-0.125874	-0.490779
	192	0.586469	0.558939	-0.439811
	193	-0.93767	0.361476	-0.497133
	194	0.563107	0.210204	-0.457084
	195	0.28393	0.298975	-0.461659
	196	0.569775	0.309738	-0.452154
	197	-0.99105	-0.0107443	-0.516465
	198	-0.996581	-0.517925	-0.540692
	199	-0.7176	0.463796	-1.17967
	200	-0.89187	1.3595	-0.784761
	201	-0.872926	0.505094	0.392269
	202	-0.931207	0.631985	-0.670345
	203	-0.324543	1.02792	0.434318
	204	0.545962	-0.0457294	-0.469761
	205	0.547303	0.991277	-1.50885
	206	-1.44177	1.29892	-1.55685
	207	0.573606	0.366933	-0.449321
	208	-0.924337	0.463032	-0.620541
	209	-0.157078	0.228205	0.065263
	210	0.40012	0.506007	0.731942
	211	0.627834	0.593574	0.186849
	212	0.871275	-0.235492	0.830939
	213	-0.100937	0.588998	0.594867
	214	0.120275	0.580137	0.277264
	215	0.600502	0.962561	-0.627983
	216	0.675758	1.06896	0.46774
	217	0.644867	0.607836	0.444899
	218	-0.10713	-0.163388	1.26522
	219	0.996398	0.776271	1.3445
	220	0.92935	0.742935	0.759831
	221	0.633987	1.11408	1.34912
	222	-0.852909	0.542192	0.22033
	223	0.343698	1.01061	0.454524
	224	-0.0926307	0.595953	0.720703
	225	0.644867	0.607836	0.444899
	226	0.644867	0.607836	0.444899
	227	0.644867	0.607836	0.444899
	228	0.644867	0.607836	0.444899
	229	-0.612761	-0.346871	0.185724
	230	-0.315817	-0.683017	-0.401855
	231	-0.05504	1.12054	0.0985356
	232	-1.17037	1.38938	-0.0308897
	233	-0.149944	0.0203542	0.39203
	234	-1.49368	0.39464	-0.0882378
	235	-1.07448	1.14735	1.29694
	236	-0.816424	0.281628	0.383449
	237	-1.1358	-0.293228	1.10145
	238	-0.113311	0.578637	0.407402
	239	0.316408	-0.323033	-0.4474
	240	0.223439	0.632023	1.18809
	241	-0.340165	1.3871	-0.637449
	242	-0.954006	0.275	-0.670168
	243	0.445937	0.647043	1.32105
	244	-0.198983	-0.320224	-0.0445746
	245	-0.360637	0.86971	0.251352
	246	0.656429	0.617516	0.62005
	247	-0.178816	-0.00368933	1.09621
	248	0.584023	-0.597119	0.0160144
	249	0.0378815	-0.050823	0.0581648
	250	0.603365	-0.0116896	0.414213
	251	-0.203336	-0.345266	-0.0886339
	252	0.675454	1.04271	0.0353195
	253	0.402637	0.181233	0.417046
	254	0.423388	0.490996	0.432389
	255	0.696283	1.37534	0.482915
	256	0.973544	-0.207159	1.29714
	257	0.644867	0.607836	0.444899
	258	0.806625	-0.0497844	0.293557
	259	0.628255	0.593926	0.193227
	260	0.3802	-0.292423	0.0879568
	261	0.949846	0.657423	1.17533
	262	0.62109	1.44955	-0.109169
	263	0.644867	0.607836	0.444899
	264	0.644867	0.607836	0.444899
	265	0.653174	0.614791	0.570736
	266	-0.221293	-0.338905	-0.382562
	267	0.693401	0.940861	0.881129
	268	0.660781	0.621161	0.685986
	269	0.660781	0.621161	0.685986
	270	1.28955	1.43774	1.25985
	271	0.598162	0.254944	0.0582484
	272	1.17616	1.0707	0.962096
	273	0.644867	0.607836	0.444899
	274	0.430675	0.59977	0.437777
	275	0.105028	-0.429746	0.378707
	276	0.155151	0.318469	0.415767
	277	-0.0590412	0.310404	0.408645
	278	-0.0408458	0.582015	0.422099
	279	-0.124513	-0.0617593	-0.491618
	280	0.0787522	1.35393	1.09253
	281	0.644867	0.607836	0.444899
	282	0.644867	0.607836	0.444899
	283	0.644867	0.607836	0.444899
	284	0.644867	0.607836	0.444899
	285	-0.229599	-0.34586	-0.508398
	286	-0.229599	-0.34586	-0.508398
	287	0.287568	0.109229	-1.3511
	288	1.27582	0.395013	-1.30645
	289	-0.163029	0.16629	0.0333393
	290	0.495374	-0.800874	-0.507165
	291	0.434885	-1.22224	-1.04441
	292	0.469064	-1.19362	-0.526618
	293	0.255176	-0.374304	-1.37505
	294	0.646634	-1.4947	-1.93122
	295	0.553773	-0.751976	0.377545
	296	0.247517	-1.17335	0.00689904
	297	-0.249265	-1.18945	0.0395866
	298	-0.202299	-0.767721	0.592963
	299	-0.0970094	0.810528	0.431168
	Bartlett scores
	Case index	Emotional_Well-Being	Psychological_Well-Being	Social_Well-Being
	0	1.65936	1.62151	1.28665
	1	0.720233	0.634958	0.302397
	2	1.65936	1.62151	1.42664
	3	1.39376	1.62151	1.10549
	4	1.39376	0.905115	0.905462
	5	0.401148	1.19325	0.582387
	6	0.454636	0.11581	0.0475044
	7	0.985829	1.15411	0.837279
	8	0.454636	0.11581	0.0475044
	9	1.39376	1.10236	1.03176
	10	0.985829	1.15411	0.837279
	11	1.65936	1.62151	1.42664
	12	-0.48449	0.634958	0.442392
	13	-1.15802	-1.79921	-1.86097
	14	-2.09715	-1.72794	-1.93432
	15	-0.218894	0.634958	-0.774083
	16	0.365788	0.583212	0.507156
	17	0.720233	1.15411	0.442392
	18	0.401148	0.634958	1.05063
	19	1.03932	1.10236	0.247534
	20	1.34027	1.49905	0.62355
	21	0.720233	1.47381	1.24549
	22	0.454636	1.3122	1.05063
	23	0.720233	0.944263	0.63725
	24	1.65936	-0.0422868	0.818407
	25	1.03932	-0.106667	-0.193309
	26	0.720233	-0.351592	-0.494093
	27	-0.218894	0.634958	1.28665
	28	-0.218894	1.10236	0.442392
	29	0.985829	0.202638	1.42664
	30	1.65936	1.3122	1.42664
	31	0.720233	0.757421	1.42664
	32	0.135551	0.607828	1.42664
	33	0.135551	0.128118	0.442392
	34	1.30491	1.26426	1.42664
	35	0.985829	1.03164	0.442392
	36	0.985829	1.3122	1.42664
	37	1.65936	0.328877	0.62355
	38	0.241579	0.674106	-0.0670141
	39	0.950469	1.10236	0.582387
	40	-1.88504	-0.351592	-0.220708
	41	-1.03381	0.757421	1.42664
	42	0.720233	0.634958	0.442392
	43	0.720233	0.634958	0.442392
	44	0.720233	0.634958	0.442392
	45	0.720233	0.634958	0.442392
	46	0.720233	0.634958	0.442392
	47	0.720233	0.634958	0.442392
	48	0.720233	0.634958	0.442392
	49	-1.03381	0.634958	0.582387
	50	-0.218894	0.992205	0.247534
	51	-1.15802	-1.33814	-1.52611
	52	-1.15802	-1.54769	-1.52611
	53	-1.51247	-2.19183	-2.17551
	54	-3.03627	-3.31124	-3.49462
	55	-0.218894	-0.351592	-0.541861
	56	-3.03627	-2.95399	-3.49462
	57	-0.218894	-0.351592	-0.541861
	58	-3.03627	-3.31124	-3.49462
	59	-2.07902	-0.825883	-2.27
	60	-1.15802	-1.33814	-1.52611
	61	-0.218894	-0.351592	-0.541861
	62	-1.28223	-0.351592	-1.14195
	63	-2.77068	-3.31124	-3.31346
	64	-0.218894	-0.351592	-0.541861
	65	-3.03627	-3.31124	-3.49462
	66	-3.03627	-3.31124	-3.49462
	67	-1.15802	-0.377816	1.23179
	68	0.454636	-0.374925	0.442392
	69	0.454636	0.0276634	-0.347003
	70	0.365788	0.311737	0.442392
	71	-2.0083	0.260694	0.10754
	72	-1.15802	-1.4606	0.582387
	73	0.454636	-0.130434	-2.03552
	74	0.135551	-1.63262	0.442392
	75	-1.15802	-1.49694	0.442392
	76	-0.218894	-1.20436	0.442392
	77	-1.56595	-1.00232	0.442392
	78	0.0113424	-0.434906	-1.52611
	79	-0.892424	-0.834815	0.442392
	80	-0.218894	-0.504055	-2.51037
	81	-1.51247	-1.77017	-0.541861
	82	0.100191	-0.351592	0.162403
	83	-1.15802	-0.351592	0.302397
	84	-0.218894	-0.351592	-0.681856
	85	-0.573339	-0.351592	0.442392
	86	-0.307742	0.634958	-1.52611
	87	0.365788	-0.351592	-1.52611
	88	0.401148	-0.647973	0.442392
	89	0.0467028	0.0160585	1.42664
	90	0.135551	-0.266669	0.442392
	91	0.454636	-0.164459	0.442392
	92	0.18904	-1.46031	-0.0873179
	93	-0.218894	-0.763118	-1.52611
	94	-0.218894	-1.05126	-1.19126
	95	0.720233	-0.770698	-0.876713
	96	0.720233	-0.385328	0.442392
	97	0.401148	0.1161	0.442392
	98	-0.537979	-0.437427	0.442392
	99	0.18904	-1.68056	0.442392
	100	-1.42362	0.206704	0.442392
	101	-0.218894	-0.264501	0.442392
	102	-1.51247	-0.692755	0.442392
	103	-0.48449	-0.164459	0.442392
	104	-0.307742	0.634958	0.442392
	105	-1.15802	-0.351592	0.442392
	106	0.365788	-0.474054	0.442392
	107	0.401148	-0.848319	-1.10613
	108	-0.573339	-0.779845	0.442392
	109	-0.626827	0.329167	0.442392
	110	0.720233	-0.351592	-0.541861
	111	-0.838936	-1.09392	-0.541861
	112	-1.15802	0.302942	0.442392
	113	-0.838936	-0.0458006	-0.146973
	114	-0.307742	0.206704	-1.35509
	115	0.365788	-0.0458006	0.442392
	116	-1.15802	0.512496	-0.796754
	117	0.454636	-1.36437	-0.991232
	118	-1.15802	0.364801	0.442392
	119	-2.0083	-0.277072	0.442392
	120	-1.15802	-0.887467	-0.541861
	121	0.454636	-0.229129	0.162403
	122	0.135551	-0.351592	0.302397
	123	-1.15802	-1.65343	0.302397
	124	0.18904	-2.1751	-1.52611
	125	0.135551	0.473347	-0.201836
	126	-0.626827	-0.945673	-0.456349
	127	-2.15064	0.425405	-0.456349
	128	-0.183533	0.634958	1.42664
	129	0.720233	-0.387516	-0.741891
	130	0.720233	0.189274	-1.32608
	131	-0.183533	0.142035	-1.32608
	132	0.720233	-0.376823	-0.541861
	133	0.401148	-0.387516	-0.00697876
	134	-0.573339	-0.561145	-0.741891
	135	0.720233	0.167266	0.442392
	136	-0.218894	-0.930763	0.442392
	137	0.135551	-0.178376	0.442392
	138	0.720233	-0.841704	0.442392
	139	0.720233	-0.218726	-1.15825
	140	-0.218894	-1.0604	-0.341831
	141	0.720233	-1.33814	-0.541861
	142	0.720233	-1.55839	0.0663764
	143	0.454636	0.144845	-0.936369
	144	0.720233	0.0738391	0.261234
	145	0.720233	-0.632151	-0.157698
	146	-1.77806	0.425405	-0.723019
	147	-1.13989	0.155248	-1.70727
	148	0.720233	-0.312444	0.261234
	149	0.720233	0.215852	0.442392
	150	0.100191	-0.081435	-0.418815
	151	-0.218894	0.217107	0.0800761
	152	-1.15802	-1.15101	-1.38612
	153	-1.15802	-0.286922	-0.0258508
	154	-0.626827	-0.731903	-0.437687
	155	0.720233	0.318764	0.442392
	156	0.401148	-0.486362	0.442392
	157	-1.15802	-2.03655	-0.199913
	158	-0.626827	0.157153	0.442392
	159	0.0113424	0.128118	0.242362
	160	-0.272382	-1.09322	-0.237657
	161	0.720233	-0.254098	0.0423321
	162	-0.857063	-0.937942	-0.0787905
	163	-1.83155	-1.41512	-0.294064
	164	-0.307742	0.242339	0.442392
	165	-0.519851	-0.116517	-0.213613
	166	-1.42362	-0.264501	-0.468126
	167	-1.24687	-1.00009	0.121239
	168	0.18904	-1.11376	0.0475044
	169	-0.218894	-0.963877	0.302397
	170	-0.218894	-2.21735	-0.138826
	171	0.454636	-0.449085	0.442392
	172	0.720233	0.634958	0.442392
	173	0.720233	0.0486075	0.442392
	174	0.720233	-0.634962	-0.133654
	175	0.720233	0.634958	0.242362
	176	0.720233	0.634958	0.242362
	177	0.720233	-0.487268	0.247534
	178	0.720233	0.512496	0.442392
	179	0.720233	0.167266	0.442392
	180	0.720233	-0.683607	0.0475044
	181	-0.218894	0.329167	0.442392
	182	-0.218894	-0.596517	-0.165845
	183	-0.218894	-0.164459	-0.555561
	184	-1.15802	-0.351592	0.242362
	185	-0.626827	-0.142038	-0.541861
	186	0.720233	0.634958	0.0663764
	187	0.720233	0.634958	0.247534
	188	0.720233	-0.203898	0.0663764
	189	0.720233	0.634958	0.442392
	190	0.720233	0.634958	0.442392
	191	0.0467028	-0.113003	-0.541861
	192	0.720233	0.634958	-0.541861
	193	-1.15802	0.476861	-0.541861
	194	0.720233	0.242339	-0.541861
	195	0.365788	0.354399	-0.541861
	196	0.720233	0.354399	-0.541861
	197	-1.19338	0.0590103	-0.541861
	198	-1.15802	-0.513202	-0.541861
	199	-0.838936	0.624555	-1.31794
	200	-1.15802	1.62151	-0.917876
	201	-1.15802	0.583502	0.442392
	202	-1.15802	0.793055	-0.750038
	203	-0.519851	1.1503	0.442392
	204	0.720233	-0.0458006	-0.541861
	205	0.720233	1.18974	-1.75834
	206	-1.77806	1.62151	-1.75834
	207	0.720233	0.418791	-0.541861
	208	-1.13989	0.59862	-0.685655
	209	-0.218894	0.260694	0.0663764
	210	0.401148	0.512496	0.777244
	211	0.720233	0.634958	0.155307
	212	1.03932	-0.351592	0.910635
	213	-0.218894	0.634958	0.63725
	214	0.0820632	0.634958	0.274934
	215	0.720233	1.10236	-0.774083
	216	0.720233	1.15411	0.442392
	217	0.720233	0.634958	0.442392
	218	-0.218894	-0.256259	1.42664
	219	1.07468	0.757421	1.42664
	220	1.03932	0.757421	0.777244
	221	0.596024	1.15411	1.42664
	222	-1.12266	0.634958	0.247534
	223	0.312299	1.10236	0.442392
	224	-0.218894	0.634958	0.777244
	225	0.720233	0.634958	0.442392
	226	0.720233	0.634958	0.442392
	227	0.720233	0.634958	0.442392
	228	0.720233	0.634958	0.442392
	229	-0.750087	-0.378722	0.247534
	230	-0.307742	-0.735969	-0.401866
	231	-0.165406	1.26426	0.0526767
	232	-1.56595	1.62151	-0.0670141
	233	-0.218894	0.00565571	0.442392
	234	-1.88504	0.512496	-0.0670141
	235	-1.53059	1.26426	1.42664
	236	-1.06917	0.328877	0.442392
	237	-1.47711	-0.351592	1.28665
	238	-0.218894	0.634958	0.428692
	239	0.454636	-0.351592	-0.494093
	240	0.135551	0.634958	1.28665
	241	-0.48449	1.62151	-0.774083
	242	-1.15802	0.390033	-0.730114
	243	0.401148	0.634958	1.42664
	244	-0.218894	-0.351592	-0.0258508
	245	-0.537979	0.983701	0.247534
	246	0.720233	0.634958	0.63725
	247	-0.307742	-0.0625277	1.23179
	248	0.773721	-0.700335	0.0290123
	249	0.0467028	-0.0625277	0.0663764
	250	0.720233	-0.0625277	0.442392
	251	-0.218894	-0.377113	-0.0736182
	252	0.755593	1.1503	-0.0395505
	253	0.454636	0.163753	0.442392
	254	0.454636	0.512496	0.442392
	255	0.720233	1.49905	0.442392
	256	1.12817	-0.351592	1.42664
	257	0.720233	0.634958	0.442392
	258	0.985829	-0.106667	0.302397
	259	0.720233	0.634958	0.162403
	260	0.489997	-0.351592	0.100444
	261	1.03932	0.634958	1.24549
	262	0.666745	1.62151	-0.220708
	263	0.720233	0.634958	0.442392
	264	0.720233	0.634958	0.442392
	265	0.720233	0.634958	0.582387
	266	-0.218894	-0.351592	-0.401866
	267	0.720233	0.983701	0.910635
	268	0.720233	0.634958	0.710605
	269	0.720233	0.634958	0.710605
	270	1.39376	1.49905	1.28665
	271	0.720233	0.260694	0.0305557
	272	1.30491	1.10616	0.977274
	273	0.720233	0.634958	0.442392
	274	0.454636	0.634958	0.442392
	275	0.135551	-0.513202	0.442392
	276	0.135551	0.329167	0.442392
	277	-0.130045	0.329167	0.442392
	278	-0.130045	0.634958	0.442392
	279	-0.111917	-0.0353978	-0.541861
	280	-0.0946848	1.46341	1.14666
	281	0.720233	0.634958	0.442392
	282	0.720233	0.634958	0.442392
	283	0.720233	0.634958	0.442392
	284	0.720233	0.634958	0.442392
	285	-0.218894	-0.351592	-0.541861
	286	-0.218894	-0.351592	-0.541861
	287	0.454636	0.192788	-1.52611
	288	1.65936	0.473347	-1.52611
	289	-0.218894	0.192788	0.0341845
	290	0.720233	-0.895971	-0.541861
	291	0.720233	-1.33814	-1.11791
	292	0.720233	-1.33814	-0.541861
	293	0.454636	-0.351592	-1.52611
	294	1.07468	-1.60196	-2.10216
	295	0.720233	-0.895971	0.442392
	296	0.401148	-1.33814	0.0612041
	297	-0.218894	-1.33814	0.116067
	298	-0.237022	-0.895971	0.710605
	299	-0.218894	0.895264	0.442392
	Ten Berge scores
	Case index	Emotional_Well-Being	Psychological_Well-Being	Social_Well-Being
	0	1.5627	1.6541	1.27877
	1	0.664483	0.698179	0.299085
	2	1.57859	1.56492	1.41912
	3	1.35686	1.79023	1.15033
	4	1.17158	1.13892	0.894251
	5	0.540028	1.03362	0.317629
	6	0.332386	0.237316	0.155329
	7	1.02836	0.980688	0.723548
	8	0.332386	0.237316	0.155329
	9	1.2306	1.19324	1.13501
	10	1.02836	0.980688	0.723548
	11	1.57859	1.56492	1.41912
	12	-0.421679	0.651286	0.528582
	13	-1.23001	-1.67998	-1.9071
	14	-2.0919	-1.77479	-1.6785
	15	-0.435822	0.410707	-0.668502
	16	0.457799	0.899073	0.549299
	17	0.772503	1.09857	0.41497
	18	0.5474	0.684574	0.756114
	19	0.949312	1.0915	0.512315
	20	1.29538	1.35626	0.468898
	21	0.810682	1.51229	1.20968
	22	0.657372	1.42408	1.14012
	23	0.544771	0.879461	0.590301
	24	1.32283	-0.147657	0.797519
	25	0.729861	-0.137018	-0.0626984
	26	0.419248	-0.707432	-0.39786
	27	-0.166925	0.694777	1.26958
	28	-0.235053	1.05922	0.473971
	29	0.761189	0.0887289	1.1828
	30	1.64638	1.28902	1.46706
	31	0.652757	0.710015	1.3695
	32	0.10728	0.56371	1.19251
	33	0.111874	0.125891	0.25169
	34	1.22125	1.19313	1.55725
	35	1.07076	0.951866	0.366261
	36	1.04648	1.23371	1.3785
	37	1.42153	0.2036	0.576622
	38	0.155722	0.333191	0.543737
	39	0.814158	0.913088	0.911506
	40	-1.71256	-0.654369	-0.597162
	41	-0.897226	0.795449	0.923728
	42	0.680371	0.609002	0.439438
	43	0.680371	0.609002	0.439438
	44	0.680371	0.609002	0.439438
	45	0.680371	0.609002	0.439438
	46	0.680371	0.609002	0.439438
	47	0.680371	0.609002	0.439438
	48	0.680371	0.609002	0.439438
	49	-0.853723	0.605259	0.134019
	50	-0.07977	0.944741	0.251683
	51	-1.11606	-1.30284	-1.51992
	52	-1.17691	-1.50619	-1.53822
	53	-1.55554	-2.23658	-1.96227
	54	-2.91249	-3.21468	-3.47928
	55	-0.217843	-0.346918	-0.540243
	56	-2.88947	-2.87787	-3.46853
	57	-0.217843	-0.346918	-0.540243
	58	-2.91249	-3.21468	-3.47928
	59	-1.86264	-0.378738	-1.91771
	60	-1.11606	-1.30284	-1.51992
	61	-0.217843	-0.346918	-0.540243
	62	-1.43853	-0.26099	-0.689461
	63	-2.70664	-3.35081	-3.35085
	64	-0.217843	-0.346918	-0.540243
	65	-2.91249	-3.21468	-3.47928
	66	-2.91249	-3.21468	-3.47928
	67	-1.01004	-0.328744	1.29813
	68	0.458915	-0.282713	0.52187
	69	0.478974	0.123974	-0.081786
	70	0.405978	0.2891	0.669112
	71	-1.89431	0.391263	0.0463845
	72	-1.01386	-1.4837	0.600978
	73	0.468286	-0.241429	-1.82367
	74	0.144321	-1.54285	0.262115
	75	-1.02002	-1.41857	0.472543
	76	-0.271661	-1.16566	0.445492
	77	-1.3463	-1.12754	0.103833
	78	0.0093405	-0.466848	-1.17308
	79	-0.740718	-0.795454	0.493364
	80	-0.430385	-0.490124	-2.44237
	81	-1.52156	-1.799	-0.533658
	82	0.0355262	-0.145134	0.386695
	83	-1.06514	-0.261143	0.289901
	84	-0.233731	-0.257741	-0.680596
	85	-0.53259	-0.378799	0.578845
	86	-0.29296	0.51248	-1.44064
	87	0.279255	-0.378507	-1.36185
	88	0.423952	-0.575947	0.336386
	89	0.136552	-0.00531238	1.41179
	90	0.0392125	-0.224437	0.271965
	91	0.480072	-0.100191	0.515889
	92	0.388836	-1.17353	0.104948
	93	-0.12091	-0.732705	-1.56612
	94	-0.36719	-1.13009	-1.24993
	95	0.563348	-0.652491	-0.916297
	96	0.668825	-0.378887	0.343294
	97	0.421728	0.109422	0.231636
	98	-0.327348	-0.427673	0.225913
	99	0.0680151	-1.53463	0.529711
	100	-1.19098	0.232593	0.494384
	101	-0.0902499	-0.238355	0.488403
	102	-1.19386	-0.692039	0.603089
	103	-0.3709	-0.106704	0.516183
	104	-0.253833	0.518701	0.499766
	105	-1.04925	-0.350321	0.430254
	106	0.36556	-0.470189	0.618693
	107	0.285911	-1.10588	-1.28172
	108	-0.450919	-0.790979	0.544353
	109	-0.484922	0.184104	0.187691
	110	0.633129	-0.340405	-0.540536
	111	-0.865017	-1.02473	-0.258322
	112	-1.03525	0.294719	0.461865
	113	-0.83295	-0.0879145	0.169554
	114	-0.167759	-0.538952	-1.26441
	115	0.283888	-0.0580083	0.653185
	116	-0.982845	0.474866	-0.747111
	117	0.307306	-1.38625	-0.797405
	118	-0.936563	0.364623	0.487713
	119	-1.95498	-0.236042	0.271677
	120	-1.19577	-0.872499	-0.494298
	121	0.322659	-0.01224	0.197669
	122	0.120143	-0.219639	0.140723
	123	-1.07167	-1.47919	0.280786
	124	0.0848672	-1.96373	-1.32418
	125	0.26258	0.339103	-0.299984
	126	-0.339716	-1.22804	-0.349574
	127	-1.9457	-0.00574451	-0.769118
	128	-0.0823083	0.620271	1.02361
	129	0.410958	-0.37	-0.866652
	130	0.820925	0.156334	-1.18141
	131	-0.112378	0.0447224	-1.76038
	132	0.623782	-0.375953	-0.573131
	133	0.238626	-0.61221	-0.367688
	134	-0.685591	-0.521631	-0.608284
	135	0.645754	0.141966	0.400028
	136	0.0535896	-0.840763	0.53076
	137	0.206617	-0.129515	0.311296
	138	0.635682	-0.81938	0.369327
	139	0.579656	-0.577809	-1.00331
	140	-0.0197454	-1.10146	-0.418149
	141	0.60545	-1.2867	-0.550307
	142	0.536972	-1.45185	-0.109389
	143	0.31012	0.0949668	-0.876226
	144	0.813289	0.138876	0.138078
	145	0.478776	-0.425124	-0.208244
	146	-1.64214	0.490651	-0.528027
	147	-1.04553	0.296826	-0.97566
	148	0.715149	-0.205408	0.212131
	149	0.558669	0.202292	0.402835
	150	-0.149417	0.300821	-0.275523
	151	0.0427136	0.412354	0.0604004
	152	-1.02171	-1.20371	-1.3822
	153	-1.04034	-0.444985	0.0540037
	154	-0.624147	-0.42994	-0.599822
	155	0.673696	0.247347	0.275079
	156	0.393993	-0.433492	0.295992
	157	-0.851553	-1.58713	-0.281594
	158	-0.496131	-0.00572821	0.138359
	159	-0.112672	0.0910646	0.499426
	160	-0.511766	-0.857794	-0.66434
	161	0.656719	-0.0571983	0.180588
	162	-0.694348	-0.737308	-0.717854
	163	-2.00361	-1.85408	-0.270864
	164	-0.121646	0.189445	0.587594
	165	-0.267548	0.210659	0.264412
	166	-1.17774	-0.0917497	-0.352864
	167	-1.22255	-0.930812	-0.0150387
	168	0.147111	-0.925391	0.16134
	169	-0.0849311	-0.824314	0.274579
	170	-0.467997	-1.92237	-0.192294
	171	0.252417	-0.441327	0.370349
	172	0.680371	0.609002	0.439438
	173	0.758705	0.0159944	0.322766
	174	0.710041	-0.48011	-0.238747
	175	0.607786	0.672636	0.240814
	176	0.607786	0.672636	0.240814
	177	0.699559	-0.497627	0.169613
	178	0.727549	0.511099	0.479579
	179	0.645754	0.141966	0.400028
	180	0.634244	-0.569472	0.0540787
	181	-0.136107	0.288211	0.365098
	182	-0.236534	-0.635504	-0.0438738
	183	-0.116812	-0.2405	-0.524392
	184	-1.12184	-0.286687	0.23163
	185	-0.505806	-0.247671	-0.699348
	186	0.793419	0.701783	0.0233518
	187	0.748182	0.614448	0.240634
	188	0.727909	-0.111064	0.00603453
	189	0.680371	0.609002	0.439438
	190	0.680371	0.609002	0.439438
	191	0.169207	-0.184881	-0.6956
	192	0.660808	0.605891	-0.530765
	193	-1.04447	0.412039	-0.612358
	194	0.792994	0.276636	-0.442937
	195	0.370337	0.292171	-0.423919
	196	0.704648	0.327162	-0.572804
	197	-0.990362	0.0325632	-0.170798
	198	-1.03886	-0.495886	-0.499554
	199	-0.848846	0.785856	-1.1958
	200	-0.90041	1.63194	-0.936493
	201	-1.07909	0.573448	0.503904
	202	-1.02524	0.550535	-0.604867
	203	-0.464049	1.15425	1.00784
	204	0.598636	-0.0261277	-0.465903
	205	0.538233	0.986598	-1.54115
	206	-1.86407	1.36119	-1.39091
	207	0.50723	0.410106	-0.443329
	208	-0.726921	0.904709	-0.0836975
	209	-0.214468	0.318657	0.0289022
	210	0.410045	0.396156	0.581295
	211	0.518412	0.336599	0.242957
	212	1.035	-0.131907	1.08087
	213	-0.23841	0.597043	0.638536
	214	0.17187	0.737585	-0.271206
	215	0.350698	0.873953	-0.634557
	216	0.772503	1.09857	0.41497
	217	0.680371	0.609002	0.439438
	218	-0.301887	-0.319676	1.29148
	219	0.987068	0.745006	1.22062
	220	0.846855	0.632599	0.975896
	221	0.640105	1.00322	1.83153
	222	-0.885034	0.616095	-0.145104
	223	0.267104	0.961627	0.29627
	224	-0.222522	0.507865	0.778889
	225	0.680371	0.609002	0.439438
	226	0.680371	0.609002	0.439438
	227	0.680371	0.609002	0.439438
	228	0.680371	0.609002	0.439438
	229	-0.70862	-0.317648	0.340315
	230	-0.384201	-0.933571	-0.419153
	231	-0.0158176	1.29199	0.367432
	232	-1.3983	1.25125	-0.218303
	233	-0.175259	-0.00700232	0.440716
	234	-1.64439	0.186735	-0.425375
	235	-1.27744	1.11914	0.845511
	236	-1.00292	0.355184	0.300187
	237	-1.31116	-0.278352	1.02266
	238	-0.148027	0.520601	0.45821
	239	0.16817	-0.658635	-0.309009
	240	0.167386	0.729768	1.1207
	241	-0.659222	1.4058	-0.56988
	242	-1.03173	0.0336369	-0.582952
	243	0.434353	0.591793	1.1722
	244	-0.315001	-0.528876	0.0161973
	245	-0.319874	0.918378	-0.0395364
	246	0.612561	0.603555	0.638242
	247	-0.263456	-0.134266	1.35721
	248	0.418277	-0.700278	0.443669
	249	0.0965278	-0.0150508	0.0208407
	250	0.583374	-0.0525213	0.525484
	251	-0.209537	-0.207701	-0.164245
	252	0.681309	0.87435	-0.249237
	253	0.427972	0.229135	0.611453
	254	0.476471	0.559897	0.56843
	255	0.755228	1.4574	0.48935
	256	1.02107	-0.230077	1.57728
	257	0.680371	0.609002	0.439438
	258	0.793527	-0.10111	0.120181
	259	0.648594	0.787357	0.158731
	260	0.392082	-0.62996	-0.12274
	261	1.01075	0.719766	1.4298
	262	0.644634	1.30656	-0.48965
	263	0.680371	0.609002	0.439438
	264	0.680371	0.609002	0.439438
	265	0.69626	0.519824	0.579792
	266	-0.201954	-0.436096	-0.399889
	267	0.845592	1.12483	0.810179
	268	0.724508	0.857704	0.654577
	269	0.724508	0.857704	0.654577
	270	1.3588	1.60499	1.40776
	271	0.390644	0.786714	-0.018121
	272	1.21902	0.85093	1.04265
	273	0.680371	0.609002	0.439438
	274	0.429293	0.657799	0.528289
	275	0.165991	-0.451272	0.321471
	276	0.198204	0.323202	0.216214
	277	-0.0528745	0.372	0.305064
	278	-0.087368	0.686277	0.379698
	279	-0.182159	0.152969	0.276701
	280	-0.00651208	1.64788	0.610459
	281	0.680371	0.609002	0.439438
	282	0.680371	0.609002	0.439438
	283	0.680371	0.609002	0.439438
	284	0.680371	0.609002	0.439438
	285	-0.217843	-0.346918	-0.540243
	286	-0.217843	-0.346918	-0.540243
	287	0.463965	0.230393	-1.41376
	288	1.52217	0.466839	-1.46087
	289	-0.156826	0.0217793	0.0825949
	290	0.531651	-0.865517	-0.548663
	291	0.645912	-1.13029	-1.16502
	292	0.60545	-1.2867	-0.550307
	293	0.362487	-0.294719	-1.42189
	294	0.815341	-1.34479	-2.25019
	295	0.551215	-0.862407	0.42154
	296	0.332083	-1.15294	-0.233452
	297	-0.337005	-1.05541	0.0627334
	298	-0.201396	-0.674662	-0.0756448
	299	0.00801421	0.887243	0.528394
	Outer model error terms
	Estimated parameter (overview)
		Parameter estimates	Standard errors	T values	P values
	EWB1	0.455054	0.0513864	8.85554	5.68434e-14
	EWB2	0.37665	0.0513966	7.32829	2.21689e-12
	EWB3	0.407027	0.050514	8.05771	5.68434e-14
	PWB1	0.381663	0.0370536	10.3003	5.68434e-14
	PWB2	0.316703	0.0334069	9.48016	5.68434e-14
	PWB3	0.328178	0.0327834	10.0105	5.68434e-14
	PWB4	0.419639	0.0401067	10.4631	5.68434e-14
	PWB5	0.385218	0.0373294	10.3194	5.68434e-14
	PWB6	0.502152	0.0465905	10.778	5.68434e-14
	SOWB1	0.301525	0.0302606	9.96427	5.68434e-14
	SOWB2	0.274145	0.0280075	9.78826	5.68434e-14
	SOWB3	0.289248	0.0300325	9.63115	5.68434e-14
	SOWB4	0.367503	0.0344664	10.6627	5.68434e-14
	SOWB5	0.216063	0.0248377	8.69899	5.68434e-14
	Covariance (matrix)
		EWB1	EWB2	EWB3	PWB1	PWB2	PWB3	PWB4	PWB5	PWB6	SOWB1	SOWB2	SOWB3	SOWB4	SOWB5
	EWB1	0.455054
	EWB2		0.37665
	EWB3			0.407027
	PWB1				0.381663
	PWB2					0.316703
	PWB3						0.328178
	PWB4							0.419639
	PWB5								0.385218
	PWB6									0.502152
	SOWB1										0.301525
	SOWB2											0.274145
	SOWB3												0.289248
	SOWB4													0.367503
	SOWB5														0.216063
	Correlation (matrix)
		EWB1	EWB2	EWB3	PWB1	PWB2	PWB3	PWB4	PWB5	PWB6	SOWB1	SOWB2	SOWB3	SOWB4	SOWB5
	EWB1	1
	EWB2		1
	EWB3			1
	PWB1				1
	PWB2					1
	PWB3						1
	PWB4							1
	PWB5								1
	PWB6									1
	SOWB1										1
	SOWB2											1
	SOWB3												1
	SOWB4													1
	SOWB5														1
	Indicator data
	Manifest variable scores
	Case index	EWB1	EWB2	EWB3	PWB1	PWB2	PWB3	PWB4	PWB5	PWB6	SOWB1	SOWB2	SOWB3	SOWB4	SOWB5
	0	6	6	6	6	6	6	6	6	6	6	6	6	5	6
	1	5	5	5	5	5	5	5	5	5	5	5	5	4	5
	2	6	6	6	6	6	6	6	6	6	6	6	6	6	6
	3	5	6	6	6	6	6	6	6	6	5	6	6	5	6
	4	5	6	6	5	5	5	6	5	6	5	6	5	5	6
	5	5	5	4	6	6	6	5	5	5	5	5	5	6	5
	6	4	5	5	5	4	4	5	5	4	5	4	4	5	5
	7	6	5	5	5	6	6	5	5	6	5	6	6	5	5
	8	4	5	5	5	4	4	5	5	4	5	4	4	5	5
	9	5	6	6	6	5	5	6	6	5	6	5	5	6	6
	10	6	5	5	5	6	6	5	5	6	5	6	6	5	5
	11	6	6	6	6	6	6	6	6	6	6	6	6	6	6
	12	3	4	4	5	5	5	5	5	5	5	5	5	5	5
	13	3	3	3	2	2	2	2	3	5	3	2	3	2	3
	14	2	2	2	2	2	2	2	5	3	3	3	3	2	2
	15	4	4	4	5	5	5	5	5	5	5	5	3	3	3
	16	5	4	5	6	4	4	6	6	4	2	5	6	6	6
	17	5	5	5	5	6	6	5	5	6	5	5	5	5	5
	18	5	5	4	5	5	5	5	5	5	5	5	6	6	6
	19	5	5	6	6	5	5	6	6	5	5	4	5	5	5
	20	6	6	5	6	6	6	6	6	5	6	5	5	5	5
	21	5	5	5	6	6	6	5	6	6	5	6	6	6	6
	22	4	5	5	5	6	6	5	6	6	5	5	6	6	6
	23	5	5	5	6	5	5	6	5	5	5	6	5	5	5
	24	6	6	6	5	4	4	5	4	4	6	6	5	5	5
	25	5	5	6	4	4	4	4	4	6	3	6	4	5	4
	26	5	5	5	4	4	4	4	4	4	5	5	3	5	3
	27	4	4	4	5	5	5	5	5	5	6	6	6	5	6
	28	4	4	4	6	5	5	6	6	5	5	5	5	5	5
	29	6	5	5	5	4	4	5	4	6	6	6	6	6	6
	30	6	6	6	5	6	6	5	6	6	6	6	6	6	6
	31	5	5	5	5	5	5	5	5	6	6	6	6	6	6
	32	4	5	4	4	6	4	6	4	6	6	6	6	6	6
	33	4	5	4	4	5	4	5	4	5	5	5	5	5	5
	34	6	5	6	6	5	6	5	6	6	6	6	6	6	6
	35	6	5	5	5	6	6	5	5	5	5	5	5	5	5
	36	6	5	5	5	6	6	5	6	6	6	6	6	6	6
	37	6	6	6	6	5	4	5	4	4	6	5	5	5	5
	38	6	2	6	6	5	5	5	5	4	4	5	4	6	4
	39	6	4	6	6	5	5	6	6	5	5	5	5	6	5
	40	4	2	1	4	4	4	4	4	4	5	4	4	5	4
	41	2	5	2	5	5	5	5	5	6	6	6	6	6	6
	42	5	5	5	5	5	5	5	5	5	5	5	5	5	5
	43	5	5	5	5	5	5	5	5	5	5	5	5	5	5
	44	5	5	5	5	5	5	5	5	5	5	5	5	5	5
	45	5	5	5	5	5	5	5	5	5	5	5	5	5	5
	46	5	5	5	5	5	5	5	5	5	5	5	5	5	5
	47	5	5	5	5	5	5	5	5	5	5	5	5	5	5
	48	5	5	5	5	5	5	5	5	5	5	5	5	5	5
	49	2	5	2	5	5	5	5	5	5	5	5	5	6	5
	50	4	4	4	5	6	5	6	5	5	5	4	5	5	5
	51	3	3	3	3	3	3	3	3	3	3	3	3	3	3
	52	3	3	3	3	2	3	3	3	3	3	3	3	3	3
	53	3	2	3	2	2	2	1	3	3	2	3	2	3	2
	54	1	1	1	1	1	1	1	1	1	1	1	1	1	1
	55	4	4	4	4	4	4	4	4	4	4	4	4	4	4
	56	1	1	1	1	2	1	2	1	1	1	1	1	1	1
	57	4	4	4	4	4	4	4	4	4	4	4	4	4	4
	58	1	1	1	1	1	1	1	1	1	1	1	1	1	1
	59	1	1	4	4	4	4	4	1	4	1	1	1	4	4
	60	3	3	3	3	3	3	3	3	3	3	3	3	3	3
	61	4	4	4	4	4	4	4	4	4	4	4	4	4	4
	62	4	1	4	4	4	4	4	4	4	4	4	1	4	4
	63	2	1	1	1	1	1	1	1	1	2	1	1	1	1
	64	4	4	4	4	4	4	4	4	4	4	4	4	4	4
	65	1	1	1	1	1	1	1	1	1	1	1	1	1	1
	66	1	1	1	1	1	1	1	1	1	1	1	1	1	1
	67	3	3	3	4	3	4	5	5	3	6	5	6	6	6
	68	4	5	5	5	3	5	1	5	5	5	5	5	5	5
	69	4	5	5	2	5	5	5	5	4	4	5	4	4	4
	70	5	4	5	3	5	5	5	5	5	5	5	5	5	5
	71	1	3	2	5	5	3	5	5	5	5	4	5	4	5
	72	3	3	3	3	3	3	3	3	2	5	5	5	6	5
	73	4	5	5	2	5	5	5	4	4	2	3	2	4	2
	74	4	5	4	2	3	3	4	2	2	5	5	5	5	5
	75	3	3	3	2	2	4	4	3	2	5	5	5	5	5
	76	4	4	4	2	3	3	5	3	3	5	5	5	5	5
	77	4	2	2	3	4	4	2	2	5	5	5	5	5	5
	78	5	3	5	5	4	4	4	4	2	3	3	3	3	3
	79	4	3	3	3	3	4	3	5	3	5	5	5	5	5
	80	4	4	4	3	2	4	5	5	5	2	2	2	2	2
	81	3	2	3	2	2	3	2	2	5	4	4	4	4	4
	82	4	4	5	4	4	4	4	4	4	5	5	5	3	5
	83	3	3	3	4	4	4	4	4	4	5	5	5	4	5
	84	4	4	4	4	4	4	4	4	4	4	4	4	3	4
	85	4	3	4	4	4	4	4	4	4	5	5	5	5	5
	86	5	3	4	5	5	5	5	5	5	3	3	3	3	3
	87	5	4	5	4	4	4	4	4	4	3	3	3	3	3
	88	5	5	4	4	3	4	4	5	2	5	5	5	5	5
	89	5	4	4	4	5	4	4	5	4	6	6	6	6	6
	90	4	5	4	5	3	4	3	5	5	5	5	5	5	5
	91	4	5	5	4	4	5	4	4	4	5	5	5	5	5
	92	3	5	5	2	3	4	2	3	3	5	3	5	4	5
	93	4	4	4	5	3	5	3	3	2	3	3	3	3	3
	94	4	4	4	4	2	4	4	3	3	3	4	3	4	3
	95	5	5	5	4	2	4	4	4	4	4	3	4	3	4
	96	5	5	5	5	3	5	2	4	5	5	5	5	5	5
	97	5	5	4	4	4	5	4	5	5	5	5	5	5	5
	98	4	4	3	4	5	4	2	4	4	5	5	5	5	5
	99	3	5	5	3	2	3	4	2	2	5	5	5	5	5
	100	2	3	3	5	5	5	4	4	4	5	5	5	5	5
	101	4	4	4	4	5	4	4	4	3	5	5	5	5	5
	102	3	2	3	4	5	4	3	3	2	5	5	5	5	5
	103	3	4	4	4	4	5	4	4	4	5	5	5	5	5
	104	5	3	4	5	5	5	5	5	5	5	5	5	5	5
	105	3	3	3	4	4	4	4	4	4	5	5	5	5	5
	106	5	4	5	4	4	4	4	4	3	5	5	5	5	5
	107	5	5	4	4	4	2	4	4	3	3	3	3	6	3
	108	4	3	4	4	4	4	3	3	3	5	5	5	5	5
	109	5	3	3	5	5	5	4	4	5	5	5	5	5	5
	110	5	5	5	4	4	4	4	4	4	4	4	4	4	4
	111	3	3	4	2	2	4	4	4	4	4	4	4	4	4
	112	3	3	3	5	4	5	5	5	4	5	5	5	5	5
	113	3	3	4	4	4	4	5	5	4	4	5	5	4	4
	114	5	3	4	5	5	5	4	4	4	1	5	5	5	1
	115	5	4	5	4	4	4	5	5	4	5	5	5	5	5
	116	3	3	3	5	5	5	5	5	4	4	3	3	5	4
	117	4	5	5	3	2	3	4	4	2	3	4	4	4	3
	118	3	3	3	5	5	5	4	5	4	5	5	5	5	5
	119	1	3	2	5	3	4	4	4	5	5	5	5	5	5
	120	3	3	3	3	4	2	4	4	4	4	4	4	4	4
	121	4	5	5	4	4	4	4	4	5	5	5	5	3	5
	122	4	5	4	4	4	4	4	4	4	5	5	5	4	5
	123	3	3	3	4	1	4	3	3	1	5	5	5	4	5
	124	3	5	5	3	1	3	1	3	2	3	3	3	3	3
	125	4	5	4	4	5	5	5	5	5	4	4	5	5	4
	126	5	3	3	1	3	5	4	5	2	3	5	5	5	3
	127	3	2	1	5	4	5	5	5	5	3	5	5	5	3
	128	4	5	3	5	5	5	5	5	5	6	6	6	6	6
	129	5	5	5	5	4	3	5	3	4	4	4	3	4	4
	130	5	5	5	3	5	5	5	5	4	3	3	4	3	3
	131	4	5	3	5	5	4	4	4	5	3	3	4	3	3
	132	5	5	5	4	4	4	3	4	5	4	4	4	4	4
	133	5	5	4	5	4	3	5	3	4	4	5	5	5	4
	134	4	3	4	4	3	4	4	4	4	4	4	3	4	4
	135	5	5	5	5	5	4	5	4	4	5	5	5	5	5
	136	4	4	4	2	4	5	1	4	4	5	5	5	5	5
	137	4	5	4	3	4	5	5	4	4	5	5	5	5	5
	138	5	5	5	4	3	4	4	3	3	5	5	5	5	5
	139	5	5	5	4	4	4	3	5	5	4	4	5	2	2
	140	4	4	4	4	4	4	3	2	2	4	4	5	4	4
	141	5	5	5	3	3	3	3	3	3	4	4	4	4	4
	142	5	5	5	4	2	2	5	2	2	4	4	5	5	5
	143	4	5	5	5	4	5	5	4	4	3	5	4	3	3
	144	5	5	5	5	5	5	5	3	3	4	5	5	5	5
	145	5	5	5	4	4	4	4	3	3	5	5	2	5	5
	146	2	2	3	5	4	5	5	5	5	3	4	4	4	4
	147	2	2	5	5	4	5	4	5	4	2	3	3	3	3
	148	5	5	5	5	4	4	4	4	3	4	5	5	5	5
	149	5	5	5	5	3	5	5	5	5	5	5	5	5	5
	150	4	4	5	4	4	4	5	4	5	4	5	3	3	5
	151	4	4	4	5	5	5	3	5	4	3	5	5	5	5
	152	3	3	3	3	3	4	3	3	3	3	3	3	4	3
	153	3	3	3	4	4	5	4	4	3	5	5	4	5	4
	154	5	3	3	3	5	4	3	3	3	5	5	2	3	5
	155	5	5	5	5	5	5	5	3	5	5	5	5	5	5
	156	5	5	4	5	3	4	4	5	2	5	5	5	5	5
	157	3	3	3	3	3	3	1	2	1	3	5	5	3	5
	158	5	3	3	4	5	5	5	3	5	5	5	5	5	5
	159	5	3	5	4	5	4	5	4	5	5	5	4	5	5
	160	5	4	3	3	3	3	3	3	5	5	5	3	3	5
	161	5	5	5	4	5	4	3	5	3	5	5	3	5	5
	162	4	4	2	4	4	4	3	2	3	4	5	4	4	5
	163	3	2	2	4	2	2	3	4	3	5	5	4	5	3
	164	5	3	4	5	5	5	4	5	3	5	5	5	5	5
	165	3	3	5	3	5	5	4	4	4	4	4	5	3	5
	166	2	3	3	4	5	4	4	4	3	3	5	5	3	4
	167	4	2	3	5	3	3	5	2	2	4	5	5	4	5
	168	3	5	5	3	4	3	5	2	2	5	4	4	5	5
	169	4	4	4	3	3	5	3	3	3	5	5	5	4	5
	170	4	4	4	3	2	1	1	3	3	4	5	3	5	5
	171	4	5	5	4	3	4	5	3	5	5	5	5	5	5
	172	5	5	5	5	5	5	5	5	5	5	5	5	5	5
	173	5	5	5	5	5	5	4	3	4	5	5	5	5	5
	174	5	5	5	4	5	3	3	3	4	4	4	4	5	5
	175	5	5	5	5	5	5	5	5	5	5	5	4	5	5
	176	5	5	5	5	5	5	5	5	5	5	5	4	5	5
	177	5	5	5	4	5	3	4	3	4	5	4	5	5	5
	178	5	5	5	5	5	5	5	5	4	5	5	5	5	5
	179	5	5	5	5	5	4	5	4	4	5	5	5	5	5
	180	5	5	5	4	3	4	4	4	3	5	4	4	5	5
	181	4	4	4	5	5	5	4	4	5	5	5	5	5	5
	182	4	4	4	4	4	4	4	4	2	5	5	4	4	4
	183	4	4	4	4	4	5	4	4	4	5	3	4	4	4
	184	3	3	3	4	4	4	4	4	4	5	5	4	5	5
	185	5	3	3	4	5	4	4	4	4	4	4	4	4	4
	186	5	5	5	5	5	5	5	5	5	4	4	5	5	5
	187	5	5	5	5	5	5	5	5	5	5	4	5	5	5
	188	5	5	5	4	4	4	5	4	4	4	4	5	5	5
	189	5	5	5	5	5	5	5	5	5	5	5	5	5	5
	190	5	5	5	5	5	5	5	5	5	5	5	5	5	5
	191	5	4	4	4	5	5	4	3	4	4	4	4	4	4
	192	5	5	5	5	5	5	5	5	5	4	4	4	4	4
	193	3	3	3	5	5	5	5	4	5	4	4	4	4	4
	194	5	5	5	5	5	5	4	5	3	4	4	4	4	4
	195	5	4	5	5	5	5	5	4	4	4	4	4	4	4
	196	5	5	5	5	5	5	5	4	4	4	4	4	4	4
	197	3	2	4	5	5	5	3	4	4	4	4	4	4	4
	198	3	3	3	3	4	4	4	4	4	4	4	4	4	4
	199	3	3	4	5	5	5	6	4	5	3	3	2	4	4
	200	3	3	3	6	6	6	6	6	6	3	3	4	4	4
	201	3	3	3	5	4	5	5	6	5	5	5	5	5	5
	202	3	3	3	5	5	5	5	6	5	4	4	5	3	3
	203	3	3	5	5	6	5	6	6	5	5	5	5	5	5
	204	5	5	5	4	4	4	5	5	4	4	4	4	4	4
	205	5	5	5	5	6	6	5	6	5	4	4	2	2	2
	206	2	2	3	6	6	6	6	6	6	4	4	2	2	2
	207	5	5	5	5	5	3	5	6	5	4	4	4	4	4
	208	2	2	5	4	4	6	6	5	5	2	2	5	5	5
	209	4	4	4	5	5	3	5	5	5	4	4	5	5	5
	210	5	5	4	5	5	5	5	5	4	5	6	5	6	5
	211	5	5	5	5	5	5	5	5	5	6	5	4	5	4
	212	5	5	6	4	4	4	4	4	4	5	5	6	5	6
	213	4	4	4	5	5	5	5	5	5	5	6	5	5	5
	214	5	5	3	5	5	5	5	5	5	3	6	5	5	5
	215	5	5	5	6	5	5	6	6	5	5	5	3	3	3
	216	5	5	5	5	6	6	5	5	6	5	5	5	5	5
	217	5	5	5	5	5	5	5	5	5	5	5	5	5	5
	218	4	4	4	3	5	3	5	3	6	6	6	6	6	6
	219	5	6	5	5	5	5	5	5	6	6	6	6	6	6
	220	5	5	6	5	5	5	5	5	6	5	6	5	6	5
	221	6	3	6	5	6	6	5	5	6	6	6	6	6	6
	222	3	4	2	5	5	5	5	5	5	5	4	5	5	5
	223	6	4	4	6	5	5	6	6	5	5	5	5	5	5
	224	4	4	4	5	5	5	5	5	5	5	6	5	6	5
	225	5	5	5	5	5	5	5	5	5	5	5	5	5	5
	226	5	5	5	5	5	5	5	5	5	5	5	5	5	5
	227	5	5	5	5	5	5	5	5	5	5	5	5	5	5
	228	5	5	5	5	5	5	5	5	5	5	5	5	5	5
	229	2	4	4	3	5	3	5	3	5	5	4	5	5	5
	230	5	3	4	3	4	3	4	3	5	4	4	4	5	4
	231	3	4	5	6	5	6	5	6	6	5	3	5	5	5
	232	4	2	2	6	6	6	6	6	6	4	5	4	6	4
	233	4	4	4	4	5	4	5	4	4	5	5	5	5	5
	234	4	2	1	5	5	5	5	5	4	4	5	4	6	4
	235	4	3	1	6	5	6	5	6	6	6	6	6	6	6
	236	2	4	3	6	5	4	5	4	4	5	5	5	5	5
	237	3	3	2	4	4	4	4	4	4	6	6	6	5	6
	238	4	4	4	5	5	5	5	5	5	6	4	5	5	5
	239	4	5	5	4	4	4	4	4	4	5	5	3	5	3
	240	4	5	4	5	5	5	5	5	5	6	6	6	5	6
	241	3	4	4	6	6	6	6	6	6	5	5	3	3	3
	242	3	3	3	5	5	5	5	5	3	4	4	3	6	3
	243	5	5	4	5	5	5	5	5	5	6	6	6	6	6
	244	4	4	4	4	4	4	4	4	4	5	5	4	5	4
	245	4	4	3	6	5	6	5	5	5	5	4	5	5	5
	246	5	5	5	5	5	5	5	5	5	5	6	5	5	5
	247	5	3	4	3	5	3	5	5	5	6	5	6	6	6
	248	4	5	6	3	4	3	4	4	4	5	6	4	4	4
	249	5	4	4	3	5	3	5	5	5	4	4	5	5	5
	250	5	5	5	3	5	3	5	5	5	5	5	5	5	5
	251	4	4	4	5	4	3	4	4	4	4	4	5	4	5
	252	5	6	4	5	6	5	6	6	5	6	4	4	5	4
	253	4	5	5	4	5	4	5	5	4	5	5	5	5	5
	254	4	5	5	5	5	5	5	5	4	5	5	5	5	5
	255	5	5	5	6	6	6	6	6	5	5	5	5	5	5
	256	4	6	6	4	4	4	4	4	4	6	6	6	6	6
	257	5	5	5	5	5	5	5	5	5	5	5	5	5	5
	258	6	5	5	4	4	4	4	4	6	5	5	5	4	5
	259	5	5	5	5	5	5	5	5	5	5	5	5	3	5
	260	4	6	4	4	4	4	4	4	4	6	4	4	6	4
	261	5	5	6	5	5	5	5	5	5	5	6	6	6	6
	262	6	5	4	6	6	6	6	6	6	5	4	4	5	4
	263	5	5	5	5	5	5	5	5	5	5	5	5	5	5
	264	5	5	5	5	5	5	5	5	5	5	5	5	5	5
	265	5	5	5	5	5	5	5	5	5	5	5	5	6	5
	266	4	4	4	4	4	4	4	4	4	4	4	4	5	4
	267	5	5	5	6	5	6	5	5	5	5	5	6	5	6
	268	5	5	5	5	5	5	5	5	5	5	5	5	5	6
	269	5	5	5	5	5	5	5	5	5	5	5	5	5	6
	270	5	6	6	6	6	6	6	6	5	6	6	6	5	6
	271	5	5	5	5	5	3	5	5	5	5	5	3	3	6
	272	6	5	6	6	5	6	5	5	6	5	6	6	6	5
	273	5	5	5	5	5	5	5	5	5	5	5	5	5	5
	274	4	5	5	5	5	5	5	5	5	5	5	5	5	5
	275	4	5	4	3	4	4	4	4	4	5	5	5	5	5
	276	4	5	4	5	5	5	4	4	5	5	5	5	5	5
	277	3	5	4	5	5	5	4	4	5	5	5	5	5	5
	278	3	5	4	5	5	5	5	5	5	5	5	5	5	5
	279	2	4	6	4	4	4	4	6	4	4	4	4	4	4
	280	3	6	3	6	6	6	6	5	6	6	6	6	4	6
	281	5	5	5	5	5	5	5	5	5	5	5	5	5	5
	282	5	5	5	5	5	5	5	5	5	5	5	5	5	5
	283	5	5	5	5	5	5	5	5	5	5	5	5	5	5
	284	5	5	5	5	5	5	5	5	5	5	5	5	5	5
	285	4	4	4	4	4	4	4	4	4	4	4	4	4	4
	286	4	4	4	4	4	4	4	4	4	4	4	4	4	4
	287	4	5	5	4	5	5	5	4	4	3	3	3	3	3
	288	6	6	6	4	5	5	5	5	5	3	3	3	3	3
	289	4	4	4	4	5	5	5	4	4	5	5	5	4	4
	290	5	5	5	4	3	3	3	4	4	4	4	4	4	4
	291	5	5	5	3	3	3	3	3	3	3	3	3	4	4
	292	5	5	5	3	3	3	3	3	3	4	4	4	4	4
	293	4	5	5	4	4	4	4	4	4	3	3	3	3	3
	294	5	6	5	3	2	2	2	4	4	2	2	2	3	3
	295	5	5	5	4	3	3	3	4	4	5	5	5	5	5
	296	5	5	4	3	3	3	3	3	3	4	5	4	5	5
	297	4	4	4	3	3	3	3	3	3	4	6	4	4	5
	298	5	5	2	4	3	3	3	4	4	5	5	5	5	6
	299	4	4	4	4	6	6	6	5	4	5	5	5	5	5
	Mardia's multivariate normality test
		Test-Statistic	P value
	Skewness	2291.13	0
	Excess kurtosis	43.1531	0
	Empirical covariance matrix
		EWB1	EWB2	EWB3	PWB1	PWB2	PWB3	PWB4	PWB5	PWB6	SOWB1	SOWB2	SOWB3	SOWB4	SOWB5
	EWB1	1.21889	0.817111	0.834	0.486	0.506778	0.430556	0.450556	0.459111	0.479	0.462	0.513333	0.437444	0.468	0.442667
	EWB2	0.817111	1.30862	0.918933	0.4784	0.469156	0.409778	0.486444	0.468089	0.5076	0.582133	0.510667	0.534089	0.4452	0.539733
	EWB3	0.834	0.918933	1.28907	0.440267	0.4444	0.424667	0.491333	0.4468	0.4504	0.3552	0.359333	0.354133	0.3308	0.412267
	PWB1	0.486	0.4784	0.440267	1.2104	0.868267	0.845333	0.845333	0.8352	0.7856	0.5228	0.530667	0.544533	0.537867	0.5184
	PWB2	0.506778	0.469156	0.4444	0.868267	1.27612	0.913278	0.926611	0.826356	0.916567	0.5712	0.556	0.562856	0.546467	0.530267
	PWB3	0.430556	0.409778	0.424667	0.845333	0.913278	1.14972	0.786389	0.830444	0.7955	0.494	0.513333	0.559611	0.487667	0.452
	PWB4	0.450556	0.486444	0.491333	0.845333	0.926611	0.786389	1.25639	0.833778	0.808833	0.507333	0.48	0.526278	0.537667	0.488667
	PWB5	0.459111	0.468089	0.4468	0.8352	0.826356	0.830444	0.833778	1.19316	0.859467	0.4964	0.478667	0.524489	0.472267	0.4092
	PWB6	0.479	0.5076	0.4504	0.7856	0.916567	0.7955	0.808833	0.859467	1.3259	0.552533	0.516	0.5593	0.485133	0.5276
	SOWB1	0.462	0.582133	0.3552	0.5228	0.5712	0.494	0.507333	0.4964	0.552533	1.11627	0.834667	0.815067	0.7384	0.882133
	SOWB2	0.513333	0.510667	0.359333	0.530667	0.556	0.513333	0.48	0.478667	0.516	0.834667	1.05333	0.852	0.745333	0.810667
	SOWB3	0.437444	0.534089	0.354133	0.544533	0.562856	0.559611	0.526278	0.524489	0.5593	0.815067	0.852	1.20332	0.821933	0.938533
	SOWB4	0.468	0.4452	0.3308	0.537867	0.546467	0.487667	0.537667	0.472267	0.485133	0.7384	0.745333	0.821933	1.09027	0.8252
	SOWB5	0.442667	0.539733	0.412267	0.5184	0.530267	0.452	0.488667	0.4092	0.5276	0.882133	0.810667	0.938533	0.8252	1.13307
	Empirical correlation matrix
		EWB1	EWB2	EWB3	PWB1	PWB2	PWB3	PWB4	PWB5	PWB6	SOWB1	SOWB2	SOWB3	SOWB4	SOWB5
	EWB1	1	0.646982	0.665344	0.40012	0.40634	0.363706	0.364086	0.380704	0.376789	0.396074	0.453038	0.361202	0.405973	0.376675
	EWB2	0.646982	1	0.707521	0.380119	0.363048	0.334076	0.379371	0.374604	0.385353	0.48165	0.434958	0.425614	0.372719	0.443246
	EWB3	0.665344	0.707521	1	0.352463	0.34649	0.34883	0.386079	0.360269	0.344513	0.296109	0.308373	0.28434	0.279037	0.341124
	PWB1	0.40012	0.380119	0.352463	1	0.698622	0.716584	0.685491	0.694988	0.620128	0.449767	0.469975	0.4512	0.468213	0.442663
	PWB2	0.40634	0.363048	0.34649	0.698622	1	0.753981	0.731795	0.669688	0.704632	0.478584	0.479563	0.454213	0.463288	0.440982
	PWB3	0.363706	0.334076	0.34883	0.716584	0.753981	1	0.654303	0.709032	0.6443	0.43606	0.466466	0.475772	0.435572	0.396017
	PWB4	0.364086	0.379371	0.386079	0.685491	0.731795	0.654303	1	0.680988	0.626674	0.428398	0.41725	0.428018	0.459393	0.409565
	PWB5	0.380704	0.374604	0.360269	0.694988	0.669688	0.709032	0.680988	1	0.683322	0.43013	0.426974	0.43772	0.414069	0.351932
	PWB6	0.376789	0.385353	0.344513	0.620128	0.704632	0.6443	0.626674	0.683322	1	0.454171	0.436628	0.442791	0.403496	0.430449
	SOWB1	0.396074	0.48165	0.296109	0.449767	0.478584	0.43606	0.428398	0.43013	0.454171	1	0.769744	0.703264	0.669332	0.784373
	SOWB2	0.453038	0.434958	0.308373	0.469975	0.479563	0.466466	0.41725	0.426974	0.436628	0.769744	1	0.756773	0.695507	0.742047
	SOWB3	0.361202	0.425614	0.28434	0.4512	0.454213	0.475772	0.428018	0.43772	0.442791	0.703264	0.756773	1	0.717595	0.803769
	SOWB4	0.405973	0.372719	0.279037	0.468213	0.463288	0.435572	0.459393	0.414069	0.403496	0.669332	0.695507	0.717595	1	0.742446
	SOWB5	0.376675	0.443246	0.341124	0.442663	0.440982	0.396017	0.409565	0.351932	0.430449	0.784373	0.742047	0.803769	0.742446	1
	Model implied covariance matrix
		EWB1	EWB2	EWB3	PWB1	PWB2	PWB3	PWB4	PWB5	PWB6	SOWB1	SOWB2	SOWB3	SOWB4	SOWB5
	EWB1	1.21889	0.843729	0.820816	0.427224	0.459676	0.425366	0.429284	0.421828	0.425935	0.420426	0.411155	0.445321	0.395987	0.446033
	EWB2	0.843729	1.30862	0.906666	0.471907	0.507754	0.469855	0.474183	0.465948	0.470484	0.464398	0.454158	0.491897	0.437403	0.492684
	EWB3	0.820816	0.906666	1.28907	0.459092	0.493965	0.457096	0.461306	0.453294	0.457707	0.451787	0.441825	0.478539	0.425525	0.479305
	PWB1	0.427224	0.471907	0.459092	1.2104	0.891689	0.825134	0.832734	0.818272	0.826238	0.500625	0.489586	0.530269	0.471524	0.531117
	PWB2	0.459676	0.507754	0.493965	0.891689	1.27613	0.887812	0.895989	0.880428	0.889	0.538652	0.526775	0.570549	0.507341	0.571461
	PWB3	0.425366	0.469855	0.457096	0.825134	0.887812	1.14972	0.829113	0.814713	0.822645	0.498448	0.487457	0.527963	0.469474	0.528808
	PWB4	0.429284	0.474183	0.461306	0.832734	0.895989	0.829113	1.25639	0.822218	0.830223	0.503039	0.491947	0.532826	0.473798	0.533679
	PWB5	0.421828	0.465948	0.453294	0.818272	0.880428	0.814713	0.822218	1.19316	0.815804	0.494302	0.483403	0.523572	0.465569	0.52441
	PWB6	0.425935	0.470484	0.457707	0.826238	0.889	0.822645	0.830223	0.815804	1.3259	0.499115	0.48811	0.52867	0.470102	0.529515
	SOWB1	0.420426	0.464398	0.451787	0.500625	0.538652	0.498448	0.503039	0.494302	0.499115	1.11626	0.796772	0.862981	0.767377	0.864362
	SOWB2	0.411155	0.454158	0.441825	0.489586	0.526775	0.487457	0.491947	0.483403	0.48811	0.796772	1.05335	0.843953	0.750457	0.845303
	SOWB3	0.445321	0.491897	0.478539	0.530269	0.570549	0.527963	0.532826	0.523572	0.52867	0.862981	0.843953	1.20333	0.812818	0.915545
	SOWB4	0.395987	0.437403	0.425525	0.471524	0.507341	0.469474	0.473798	0.465569	0.470102	0.767377	0.750457	0.812818	1.09027	0.814118
	SOWB5	0.446033	0.492684	0.479305	0.531117	0.571461	0.528808	0.533679	0.52441	0.529515	0.864362	0.845303	0.915545	0.814118	1.13307
	Model implied correlation matrix
		EWB1	EWB2	EWB3	PWB1	PWB2	PWB3	PWB4	PWB5	PWB6	SOWB1	SOWB2	SOWB3	SOWB4	SOWB5
	EWB1	1	0.668056	0.654824	0.351729	0.368572	0.359322	0.346896	0.349788	0.335047	0.360432	0.362858	0.367704	0.343503	0.379539
	EWB2	0.668056	1	0.698074	0.37496	0.392915	0.383054	0.369808	0.37289	0.357176	0.384238	0.386824	0.39199	0.36619	0.404606
	EWB3	0.654824	0.698074	1	0.367533	0.385133	0.375467	0.362484	0.365505	0.350102	0.376627	0.379163	0.384226	0.358937	0.396592
	PWB1	0.351729	0.37496	0.367533	1	0.717468	0.699461	0.675274	0.680902	0.652207	0.43069	0.433589	0.439379	0.410461	0.453521
	PWB2	0.368572	0.392915	0.385133	0.717468	1	0.732955	0.70761	0.713508	0.683439	0.451314	0.454352	0.460419	0.430116	0.475238
	PWB3	0.359322	0.383054	0.375467	0.699461	0.732955	1	0.689851	0.6956	0.666286	0.439987	0.442949	0.448864	0.419321	0.463311
	PWB4	0.346896	0.369808	0.362484	0.675274	0.70761	0.689851	1	0.671547	0.643247	0.424772	0.427632	0.433342	0.404821	0.44729
	PWB5	0.349788	0.37289	0.365505	0.680902	0.713508	0.6956	0.671547	1	0.648608	0.428313	0.431196	0.436954	0.408195	0.451018
	PWB6	0.335047	0.357176	0.350102	0.652207	0.683439	0.666286	0.643247	0.648608	1	0.410263	0.413025	0.41854	0.390993	0.432011
	SOWB1	0.360432	0.384238	0.376627	0.43069	0.451314	0.439987	0.424772	0.428313	0.410263	1	0.734793	0.744605	0.695598	0.768571
	SOWB2	0.362858	0.386824	0.379163	0.433589	0.454352	0.442949	0.427632	0.431196	0.413025	0.734793	1	0.749617	0.70028	0.773744
	SOWB3	0.367704	0.39199	0.384226	0.439379	0.460419	0.448864	0.433342	0.436954	0.41854	0.744605	0.749617	1	0.709631	0.784076
	SOWB4	0.343503	0.36619	0.358937	0.410461	0.430116	0.419321	0.404821	0.408195	0.390993	0.695598	0.70028	0.709631	1	0.732471
	SOWB5	0.379539	0.404606	0.396592	0.453521	0.475238	0.463311	0.44729	0.451018	0.432011	0.768571	0.773744	0.784076	0.732471	1
	Quality criteria
	Model fit
	Matrix
		Estimated model	Null model
	Chi-square	171.613	3327.66
	Number of model parameters	31	14
	Number of observations	300	n/a
	Degrees of freedom	74	91
	P value	1.00277e-09	0
	ChiSqr/df	2.3191	36.5677
	RMSEA	0.0663099	0.344324
	RMSEA LOW 90% CI	0.0533749	0.334352
	RMSEA HIGH 90% CI	0.0793274	0.3544
	GFI	0.930868	n/a
	AGFI	0.901907	n/a
	PGFI	0.65604	n/a
	SRMR	0.0338797	n/a
	NFI	0.948428	n/a
	TLI	0.962913	n/a
	CFI	0.969841	n/a
	AIC	233.613	n/a
	BIC	348.431	n/a
	Construct reliability and validity
	Matrix
		Cronbach's alpha (standardized)	Cronbach's alpha (unstandardized)	Composite reliability (rho_c)	Average variance extracted (AVE)
	Emotional_Well-Being	0.860768	0.860826	0.861733	0.674364
	Psychological_Well-Being	0.928804	0.928556	0.928802	0.685913
	Social_Well-Being	0.93386	0.933815	0.934587	0.740297
	Discriminant validity
	Heterotrait-monotrait ratio (HTMT)
		Emotional_Well-Being	Psychological_Well-Being	Social_Well-Being
	Emotional_Well-Being
	Psychological_Well-Being	0.543772
	Social_Well-Being	0.535138	0.617683
	Fornell-Larcker criterion
		Emotional_Well-Being	Psychological_Well-Being	Social_Well-Being
	Emotional_Well-Being	0.821197
	Psychological_Well-Being	0.536965	0.828199
	Social_Well-Being	0.532942	0.609249	0.860405
	Residual covariance matrix
	Matrix (unstandardized)
		EWB1	EWB2	EWB3	PWB1	PWB2	PWB3	PWB4	PWB5	PWB6	SOWB1	SOWB2	SOWB3	SOWB4	SOWB5
	EWB1	3.78915e-06	0.0266178	-0.0131836	-0.0587762	-0.0471019	-0.0051896	-0.0212715	-0.0372828	-0.0530648	-0.0415744	-0.102178	0.00787661	-0.0720131	0.00336671
	EWB2	0.0266178	2.42197e-06	-0.0122674	-0.00649266	0.0385981	0.0600774	-0.0122614	-0.00214133	-0.037116	-0.117735	-0.0565083	-0.0421915	-0.00779664	-0.0470491
	EWB3	-0.0131836	-0.0122674	5.09669e-06	0.0188254	0.049565	0.032429	-0.0300273	0.00649415	0.00730743	0.0965868	0.0824918	0.124406	0.0947251	0.0670381
	PWB1	-0.0587762	-0.00649266	0.0188254	8.91468e-07	0.0234227	-0.0201992	-0.0125989	-0.0169282	0.0406385	-0.0221753	-0.0410805	-0.0142642	-0.0663425	0.0127173
	PWB2	-0.0471019	0.0385981	0.049565	0.0234227	3.16456e-06	-0.025466	-0.0306217	0.0540725	-0.0275667	-0.0325476	-0.0292246	0.0076931	-0.0391253	0.0411946
	PWB3	-0.0051896	0.0600774	0.032429	-0.0201992	-0.025466	1.25335e-06	0.0427243	-0.015731	0.0271455	0.00444768	-0.0258762	-0.0316479	-0.018193	0.0768077
	PWB4	-0.0212715	-0.0122614	-0.0300273	-0.0125989	-0.0306217	0.0427243	4.66861e-07	-0.01156	0.0213895	-0.00429445	0.0119471	0.0065485	-0.0638687	0.0450119
	PWB5	-0.0372828	-0.00214133	0.00649415	-0.0169282	0.0540725	-0.015731	-0.01156	4.1157e-07	-0.0436629	-0.00209775	0.00473645	-0.000916585	-0.00669746	0.11521
	PWB6	-0.0530648	-0.037116	0.00730743	0.0406385	-0.0275667	0.0271455	0.0213895	-0.0436629	-1.85964e-06	-0.0534186	-0.0278905	-0.0306302	-0.0150313	0.00191545
	SOWB1	-0.0415744	-0.117735	0.0965868	-0.0221753	-0.0325476	0.00444768	-0.00429445	-0.00209775	-0.0534186	-4.69776e-06	-0.0378945	0.0479146	0.0289773	-0.0177716
	SOWB2	-0.102178	-0.0565083	0.0824918	-0.0410805	-0.0292246	-0.0258762	0.0119471	0.00473645	-0.0278905	-0.0378945	1.54452e-05	-0.00804702	0.00512371	0.0346363
	SOWB3	0.00787661	-0.0421915	0.124406	-0.0142642	0.0076931	-0.0316479	0.0065485	-0.000916585	-0.0306302	0.0479146	-0.00804702	8.20423e-06	-0.00911582	-0.0229885
	SOWB4	-0.0720131	-0.00779664	0.0947251	-0.0663425	-0.0391253	-0.018193	-0.0638687	-0.00669746	-0.0150313	0.0289773	0.00512371	-0.00911582	7.53257e-06	-0.0110823
	SOWB5	0.00336671	-0.0470491	0.0670381	0.0127173	0.0411946	0.0768077	0.0450119	0.11521	0.00191545	-0.0177716	0.0346363	-0.0229885	-0.0110823	5.22729e-06
	Matrix (standardized)
		EWB1	EWB2	EWB3	PWB1	PWB2	PWB3	PWB4	PWB5	PWB6	SOWB1	SOWB2	SOWB3	SOWB4	SOWB5
	EWB1	3.10869e-06	0.0210757	-0.0105176	-0.0483899	-0.0377668	-0.00438385	-0.0171892	-0.0309156	-0.0417416	-0.0356418	-0.0901762	0.00650379	-0.0624688	0.00286481
	EWB2	0.0210757	1.85078e-06	-0.0094451	-0.00515883	0.0298684	0.0489787	-0.0095625	-0.00171367	-0.0281772	-0.0974126	-0.0481307	-0.0336222	-0.0065273	-0.0386382
	EWB3	-0.0105176	-0.0094451	3.95378e-06	0.015071	0.0386448	0.0266379	-0.0235949	0.00523644	0.00558948	0.0805186	0.070793	0.0998878	0.0799026	0.0554698
	PWB1	-0.0483899	-0.00515883	0.015071	7.36507e-07	0.0188463	-0.0171227	-0.0102166	-0.0140864	0.0320787	-0.0190775	-0.0363821	-0.0118193	-0.0577512	0.0108594
	PWB2	-0.0377668	0.0298684	0.0386448	0.0188463	2.47982e-06	-0.0210242	-0.0241836	0.043821	-0.0211926	-0.0272702	-0.0252069	0.00620818	-0.03317	0.0342584
	PWB3	-0.00438385	0.0489787	0.0266379	-0.0171227	-0.0210242	1.09014e-06	0.0355481	-0.0134311	0.021986	0.00392603	-0.0235137	-0.0269065	-0.0162496	0.0672947
	PWB4	-0.0171892	-0.0095625	-0.0235949	-0.0102166	-0.0241836	0.0355481	3.71589e-07	-0.00944167	0.0165723	-0.00362628	0.0103853	0.00532585	-0.0545707	0.0377257
	PWB5	-0.0309156	-0.00171367	0.00523644	-0.0140864	0.043821	-0.0134311	-0.00944167	3.44943e-07	-0.0347143	-0.00181769	0.00422495	-0.000764951	-0.00587212	0.0990862
	PWB6	-0.0417416	-0.0281772	0.00558948	0.0320787	-0.0211926	0.021986	0.0165723	-0.0347143	-1.40255e-06	-0.0439089	-0.0236003	-0.0242495	-0.0125019	0.00156274
	SOWB1	-0.0356418	-0.0974126	0.0805186	-0.0190775	-0.0272702	0.00392603	-0.00362628	-0.00181769	-0.0439089	-4.20846e-06	-0.0349469	0.0413422	0.0262669	-0.0158021
	SOWB2	-0.0901762	-0.0481307	0.070793	-0.0363821	-0.0252069	-0.0235137	0.0103853	0.00422495	-0.0236003	-0.0349469	1.46632e-05	-0.00714762	0.00478118	0.0317045
	SOWB3	0.00650379	-0.0336222	0.0998878	-0.0118193	0.00620818	-0.0269065	0.00532585	-0.000764951	-0.0242495	0.0413422	-0.00714762	6.81798e-06	-0.00795863	-0.0196876
	SOWB4	-0.0624688	-0.0065273	0.0799026	-0.0577512	-0.03317	-0.0162496	-0.0545707	-0.00587212	-0.0125019	0.0262669	0.00478118	-0.00795863	6.90892e-06	-0.00997096
	SOWB5	0.00286481	-0.0386382	0.0554698	0.0108594	0.0342584	0.0672947	0.0377257	0.0990862	0.00156274	-0.0158021	0.0317045	-0.0196876	-0.00997096	4.6134e-06
	Algorithm
	Setting
	Data file
		Setting
	Data file	EIQ 300
	Basic CB-SEM algorithm
		Setting
	Apply configured starting values.	Yes
	Imply a variance of 1.0 for causal indicators.	No
	Imply causal indicator correlations per construct.	No
	Imply latent variable correlations.	No
	Maximum iteration count	1000
	Mean structure	No mean-structure (default)
	Starting value strategy	Default
	Stop criterion (function value)	10⁻⁹ (very accurate)
	Stop criterion (gradient)	10⁻⁶
	Execution log
	Reading score matrix of complete data set
	Calculating full data set.
	All calculations done.
	Model and data
	Beta
	Matrix
		Emotional_Well-Being	Psychological_Well-Being	Social_Well-Being
	Emotional_Well-Being
	Psychological_Well-Being
	Social_Well-Being
	Beta design
		Emotional_Well-Being	Psychological_Well-Being	Social_Well-Being
	Emotional_Well-Being
	Psychological_Well-Being
	Social_Well-Being
	Beta constraints
		Emotional_Well-Being	Psychological_Well-Being	Social_Well-Being
	Emotional_Well-Being	infinite	infinite	infinite
	Psychological_Well-Being	infinite	infinite	infinite
	Social_Well-Being	infinite	infinite	infinite
	Lambda
	Matrix
		Emotional_Well-Being	Psychological_Well-Being	Social_Well-Being
	EWB1	1
	EWB2	1.10459
	EWB3	1.07459
	PWB1		1
	PWB2		1.07596
	PWB3		0.995651
	PWB4		1.00482
	PWB5		0.987371
	PWB6		0.996984
	SOWB1			1
	SOWB2			0.97795
	SOWB3			1.05921
	SOWB4			0.941872
	SOWB5			1.06091
	Lambda design
		Emotional_Well-Being	Psychological_Well-Being	Social_Well-Being
	EWB1	-1
	EWB2	-1
	EWB3	-1
	PWB1		-1
	PWB2		-1
	PWB3		-1
	PWB4		-1
	PWB5		-1
	PWB6		-1
	SOWB1			-1
	SOWB2			-1
	SOWB3			-1
	SOWB4			-1
	SOWB5			-1
	Lambda constraints
		Emotional_Well-Being	Psychological_Well-Being	Social_Well-Being
	EWB1	1	infinite	infinite
	EWB2	infinite	infinite	infinite
	EWB3	infinite	infinite	infinite
	PWB1	infinite	1	infinite
	PWB2	infinite	infinite	infinite
	PWB3	infinite	infinite	infinite
	PWB4	infinite	infinite	infinite
	PWB5	infinite	infinite	infinite
	PWB6	infinite	infinite	infinite
	SOWB1	infinite	infinite	1
	SOWB2	infinite	infinite	infinite
	SOWB3	infinite	infinite	infinite
	SOWB4	infinite	infinite	infinite
	SOWB5	infinite	infinite	infinite
	Theta
	Matrix
		EWB1	EWB2	EWB3	PWB1	PWB2	PWB3	PWB4	PWB5	PWB6	SOWB1	SOWB2	SOWB3	SOWB4	SOWB5
	EWB1	0.455054
	EWB2		0.37665
	EWB3			0.407027
	PWB1				0.381663
	PWB2					0.316703
	PWB3						0.328178
	PWB4							0.419639
	PWB5								0.385218
	PWB6									0.502152
	SOWB1										0.301525
	SOWB2											0.274145
	SOWB3												0.289248
	SOWB4													0.367503
	SOWB5														0.216063
	Theta design
		EWB1	EWB2	EWB3	PWB1	PWB2	PWB3	PWB4	PWB5	PWB6	SOWB1	SOWB2	SOWB3	SOWB4	SOWB5
	EWB1	1
	EWB2		1
	EWB3			1
	PWB1				1
	PWB2					1
	PWB3						1
	PWB4							1
	PWB5								1
	PWB6									1
	SOWB1										1
	SOWB2											1
	SOWB3												1
	SOWB4													1
	SOWB5														1
	Theta constraints
		EWB1	EWB2	EWB3	PWB1	PWB2	PWB3	PWB4	PWB5	PWB6	SOWB1	SOWB2	SOWB3	SOWB4	SOWB5
	EWB1	infinite	infinite	infinite	infinite	infinite	infinite	infinite	infinite	infinite	infinite	infinite	infinite	infinite	infinite
	EWB2	infinite	infinite	infinite	infinite	infinite	infinite	infinite	infinite	infinite	infinite	infinite	infinite	infinite	infinite
	EWB3	infinite	infinite	infinite	infinite	infinite	infinite	infinite	infinite	infinite	infinite	infinite	infinite	infinite	infinite
	PWB1	infinite	infinite	infinite	infinite	infinite	infinite	infinite	infinite	infinite	infinite	infinite	infinite	infinite	infinite
	PWB2	infinite	infinite	infinite	infinite	infinite	infinite	infinite	infinite	infinite	infinite	infinite	infinite	infinite	infinite
	PWB3	infinite	infinite	infinite	infinite	infinite	infinite	infinite	infinite	infinite	infinite	infinite	infinite	infinite	infinite
	PWB4	infinite	infinite	infinite	infinite	infinite	infinite	infinite	infinite	infinite	infinite	infinite	infinite	infinite	infinite
	PWB5	infinite	infinite	infinite	infinite	infinite	infinite	infinite	infinite	infinite	infinite	infinite	infinite	infinite	infinite
	PWB6	infinite	infinite	infinite	infinite	infinite	infinite	infinite	infinite	infinite	infinite	infinite	infinite	infinite	infinite
	SOWB1	infinite	infinite	infinite	infinite	infinite	infinite	infinite	infinite	infinite	infinite	infinite	infinite	infinite	infinite
	SOWB2	infinite	infinite	infinite	infinite	infinite	infinite	infinite	infinite	infinite	infinite	infinite	infinite	infinite	infinite
	SOWB3	infinite	infinite	infinite	infinite	infinite	infinite	infinite	infinite	infinite	infinite	infinite	infinite	infinite	infinite
	SOWB4	infinite	infinite	infinite	infinite	infinite	infinite	infinite	infinite	infinite	infinite	infinite	infinite	infinite	infinite
	SOWB5	infinite	infinite	infinite	infinite	infinite	infinite	infinite	infinite	infinite	infinite	infinite	infinite	infinite	infinite
	Psi
	Matrix
		Emotional_Well-Being	Psychological_Well-Being	Social_Well-Being
	Emotional_Well-Being	0.763839	0.427224	0.420426
	Psychological_Well-Being	0.427224	0.828738	0.500625
	Social_Well-Being	0.420426	0.500625	0.814737
	Psi design
		Emotional_Well-Being	Psychological_Well-Being	Social_Well-Being
	Emotional_Well-Being		1	1
	Psychological_Well-Being	1		1
	Social_Well-Being	1	1
	Psi constraints
		Emotional_Well-Being	Psychological_Well-Being	Social_Well-Being
	Emotional_Well-Being	infinite	infinite	infinite
	Psychological_Well-Being	infinite	infinite	infinite
	Social_Well-Being	infinite	infinite	infinite
	Iteration statistics
	Matrix
		Iteration	Line search step	Objective function value	Euclidean norm of the variables	Euclidean norm of the gradient
	1	0.0146509	5.7628	4.06591	37.4935
	2	1	2.90077	4.10615	3.70327
	3	1	2.75693	4.10842	2.93915
	4	1	2.30238	4.11616	1.49412
	5	1	1.87936	4.11585	1.10902
	6	1	1.07344	4.0807	0.895568
	7	0.5	0.779019	3.98606	0.934268
	8	1	0.689381	3.97646	0.500265
	9	1	0.64085	3.94556	0.394786
	10	0.5	0.593088	3.92278	0.196734
	11	1	0.579697	3.92917	0.0797951
	12	1	0.575591	3.95408	0.0501465
	13	1	0.5732	3.98776	0.0314322
	14	1	0.572695	4.01264	0.0389018
	15	1	0.572429	4.01354	0.0252982
	16	1	0.572296	4.01012	0.00908832
	17	1	0.57225	4.00863	0.00780391
	18	1	0.572095	4.00312	0.00960852
	19	1	0.572073	4.00065	0.00916276
	20	1	0.572049	4.00169	0.00253902
	21	1	0.572048	4.00214	0.0009821
	22	1	0.572047	4.00219	0.000816317
	23	1	0.572046	4.00226	0.00110706
	24	1	0.572045	4.00227	0.000887511
	25	0.5	0.572045	4.00202	0.000927515
	26	1	0.572045	4.00184	0.000207934
	27	1	0.572045	4.00178	0.000112613
	28	1	0.572045	4.00172	7.93649e-05
	29	1	0.572045	4.00168	0.000163016
	30	1	0.572045	4.00169	4.82561e-05
	31	1	0.572045	4.0017	3.78256e-05
	32	1	0.572045	4.00171	4.8031e-05
	33	1	0.572045	4.00171	4.50814e-05
	34	0.5	0.572045	4.00172	6.31977e-05
