# Supplementary material for: Investigating the mediating role of emotional intelligence in the relationship between internet addiction and mental health among university students
Source: PLOS Digit Health. 2024 Nov 20;3(11):e0000639. doi: 10.1371/journal.pdig.0000639 (PMC11578529; doi:10.1371/journal.pdig.0000639)
Supplement: S1 File — (ZIP) [file pdig.0000639.s001.zip › Supplemetary Files/S4. sem final data 2025 IA-EIQ on MH.xlsx]

## Sheet: Navigation
	SmartPLS report
	Please cite the use of SmartPLS: Ringle, C. M., Wende, S., and Becker, J.-M. 2024. "SmartPLS 4." Bönningstedt: SmartPLS, https://www.smartpls.com.
		complete
	Final results
	Path coefficients	show
	Total effects	show
	Indirect effects	show
	Outer loadings	show
	Latent variables	show
	Factor scores	show
	Outer model error terms	show
	Indicator data	show
	Quality criteria
	Model fit	show
	R-square	show
	Construct reliability and validity	show
	Discriminant validity	show
	Residual covariance matrix	show
	Algorithm
	Setting	show
	Execution log	show
	Model and data
	Beta	show
	Lambda	show
	Theta	show
	Psi	show
	Iteration statistics	show

## Sheet: complete
	SmartPLS report
	Please cite the use of SmartPLS: Ringle, C. M., Wende, S., and Becker, J.-M. 2024. "SmartPLS 4." Bönningstedt: SmartPLS, https://www.smartpls.com.
	back to navigation
	Final results
	Path coefficients
	List (unstandardized)
		Parameter estimates	Standard errors	T values	P values
	Emotional_Intelligence -> Mental_Health	0.491968	0.0582783	8.44169	5.68434e-14
	Emotional_Intelligence -> Others’ Emotion_Appraisal	1.16999	0.0790683	14.7971	5.68434e-14
	Emotional_Intelligence -> Regulation of_Emotions	0.311285	0.0461367	6.74702	3.83693e-11
	Emotional_Intelligence -> Self Emotion_Appraisal	1	n/a	n/a	n/a
	Emotional_Intelligence -> Use of_Emotions	1.05432	0.0723738	14.5677	5.68434e-14
	Internet_Addiction -> Addictive_Behaviour	0.544873	0.0511801	10.6462	5.68434e-14
	Internet_Addiction -> Emotional_Intelligence	-0.164281	0.0469405	3.49977	0.000503407
	Internet_Addiction -> Internet_Compulsive_Disorder	0.906051	0.0756071	11.9837	5.68434e-14
	Internet_Addiction -> Internet_Obsession	0.669802	0.0654125	10.2397	5.68434e-14
	Internet_Addiction -> Internet_craving	1	n/a	n/a	n/a
	Internet_Addiction -> Mental_Health	-0.185657	0.0456056	4.07092	5.37e-05
	Mental_Health -> Emotional_Well-Being	1	n/a	n/a	n/a
	Mental_Health -> Psychological_Well-Being	1.05941	0.0805897	13.1457	5.68434e-14
	Mental_Health -> Social_Well-Being	0.93438	0.0779629	11.9849	5.68434e-14
	List (standardized)
		Path coefficients (standardized)
	Emotional_Intelligence -> Mental_Health	0.493958
	Emotional_Intelligence -> Others’ Emotion_Appraisal	0.909988
	Emotional_Intelligence -> Regulation of_Emotions	0.37028
	Emotional_Intelligence -> Self Emotion_Appraisal	0.79776
	Emotional_Intelligence -> Use of_Emotions	0.73659
	Internet_Addiction -> Addictive_Behaviour	0.628986
	Internet_Addiction -> Emotional_Intelligence	-0.180062
	Internet_Addiction -> Internet_Compulsive_Disorder	0.711825
	Internet_Addiction -> Internet_Obsession	0.571522
	Internet_Addiction -> Internet_craving	0.867392
	Internet_Addiction -> Mental_Health	-0.204314
	Mental_Health -> Emotional_Well-Being	0.673583
	Mental_Health -> Psychological_Well-Being	0.830276
	Mental_Health -> Social_Well-Being	0.804104
	Matrix (unstandardized)
		Addictive_Behaviour	Emotional_Intelligence	Emotional_Well-Being	Internet_Addiction	Internet_Compulsive_Disorder	Internet_Obsession	Internet_craving	Mental_Health	Others’ Emotion_Appraisal	Psychological_Well-Being	Regulation of_Emotions	Self Emotion_Appraisal	Social_Well-Being	Use of_Emotions
	Addictive_Behaviour
	Emotional_Intelligence								0.491968	1.16999		0.311285	1		1.05432
	Emotional_Well-Being
	Internet_Addiction	0.544873	-0.164281			0.906051	0.669802	1	-0.185657
	Internet_Compulsive_Disorder
	Internet_Obsession
	Internet_craving
	Mental_Health			1							1.05941			0.93438
	Others’ Emotion_Appraisal
	Psychological_Well-Being
	Regulation of_Emotions
	Self Emotion_Appraisal
	Social_Well-Being
	Use of_Emotions
	Matrix (standardized)
		Addictive_Behaviour	Emotional_Intelligence	Emotional_Well-Being	Internet_Addiction	Internet_Compulsive_Disorder	Internet_Obsession	Internet_craving	Mental_Health	Others’ Emotion_Appraisal	Psychological_Well-Being	Regulation of_Emotions	Self Emotion_Appraisal	Social_Well-Being	Use of_Emotions
	Addictive_Behaviour
	Emotional_Intelligence								0.493958	0.909988		0.37028	0.79776		0.73659
	Emotional_Well-Being
	Internet_Addiction	0.628986	-0.180062			0.711825	0.571522	0.867392	-0.204314
	Internet_Compulsive_Disorder
	Internet_Obsession
	Internet_craving
	Mental_Health			0.673583							0.830276			0.804104
	Others’ Emotion_Appraisal
	Psychological_Well-Being
	Regulation of_Emotions
	Self Emotion_Appraisal
	Social_Well-Being
	Use of_Emotions
	Total effects
	Matrix (unstandardized)
		Addictive_Behaviour	Emotional_Intelligence	Emotional_Well-Being	Internet_Addiction	Internet_Compulsive_Disorder	Internet_Obsession	Internet_craving	Mental_Health	Others’ Emotion_Appraisal	Psychological_Well-Being	Regulation of_Emotions	Self Emotion_Appraisal	Social_Well-Being	Use of_Emotions
	Addictive_Behaviour
	Emotional_Intelligence			0.491968					0.491968	1.16999	0.521193	0.311285	1	0.459684	1.05432
	Emotional_Well-Being
	Internet_Addiction	0.544873	-0.164281	-0.266478		0.906051	0.669802	1	-0.266478	-0.192206	-0.282308	-0.0511382	-0.164281	-0.248991	-0.173204
	Internet_Compulsive_Disorder
	Internet_Obsession
	Internet_craving
	Mental_Health			1							1.05941			0.93438
	Others’ Emotion_Appraisal
	Psychological_Well-Being
	Regulation of_Emotions
	Self Emotion_Appraisal
	Social_Well-Being
	Use of_Emotions
	Matrix (standardized)
		Addictive_Behaviour	Emotional_Intelligence	Emotional_Well-Being	Internet_Addiction	Internet_Compulsive_Disorder	Internet_Obsession	Internet_craving	Mental_Health	Others’ Emotion_Appraisal	Psychological_Well-Being	Regulation of_Emotions	Self Emotion_Appraisal	Social_Well-Being	Use of_Emotions
	Addictive_Behaviour
	Emotional_Intelligence			0.332722					0.493958	0.909988	0.410121	0.37028	0.79776	0.397194	0.73659
	Emotional_Well-Being
	Internet_Addiction	0.628986	-0.180062	-0.197533		0.711825	0.571522	0.867392	-0.293257	-0.163854	-0.243484	-0.0666733	-0.143646	-0.235809	-0.132632
	Internet_Compulsive_Disorder
	Internet_Obsession
	Internet_craving
	Mental_Health			0.673583							0.830276			0.804104
	Others’ Emotion_Appraisal
	Psychological_Well-Being
	Regulation of_Emotions
	Self Emotion_Appraisal
	Social_Well-Being
	Use of_Emotions
	Indirect effects
	List (unstandardized)
		Specific indirect effects
	Emotional_Intelligence -> Mental_Health -> Psychological_Well-Being	0.521193
	Internet_Addiction -> Mental_Health -> Psychological_Well-Being	-0.196686
	Emotional_Intelligence -> Mental_Health -> Social_Well-Being	0.459684
	Internet_Addiction -> Mental_Health -> Social_Well-Being	-0.173474
	Internet_Addiction -> Emotional_Intelligence -> Mental_Health	-0.0808209
	Internet_Addiction -> Emotional_Intelligence -> Others’ Emotion_Appraisal	-0.192206
	Internet_Addiction -> Emotional_Intelligence -> Mental_Health -> Social_Well-Being	-0.0755174
	Internet_Addiction -> Emotional_Intelligence -> Regulation of_Emotions	-0.0511382
	Internet_Addiction -> Emotional_Intelligence -> Self Emotion_Appraisal	-0.164281
	Internet_Addiction -> Emotional_Intelligence -> Mental_Health -> Psychological_Well-Being	-0.0856221
	Internet_Addiction -> Emotional_Intelligence -> Use of_Emotions	-0.173204
	Internet_Addiction -> Emotional_Intelligence -> Mental_Health -> Emotional_Well-Being	-0.0808209
	Emotional_Intelligence -> Mental_Health -> Emotional_Well-Being	0.491968
	Internet_Addiction -> Mental_Health -> Emotional_Well-Being	-0.185657
	List (standardized)
		Specific indirect effects
	Emotional_Intelligence -> Mental_Health -> Psychological_Well-Being	0.410121
	Internet_Addiction -> Mental_Health -> Psychological_Well-Being	-0.169637
	Emotional_Intelligence -> Mental_Health -> Social_Well-Being	0.397194
	Internet_Addiction -> Mental_Health -> Social_Well-Being	-0.16429
	Internet_Addiction -> Emotional_Intelligence -> Mental_Health	-0.0889429
	Internet_Addiction -> Emotional_Intelligence -> Others’ Emotion_Appraisal	-0.163854
	Internet_Addiction -> Emotional_Intelligence -> Mental_Health -> Social_Well-Being	-0.0715194
	Internet_Addiction -> Emotional_Intelligence -> Regulation of_Emotions	-0.0666733
	Internet_Addiction -> Emotional_Intelligence -> Self Emotion_Appraisal	-0.143646
	Internet_Addiction -> Emotional_Intelligence -> Mental_Health -> Psychological_Well-Being	-0.0738471
	Internet_Addiction -> Emotional_Intelligence -> Use of_Emotions	-0.132632
	Internet_Addiction -> Emotional_Intelligence -> Mental_Health -> Emotional_Well-Being	-0.0599105
	Emotional_Intelligence -> Mental_Health -> Emotional_Well-Being	0.332722
	Internet_Addiction -> Mental_Health -> Emotional_Well-Being	-0.137623
	Outer loadings
	List (unstandardized)
		Parameter estimates	Standard errors	T values	P values
	AD1 <- Addictive_Behaviour	1	n/a	n/a	n/a
	AD2 <- Addictive_Behaviour	1.11836	0.0685961	16.3035	5.68434e-14
	AD3 <- Addictive_Behaviour	1.30361	0.0772822	16.8682	5.68434e-14
	AD4 <- Addictive_Behaviour	1.25141	0.0723608	17.2941	5.68434e-14
	EWB1 <- Emotional_Well-Being	1	n/a	n/a	n/a
	EWB2 <- Emotional_Well-Being	1.03265	0.0279271	36.9766	5.68434e-14
	EWB3 <- Emotional_Well-Being	0.886497	0.0333742	26.5623	5.68434e-14
	IC1 <- Internet_craving	1	n/a	n/a	n/a
	IC2 <- Internet_craving	1.02435	0.0281363	36.4067	5.68434e-14
	IC3 <- Internet_craving	0.871889	0.0296116	29.4442	5.68434e-14
	IC4 <- Internet_craving	1.02172	0.031169	32.78	5.68434e-14
	IC5 <- Internet_craving	0.881941	0.0319595	27.5956	5.68434e-14
	ICD1 <- Internet_Compulsive_Disorder	1	n/a	n/a	n/a
	ICD2 <- Internet_Compulsive_Disorder	0.947641	0.0352787	26.8615	5.68434e-14
	ICD3 <- Internet_Compulsive_Disorder	0.851977	0.0353508	24.1006	5.68434e-14
	ICD4 <- Internet_Compulsive_Disorder	0.824889	0.033913	24.3237	5.68434e-14
	IO1 <- Internet_Obsession	1	n/a	n/a	n/a
	IO2 <- Internet_Obsession	1.11327	0.0378221	29.4344	5.68434e-14
	IO3 <- Internet_Obsession	1.13842	0.0375113	30.3488	5.68434e-14
	IO4 <- Internet_Obsession	0.947816	0.0412272	22.99	5.68434e-14
	OEA1 <- Others’ Emotion_Appraisal	1	n/a	n/a	n/a
	OEA2 <- Others’ Emotion_Appraisal	1.04193	0.0403613	25.8151	5.68434e-14
	OEA3 <- Others’ Emotion_Appraisal	1.07706	0.0415876	25.8985	5.68434e-14
	OEA4 <- Others’ Emotion_Appraisal	1.06531	0.0435583	24.4572	5.68434e-14
	PWB1 <- Psychological_Well-Being	1	n/a	n/a	n/a
	PWB2 <- Psychological_Well-Being	1.00738	0.0373989	26.936	5.68434e-14
	PWB3 <- Psychological_Well-Being	0.985433	0.0351932	28.0007	5.68434e-14
	PWB4 <- Psychological_Well-Being	1.06935	0.0409654	26.1037	5.68434e-14
	PWB5 <- Psychological_Well-Being	1.08316	0.0406135	26.6699	5.68434e-14
	PWB6 <- Psychological_Well-Being	1.03629	0.0387442	26.7469	5.68434e-14
	ROE1 <- Regulation of_Emotions	1	n/a	n/a	n/a
	ROE2 <- Regulation of_Emotions	1.67909	0.12117	13.8573	5.68434e-14
	ROE3 <- Regulation of_Emotions	1.64309	0.120203	13.6693	5.68434e-14
	ROE4 <- Regulation of_Emotions	1.53304	0.112077	13.6785	5.68434e-14
	SEA1 <- Self Emotion_Appraisal	1	n/a	n/a	n/a
	SEA2 <- Self Emotion_Appraisal	1.02912	0.0396639	25.9461	5.68434e-14
	SEA3 <- Self Emotion_Appraisal	1.04582	0.0390737	26.7652	5.68434e-14
	SEA4 <- Self Emotion_Appraisal	1.01745	0.0392242	25.9393	5.68434e-14
	SOWB1 <- Social_Well-Being	1	n/a	n/a	n/a
	SOWB2 <- Social_Well-Being	1.24876	0.0544961	22.9146	5.68434e-14
	SOWB3 <- Social_Well-Being	1.26853	0.0550762	23.0322	5.68434e-14
	SOWB4 <- Social_Well-Being	1.23484	0.0530394	23.2816	5.68434e-14
	SOWB5 <- Social_Well-Being	1.03437	0.0490331	21.0954	5.68434e-14
	UOE1 <- Use of_Emotions	1	n/a	n/a	n/a
	UOE2 <- Use of_Emotions	0.869028	0.0356715	24.362	5.68434e-14
	UOE3 <- Use of_Emotions	0.909054	0.0323119	28.1337	5.68434e-14
	UOE4 <- Use of_Emotions	0.880837	0.0330601	26.6435	5.68434e-14
	List (standardized)
		Outer loadings (standardized)
	AD1 <- Addictive_Behaviour	0.667697
	AD2 <- Addictive_Behaviour	0.807614
	AD3 <- Addictive_Behaviour	0.855983
	AD4 <- Addictive_Behaviour	0.864991
	EWB1 <- Emotional_Well-Being	0.927267
	EWB2 <- Emotional_Well-Being	0.943208
	EWB3 <- Emotional_Well-Being	0.80657
	IC1 <- Internet_craving	0.913313
	IC2 <- Internet_craving	0.92099
	IC3 <- Internet_craving	0.846585
	IC4 <- Internet_craving	0.888668
	IC5 <- Internet_craving	0.827501
	ICD1 <- Internet_Compulsive_Disorder	0.883913
	ICD2 <- Internet_Compulsive_Disorder	0.868018
	ICD3 <- Internet_Compulsive_Disorder	0.800432
	ICD4 <- Internet_Compulsive_Disorder	0.824651
	IO1 <- Internet_Obsession	0.870654
	IO2 <- Internet_Obsession	0.903259
	IO3 <- Internet_Obsession	0.913767
	IO4 <- Internet_Obsession	0.780993
	OEA1 <- Others’ Emotion_Appraisal	0.83575
	OEA2 <- Others’ Emotion_Appraisal	0.873658
	OEA3 <- Others’ Emotion_Appraisal	0.884663
	OEA4 <- Others’ Emotion_Appraisal	0.857874
	PWB1 <- Psychological_Well-Being	0.864985
	PWB2 <- Psychological_Well-Being	0.855563
	PWB3 <- Psychological_Well-Being	0.872462
	PWB4 <- Psychological_Well-Being	0.844866
	PWB5 <- Psychological_Well-Being	0.853776
	PWB6 <- Psychological_Well-Being	0.854067
	ROE1 <- Regulation of_Emotions	0.553888
	ROE2 <- Regulation of_Emotions	0.881566
	ROE3 <- Regulation of_Emotions	0.882337
	ROE4 <- Regulation of_Emotions	0.852732
	SEA1 <- Self Emotion_Appraisal	0.861781
	SEA2 <- Self Emotion_Appraisal	0.857232
	SEA3 <- Self Emotion_Appraisal	0.871059
	SEA4 <- Self Emotion_Appraisal	0.851384
	SOWB1 <- Social_Well-Being	0.767881
	SOWB2 <- Social_Well-Being	0.890184
	SOWB3 <- Social_Well-Being	0.900111
	SOWB4 <- Social_Well-Being	0.90526
	SOWB5 <- Social_Well-Being	0.822637
	UOE1 <- Use of_Emotions	0.919882
	UOE2 <- Use of_Emotions	0.781016
	UOE3 <- Use of_Emotions	0.848234
	UOE4 <- Use of_Emotions	0.828301
	Matrix (unstandardized)
		Addictive_Behaviour	Emotional_Intelligence	Emotional_Well-Being	Internet_Addiction	Internet_Compulsive_Disorder	Internet_Obsession	Internet_craving	Mental_Health	Others’ Emotion_Appraisal	Psychological_Well-Being	Regulation of_Emotions	Self Emotion_Appraisal	Social_Well-Being	Use of_Emotions
	AD1	1
	AD2	1.11836
	AD3	1.30361
	AD4	1.25141
	EWB1			1
	EWB2			1.03265
	EWB3			0.886497
	IC1							1
	IC2							1.02435
	IC3							0.871889
	IC4							1.02172
	IC5							0.881941
	ICD1					1
	ICD2					0.947641
	ICD3					0.851977
	ICD4					0.824889
	IO1						1
	IO2						1.11327
	IO3						1.13842
	IO4						0.947816
	OEA1									1
	OEA2									1.04193
	OEA3									1.07706
	OEA4									1.06531
	PWB1										1
	PWB2										1.00738
	PWB3										0.985433
	PWB4										1.06935
	PWB5										1.08316
	PWB6										1.03629
	ROE1											1
	ROE2											1.67909
	ROE3											1.64309
	ROE4											1.53304
	SEA1												1
	SEA2												1.02912
	SEA3												1.04582
	SEA4												1.01745
	SOWB1													1
	SOWB2													1.24876
	SOWB3													1.26853
	SOWB4													1.23484
	SOWB5													1.03437
	UOE1														1
	UOE2														0.869028
	UOE3														0.909054
	UOE4														0.880837
	Matrix (standardized)
		Addictive_Behaviour	Emotional_Intelligence	Emotional_Well-Being	Internet_Addiction	Internet_Compulsive_Disorder	Internet_Obsession	Internet_craving	Mental_Health	Others’ Emotion_Appraisal	Psychological_Well-Being	Regulation of_Emotions	Self Emotion_Appraisal	Social_Well-Being	Use of_Emotions
	AD1	0.667697
	AD2	0.807614
	AD3	0.855983
	AD4	0.864991
	EWB1			0.927267
	EWB2			0.943208
	EWB3			0.80657
	IC1							0.913313
	IC2							0.92099
	IC3							0.846585
	IC4							0.888668
	IC5							0.827501
	ICD1					0.883913
	ICD2					0.868018
	ICD3					0.800432
	ICD4					0.824651
	IO1						0.870654
	IO2						0.903259
	IO3						0.913767
	IO4						0.780993
	OEA1									0.83575
	OEA2									0.873658
	OEA3									0.884663
	OEA4									0.857874
	PWB1										0.864985
	PWB2										0.855563
	PWB3										0.872462
	PWB4										0.844866
	PWB5										0.853776
	PWB6										0.854067
	ROE1											0.553888
	ROE2											0.881566
	ROE3											0.882337
	ROE4											0.852732
	SEA1												0.861781
	SEA2												0.857232
	SEA3												0.871059
	SEA4												0.851384
	SOWB1													0.767881
	SOWB2													0.890184
	SOWB3													0.900111
	SOWB4													0.90526
	SOWB5													0.822637
	UOE1														0.919882
	UOE2														0.781016
	UOE3														0.848234
	UOE4														0.828301
	Latent variables
	Estimated parameter (overview)
		Parameter estimates	Standard errors	T values	P values
	Addictive_Behaviour	0.383107	0.0481222	7.96112	5.68434e-14
	Emotional_Intelligence	0.680332	0.0772978	8.80143	5.68434e-14
	Emotional_Well-Being	0.839779	0.0731163	11.4855	5.68434e-14
	Internet_Addiction	0.844702	0.0898739	9.39874	5.68434e-14
	Internet_Compulsive_Disorder	0.675117	0.0730982	9.23574	5.68434e-14
	Internet_Obsession	0.78123	0.0699623	11.1664	5.68434e-14
	Internet_craving	0.278022	0.055151	5.04111	6.29256e-07
	Mental_Health	0.472829	0.0655087	7.21781	1.76215e-12
	Others’ Emotion_Appraisal	0.199828	0.0437037	4.57233	5.96317e-06
	Psychological_Well-Being	0.352752	0.0489085	7.21248	1.87583e-12
	Regulation of_Emotions	0.428793	0.0636151	6.74042	4.00746e-11
	Self Emotion_Appraisal	0.401688	0.0472246	8.50591	5.68434e-14
	Social_Well-Being	0.332841	0.0445945	7.46372	2.84217e-13
	Use of_Emotions	0.658957	0.0619048	10.6447	5.68434e-14
	Covariances
		Addictive_Behaviour	Emotional_Intelligence	Emotional_Well-Being	Internet_Addiction	Internet_Compulsive_Disorder	Internet_Obsession	Internet_craving	Mental_Health	Others’ Emotion_Appraisal	Psychological_Well-Being	Regulation of_Emotions	Self Emotion_Appraisal	Social_Well-Being	Use of_Emotions
	Addictive_Behaviour	0.633888	-0.0756112	-0.122648	0.460255	0.417015	0.30828	0.460255	-0.122648	-0.0884641	-0.129934	-0.0235366	-0.0756112	-0.1146	-0.0797183
	Emotional_Intelligence	-0.0756112	0.703129	0.37168	-0.138768	-0.125731	-0.0929474	-0.138768	0.37168	0.822651	0.39376	0.218873	0.703129	0.34729	0.741322
	Emotional_Well-Being	-0.122648	0.37168	1.53725	-0.225094	-0.203947	-0.150769	-0.225094	0.697474	0.43486	0.738908	0.115698	0.37168	0.651706	0.391869
	Internet_Addiction	0.460255	-0.138768	-0.225094	0.844702	0.765343	0.565783	0.844702	-0.225094	-0.162357	-0.238466	-0.0431965	-0.138768	-0.210323	-0.146306
	Internet_Compulsive_Disorder	0.417015	-0.125731	-0.203947	0.765343	1.36856	0.512628	0.765343	-0.203947	-0.147104	-0.216062	-0.0391382	-0.125731	-0.190564	-0.132561
	Internet_Obsession	0.30828	-0.0929474	-0.150769	0.565783	0.512628	1.16019	0.565783	-0.150769	-0.108747	-0.159725	-0.0289331	-0.0929474	-0.140875	-0.0979962
	Internet_craving	0.460255	-0.138768	-0.225094	0.844702	0.765343	0.565783	1.12272	-0.225094	-0.162357	-0.238466	-0.0431965	-0.138768	-0.210323	-0.146306
	Mental_Health	-0.122648	0.37168	0.697474	-0.225094	-0.203947	-0.150769	-0.225094	0.697474	0.43486	0.738908	0.115698	0.37168	0.651706	0.391869
	Others’ Emotion_Appraisal	-0.0884641	0.822651	0.43486	-0.162357	-0.147104	-0.108747	-0.162357	0.43486	1.16232	0.460693	0.256079	0.822651	0.406324	0.867336
	Psychological_Well-Being	-0.129934	0.39376	0.738908	-0.238466	-0.216062	-0.159725	-0.238466	0.738908	0.460693	1.13555	0.122571	0.39376	0.690421	0.415148
	Regulation of_Emotions	-0.0235366	0.218873	0.115698	-0.0431965	-0.0391382	-0.0289331	-0.0431965	0.115698	0.256079	0.122571	0.496925	0.218873	0.108106	0.230762
	Self Emotion_Appraisal	-0.0756112	0.703129	0.37168	-0.138768	-0.125731	-0.0929474	-0.138768	0.37168	0.822651	0.39376	0.218873	1.10482	0.34729	0.741322
	Social_Well-Being	-0.1146	0.34729	0.651706	-0.210323	-0.190564	-0.140875	-0.210323	0.651706	0.406324	0.690421	0.108106	0.34729	0.941781	0.366154
	Use of_Emotions	-0.0797183	0.741322	0.391869	-0.146306	-0.132561	-0.0979962	-0.146306	0.391869	0.867336	0.415148	0.230762	0.741322	0.366154	1.44055
	Correlations
		Addictive_Behaviour	Emotional_Intelligence	Emotional_Well-Being	Internet_Addiction	Internet_Compulsive_Disorder	Internet_Obsession	Internet_craving	Mental_Health	Others’ Emotion_Appraisal	Psychological_Well-Being	Regulation of_Emotions	Self Emotion_Appraisal	Social_Well-Being	Use of_Emotions
	Addictive_Behaviour	1	-0.113256	-0.124246	0.628986	0.447728	0.35948	0.545577	-0.184455	-0.103062	-0.153148	-0.0419366	-0.0903514	-0.148321	-0.0834235
	Emotional_Intelligence	-0.113256	1	0.357502	-0.180062	-0.128172	-0.102909	-0.156184	0.530747	0.909988	0.440666	0.37028	0.79776	0.426776	0.73659
	Emotional_Well-Being	-0.124246	0.357502	1	-0.197533	-0.140609	-0.112895	-0.171339	0.673583	0.325323	0.55926	0.132376	0.285201	0.541631	0.263333
	Internet_Addiction	0.628986	-0.180062	-0.197533	1	0.711825	0.571522	0.867392	-0.293257	-0.163854	-0.243484	-0.0666733	-0.143646	-0.235809	-0.132632
	Internet_Compulsive_Disorder	0.447728	-0.128172	-0.140609	0.711825	1	0.406824	0.617431	-0.208748	-0.116635	-0.173318	-0.0474597	-0.102251	-0.167855	-0.0944105
	Internet_Obsession	0.35948	-0.102909	-0.112895	0.571522	0.406824	1	0.495734	-0.167603	-0.0936462	-0.139157	-0.0381053	-0.0820969	-0.13477	-0.075802
	Internet_craving	0.545577	-0.156184	-0.171339	0.867392	0.617431	0.495734	1	-0.254369	-0.142126	-0.211196	-0.0578318	-0.124597	-0.204539	-0.115044
	Mental_Health	-0.184455	0.530747	0.673583	-0.293257	-0.208748	-0.167603	-0.254369	1	0.482973	0.830276	0.196525	0.423409	0.804104	0.390943
	Others’ Emotion_Appraisal	-0.103062	0.909988	0.325323	-0.163854	-0.116635	-0.0936462	-0.142126	0.482973	1	0.401001	0.33695	0.725952	0.388361	0.670288
	Psychological_Well-Being	-0.153148	0.440666	0.55926	-0.243484	-0.173318	-0.139157	-0.211196	0.830276	0.401001	1	0.16317	0.351546	0.667628	0.32459
	Regulation of_Emotions	-0.0419366	0.37028	0.132376	-0.0666733	-0.0474597	-0.0381053	-0.0578318	0.196525	0.33695	0.16317	1	0.295394	0.158027	0.272744
	Self Emotion_Appraisal	-0.0903514	0.79776	0.285201	-0.143646	-0.102251	-0.0820969	-0.124597	0.423409	0.725952	0.351546	0.295394	1	0.340465	0.587622
	Social_Well-Being	-0.148321	0.426776	0.541631	-0.235809	-0.167855	-0.13477	-0.204539	0.804104	0.388361	0.667628	0.158027	0.340465	1	0.314359
	Use of_Emotions	-0.0834235	0.73659	0.263333	-0.132632	-0.0944105	-0.075802	-0.115044	0.390943	0.670288	0.32459	0.272744	0.587622	0.314359	1
	Factor scores
	Thurstone scores
	Case index	Addictive_Behaviour	Emotional_Intelligence	Emotional_Well-Being	Internet_Addiction	Internet_Compulsive_Disorder	Internet_Obsession	Internet_craving	Mental_Health	Others’ Emotion_Appraisal	Psychological_Well-Being	Regulation of_Emotions	Self Emotion_Appraisal	Social_Well-Being	Use of_Emotions
	0	-1.86567	1.18595	1.29303	-2.39566	-2.45341	-2.06199	-2.64879	1.45005	1.60734	1.69798	1.18005	0.847607	1.56621	1.05823
	1	-2.08015	1.04471	1.26987	-2.45352	-2.46187	-2.26556	-2.6589	1.22373	1.1008	1.65937	1.28965	1.60794	0.92711	0.656256
	2	-1.83512	0.642141	1.27996	-2.35667	-2.44771	-1.90018	-2.64198	1.32227	1.39878	1.67618	1.35248	-1.62095	1.3874	1.17024
	3	-1.36799	1.18173	1.24463	-2.1169	-2.41266	-0.947617	-2.60009	0.97704	1.41734	1.61728	1.25476	1.44468	0.178578	1.0717
	4	-0.84606	1.05688	1.28962	-2.0516	-2.40311	-1.11376	-2.58868	1.41673	1.10546	1.6923	1.21149	1.61029	1.56157	0.658259
	5	-1.02832	1.09722	1.29016	-2.05183	-2.40315	-0.808607	-2.58872	1.42193	1.23749	1.69319	0.833106	1.61811	1.5623	0.664899
	6	-1.19755	0.745571	1.27614	-2.07766	-2.40692	-0.810246	-2.59323	1.28502	1.10263	1.66983	0.82185	0.163105	1.27562	0.607015
	7	-0.808907	1.22999	1.29134	-1.939	-2.22008	-0.547477	-2.569	1.43354	1.62423	1.69517	0.0489145	1.64386	1.56391	0.659535
	8	-0.806383	1.20644	1.28552	-1.91086	-2.0982	-0.545691	-2.56409	1.37659	1.48465	1.68545	1.25003	1.0414	1.40462	1.40582
	9	-2.07698	1.15501	1.29005	-2.41815	-2.66177	-2.26332	-2.48973	1.42088	1.42108	1.69301	1.06407	1.03143	1.48647	1.26882
	10	-2.09611	1.16617	1.27814	-2.6314	-2.69295	-2.27685	-2.92207	1.3045	1.14738	1.67315	1.63211	1.03359	1.10109	2.17081
	11	-0.723836	-1.53909	-1.71152	-0.990916	-1.58123	-0.487303	-1.26008	-1.62146	-1.63798	-2.23036	-0.725234	-2.25455	-1.71822	-1.8751
	12	-1.54121	-1.7731	-0.554139	-1.53214	-1.61959	-1.84784	-1.71172	-1.51171	-1.74462	-2.36029	-0.95631	-2.87689	-1.70294	-2.43504
	13	0.698923	0.73383	-0.23732	-0.0246629	0.221034	0.975879	-0.559558	0.670418	1.09813	1.17541	0.896321	-0.247029	0.743465	1.59238
	14	0.91956	-0.0372563	0.241377	0.10183	-0.262983	1.26748	-0.363912	-0.0637282	-0.14328	-0.194619	0.802316	-0.177242	-0.0729465	0.172416
	15	0.378042	-0.0491919	0.242096	-0.0745735	0.134479	0.66754	-0.520268	-0.0566973	-0.147858	-0.19342	0.612096	-0.179556	-0.0719675	0.170451
	16	0.604364	-0.045931	0.241196	0.11528	-0.29952	0.963165	-0.125525	-0.0654977	-0.146607	-0.194921	0.68335	-0.178923	-0.0731929	0.170988
	17	0.68231	-0.0593636	0.241136	0.0916414	-0.00779937	1.16156	-0.361748	-0.0660783	-0.151759	-0.19502	0.493082	-0.181528	-0.0732738	0.168777
	18	0.0196529	-0.083314	0.242534	-0.253088	-0.519945	-0.205466	-0.296439	-0.0524191	-0.160944	-0.19269	0.112639	-0.186171	-0.0713717	0.164834
	19	-0.279096	-0.0896771	0.239223	0.396276	0.459982	0.00053825	0.749864	-0.0847735	-0.163384	-0.19821	0.112435	-0.187404	-0.0758771	0.163787
	20	-1.89852	-0.0411518	0.25321	-2.28955	-2.4379	-1.89591	-2.63025	0.0519046	-0.144774	-0.17489	0.422515	-0.177997	-0.0568445	0.171774
	21	-1.90136	0.763997	0.320162	-2.32118	-2.44252	-1.89792	-2.63577	0.472647	1.14058	1.10361	0.639956	0.568679	-0.390399	0.592982
	22	-1.90112	0.363384	-0.256947	-2.31854	-2.44213	-1.89776	-2.63531	0.47862	0.651123	0.454774	0.848888	-0.318846	0.716757	0.352735
	23	-1.89689	-0.269095	-1.08383	-2.27132	-2.43523	-1.89476	-2.62706	-0.219486	-0.232192	-0.351346	0.415218	-0.791635	-0.0946361	-0.258637
	24	-1.90233	0.850232	-0.240469	-2.33199	-2.4441	-1.89861	-2.63766	0.639647	1.47859	1.2624	1.02056	-0.406969	0.186018	1.30581
	25	-1.89856	-0.0138193	0.253572	-2.28997	-2.43796	-1.89594	-2.63032	0.0554424	-0.134292	-0.174286	0.803066	-0.172698	-0.0563518	0.176274
	26	-1.9032	0.767516	1.0019	-2.34167	-2.44551	-1.89922	-2.63935	0.808864	0.80611	0.771423	0.861825	0.775029	0.762744	1.20504
	27	-1.89724	-0.246849	-0.664983	-2.27525	-2.43581	-1.89501	-2.62775	-0.157714	-0.354204	-0.346294	0.94987	-0.823078	-0.0860343	0.137915
	28	-1.89606	-0.314678	0.351779	-2.26209	-2.43388	-1.89417	-2.62545	-0.365623	-0.742992	-0.660274	0.759689	0.206513	-0.829167	-0.380511
	29	0.363283	-2.43252	-2.6825	0.728833	0.251924	0.664462	0.826419	-2.3469	-2.98414	-2.74963	-1.13721	-2.82223	-2.53342	-2.74511
	30	1.02222	-2.53497	-2.69729	1.24593	1.31944	1.03493	1.13435	-2.49144	-3.02344	-3.06032	-1.3248	-3.02459	-2.55355	-2.93918
	31	0.599038	-1.62702	-1.91412	1.02382	0.863723	1.1261	1.09554	-1.63104	-2.3563	-1.90993	-1.06662	-1.66031	-1.69178	-0.676395
	32	-0.222819	-1.5771	-1.7052	0.475673	-0.129074	0.702464	0.763736	-1.55975	-1.88479	-1.84879	-0.313028	-1.86014	-1.70963	-2.08288
	33	-0.326355	-1.17405	-1.42916	0.880559	1.47111	0.811838	1.07051	-1.15683	-1.68637	-1.4075	-0.559286	-1.38999	-1.08395	-0.344766
	34	-0.72183	-1.18075	-1.64726	0.773002	1.19871	1.00491	1.05172	-1.22703	-1.64799	-1.34041	-0.335915	-1.18664	-1.30359	-0.915964
	35	-0.303285	-0.980657	-0.744527	0.471225	-0.042407	-0.00565397	0.998996	-0.934991	-1.27638	-1.29059	-0.32951	-1.14785	-0.908452	-0.883027
	36	0.770635	-0.889194	-0.739882	0.774537	0.258605	0.183889	1.05199	-0.889607	-1.11076	-1.15269	-0.136744	-1.13011	-0.902132	-0.867971
	37	-0.662807	-1.17536	-0.764223	0.538468	0.109112	0.790126	1.01074	-1.12746	-1.22051	-1.76533	-0.514528	-1.93024	-0.935254	-1.26949
	38	0.603655	-2.5333	-2.69642	1.07527	0.871244	1.0753	1.10453	-2.48294	-3.02279	-3.05887	-1.32475	-3.02427	-2.55237	-2.93891
	39	-0.111346	-2.47104	-2.67548	0.825681	0.807092	0.47071	1.06092	-2.27835	-2.99892	-2.72665	-1.32275	-3.0122	-2.31069	-2.67159
	40	0.0799018	-0.887726	-0.739118	0.624648	-0.107297	0.711919	1.0258	-0.882139	-1.1102	-1.15142	-0.136697	-1.12983	-0.901092	-0.867729
	41	-0.409384	-2.11669	-2.30971	0.728898	1.1646	-0.243268	1.04401	-2.05503	-2.5441	-2.40959	-1.12157	-2.55026	-2.22517	-2.36307
	42	-0.825775	-2.52847	-2.69391	0.582461	-0.0618705	0.992817	1.01843	-2.45838	-3.02094	-3.05468	-1.32459	-3.02333	-2.54895	-2.93811
	43	1.01023	-2.53366	-2.69661	1.11232	0.592321	1.13172	1.111	-2.48478	-3.02293	-3.05918	-1.32476	-3.02434	-2.55262	-2.93896
	44	-0.000490033	-2.2779	-2.23297	0.791776	0.00445215	1.31127	1.055	-2.2188	-2.64687	-2.76696	-1.08746	-2.76279	-2.33835	-2.89686
	45	0.251118	-1.56498	-1.70343	0.791227	0.624642	0.268625	1.0549	-1.54245	-1.83629	-1.93258	-0.5718	-2.04884	-1.52495	-1.75083
	46	0.052549	-0.886412	-0.738434	0.49056	0.58069	-1.38469	1.00237	-0.875458	-1.10969	-1.15028	-0.136655	-1.12957	-0.900162	-0.867513
	47	0.510107	-1.33706	-1.12131	0.925031	1.05436	0.371743	1.07828	-1.26593	-1.60144	-1.76872	-0.525231	-1.79268	-1.11556	-1.32042
	48	0.19885	-0.770827	-0.393147	0.75651	0.540308	0.571592	1.04884	-0.852276	-0.876984	-1.27602	-0.172228	-1.11571	-0.842511	-0.775498
	49	0.59749	-1.44494	-1.25444	1.00656	1.02778	0.841431	1.09253	-1.41966	-1.81721	-1.76283	-0.72222	-1.63232	-1.51289	-1.48087
	50	0.295046	-1.11737	-0.890656	0.86068	0.555536	1.03207	1.06704	-1.2157	-1.15442	-1.73946	-0.218896	-1.58974	-1.1721	-1.62847
	51	-0.918097	-1.67258	-1.71554	0.445884	-0.584344	1.28932	0.994569	-1.66072	-2.05195	-2.10865	-0.768781	-2.06463	-1.72369	-1.67124
	52	-0.956325	-0.797409	-0.826501	0.492054	0.504428	0.449535	1.00264	-0.822288	-0.860221	-1.14685	0.165496	-1.33159	-0.726701	-0.901534
	53	0.612674	-2.53428	-2.69693	1.17578	1.51427	0.852172	1.12209	-2.48795	-3.02317	-3.05972	-1.32478	-3.02446	-2.55307	-2.93907
	54	-0.406788	-0.0684521	0.237706	0.757823	1.45317	0.542069	1.04907	-0.0996002	-0.155244	-0.20074	0.457216	-0.183289	-0.0779418	0.16728
	55	0.00242769	-0.0691034	0.237367	0.824293	1.46288	0.375996	1.06068	-0.102912	-0.155494	-0.201305	0.457195	-0.183416	-0.0784029	0.167173
	56	0.635515	-2.53382	-2.69669	1.12889	1.30233	0.77353	1.1139	-2.48561	-3.023	-3.05932	-1.32476	-3.02437	-2.55274	-2.93899
	57	0.0425367	-2.26846	-2.67609	0.799086	0.598125	1.00657	0.89724	-2.2843	-2.92123	-2.61806	-1.31627	-2.36266	-2.52471	-2.29075
	58	0.241135	-1.09394	-1.10361	0.67997	0.990872	0.71543	0.640392	-1.09294	-1.55206	-1.21936	-0.258289	-0.957842	-1.27374	-1.03021
	59	0.286095	-0.867344	-0.965891	0.87957	0.763377	1.03327	1.07034	-0.894463	-1.33461	-0.931133	0.123115	-0.731406	-1.05246	-0.600018
	60	-0.645876	-1.64674	-1.71039	0.425699	-0.420718	0.445323	0.991042	-1.61039	-2.04204	-1.97615	-0.689408	-1.85272	-1.71668	-1.89282
	61	-0.607221	-0.88537	-0.737892	0.38429	-0.426771	0.442695	0.983808	-0.870163	-1.10929	-1.14937	-0.136621	-1.12937	-0.899425	-0.867342
	62	0.509385	-0.977968	-0.746915	0.916991	1.47644	0.476505	0.917839	-0.958332	-1.1448	-1.30006	-0.139586	-1.35075	-0.911702	-1.08411
	63	0.79959	-1.42366	-1.23013	1.09722	1.50278	0.487945	1.10836	-1.41555	-1.63756	-1.92191	-0.386662	-2.0509	-1.33489	-1.46321
	64	0.143055	-2.53283	-2.69617	1.027	1.49252	0.483488	1.0961	-2.48053	-3.02261	-3.05846	-1.32473	-3.02418	-2.55203	-2.93883
	65	-0.449257	-0.067931	0.237977	0.704643	1.27882	0.463028	1.03978	-0.0969505	-0.155044	-0.200287	0.457233	-0.183188	-0.0775728	0.167366
	66	0.696232	-2.38693	-2.68522	1.13912	1.50891	0.490604	1.11568	-2.37348	-2.96666	-2.78787	-1.28079	-2.58051	-2.53713	-2.71329
	67	0.111339	-0.0676262	0.238136	0.673543	0.52818	0.461054	1.03434	-0.0954009	-0.154927	-0.200023	0.457242	-0.183129	-0.077357	0.167416
	68	0.806191	-2.53423	-2.69691	1.17079	1.51354	0.492614	1.12122	-2.4877	-3.02315	-3.05968	-1.32478	-3.02445	-2.55303	-2.93906
	69	0.557186	-1.26221	-2.21091	1.0296	1.4929	0.483653	1.09655	-1.18034	-2.14369	-0.757756	-0.596724	-0.962238	-1.47025	-0.0292228
	70	0.788949	-0.891194	-0.740923	0.978635	1.28037	0.175247	1.08765	-0.899776	-1.11153	-1.15443	-0.136808	-1.1305	-0.903548	-0.8683
	71	-1.37489	-0.295937	2.17583	-0.796844	-2.25819	-1.90645	0.327775	1.31378	-0.883241	1.67473	0.29567	0.348353	1.54723	-0.770316
	72	-0.0434616	-0.218491	2.16639	-1.77321	-2.40092	-1.76852	-2.21195	1.22157	-0.85354	1.25629	0.0690385	0.173552	1.53439	0.166899
	73	0.679204	0.0500574	0.700777	-0.244425	-0.15786	-0.261621	-0.635924	0.160791	0.53096	0.214731	0.271171	-0.896416	-0.0579013	-0.369144
	74	-1.26342	0.598685	0.838382	0.445538	0.945764	1.18403	0.835471	0.358207	1.38212	0.266919	0.134471	-0.426276	0.361732	0.277097
	75	-1.4993	0.166737	1.22212	-2.18332	-2.25579	-2.04852	-2.51964	0.757074	0.575707	0.762587	0.310482	-0.151301	0.755532	-1.19126
	76	-0.892998	0.460935	0.688092	-2.2528	-2.47103	-2.25282	-2.74936	0.950573	0.688534	0.757536	0.474163	0.0882401	1.49666	0.254422
	77	-0.737708	0.401523	2.18846	-1.49005	-1.44686	-1.3617	-1.77135	1.4372	0.665749	1.69579	0.282423	0.293752	1.56442	-0.679824
	78	0.608239	-0.175171	1.1766	-0.615194	-0.829552	-0.568729	-1.03935	0.312298	-0.0516409	0.259086	0.109698	0.190493	0.216116	-1.82779
	79	-0.189648	-0.618383	1.71023	0.425239	1.12021	0.550567	0.411805	0.114982	-1.0069	0.653033	0.0562371	-0.683141	-0.762241	-0.454859
	80	-1.43707	-0.601628	1.18499	-0.597491	-0.285953	0.0211415	-0.534101	0.394306	-1.00048	1.09024	0.0622999	-0.528079	-0.249946	-0.796319
	81	-0.420006	-0.359351	2.13433	-2.142	-2.45483	-2.24579	-2.73001	0.908227	-0.585731	1.17792	0.0700557	-0.472567	0.615562	-0.780754
	82	-1.13531	0.389725	1.51964	-0.534717	-0.276776	0.0251257	-0.523133	0.313535	1.30198	0.0919873	0.282045	-0.677519	0.0552691	-0.834655
	83	-0.618047	-0.23054	1.04766	-1.47791	-1.61166	-1.36093	-1.87579	0.199595	-0.539236	-0.181362	-0.529082	0.572997	0.276103	-0.759551
	84	-1.77396	-0.414387	1.10177	-0.825751	-0.311262	-0.506427	-0.700042	0.728277	-0.287913	1.18529	0.256304	-0.644826	0.666185	-1.98555
	85	-0.0520889	-0.69884	0.278207	-2.11568	-2.61756	-2.24412	-2.83197	0.29617	-0.74579	0.332464	-0.544073	-1.09444	0.450569	-1.35806
	86	-1.20455	-0.723594	0.949408	0.25229	0.671679	0.888184	0.569616	0.386706	-0.72542	0.271782	0.0921419	-1.09801	0.864977	-1.90787
	87	0.0063298	0.259085	0.414831	-1.93684	-2.25826	-2.23277	-2.58761	0.483984	0.611123	0.585841	0.1236	0.0848647	0.401042	-0.654638
	88	0.808692	0.213993	1.21706	0.650881	0.702281	0.73518	0.672755	0.707701	0.59383	0.754163	-0.325013	0.0698256	0.985357	-0.804756
	89	0.595353	0.273201	1.09605	1.02582	1.49234	1.32613	1.09589	0.672435	0.616537	0.617994	0.278315	0.094911	1.09841	-0.67663
	90	0.105946	0.327044	1.2024	0.720672	0.958318	1.02318	0.917041	0.564402	0.637186	0.729713	0.125775	-0.281813	0.52055	0.409588
	91	-0.286782	0.0670397	1.30724	0.182941	0.459241	0.818764	0.17534	0.441637	0.537473	-0.108394	-0.295971	0.0327936	0.995441	-1.61072
	92	-1.05167	0.350067	0.311014	-0.376304	-0.30895	-0.0133876	-0.173965	0.616747	0.646016	0.738644	0.470614	0.685557	0.89701	-1.16108
	93	-1.6542	0.159012	0.982225	-1.82354	-1.77995	-1.72051	-1.97361	0.707379	0.572745	0.754108	-0.103189	-0.934211	0.758269	0.204723
	94	0.52162	-0.147454	0.229814	0.751888	0.334553	0.665925	1.04803	-0.176715	-0.698658	-0.213897	-1.09411	0.589105	-0.282327	1.05443
	95	-0.398601	-0.240623	-0.178205	-0.0432487	-0.14528	0.41556	0.0308613	0.100841	-0.409654	-0.16654	-1.09709	0.191411	0.664151	-0.358167
	96	-1.49231	-0.369706	0.148744	-0.0948335	0.815178	-0.430429	0.180886	-0.0551689	-0.270777	0.624002	-0.727073	-0.241693	-0.785935	-1.3282
	97	-0.38431	-0.247314	0.680419	0.116015	-0.809979	0.425668	0.560317	-0.271625	-0.223839	-0.23009	-0.529619	-0.0281489	-0.816077	-0.762312
	98	-0.70326	-0.36809	1.04322	0.087633	-0.636714	0.707442	0.540849	0.156202	0.0656596	-0.42883	-0.87206	-0.839273	0.67186	-1.68234
	99	-1.44084	-0.104699	0.651174	-0.294906	-0.679545	0.683163	0.111904	0.589825	0.166672	0.176736	-0.828053	-0.598395	1.44642	-0.561631
	100	-1.31432	-0.143688	0.715568	-0.19739	0.400864	0.94332	-0.232632	0.305328	-0.184098	0.0190406	-1.24825	-0.197875	0.692626	0.154896
	101	-0.177024	0.37918	0.838256	0.565931	0.717528	0.991768	0.78345	0.35697	0.657181	0.0389823	0.287234	0.0933072	0.699817	0.240965
	102	-0.168289	-0.229609	0.421609	0.781933	0.749104	1.31065	1.05328	-0.363513	-0.247928	-1.16645	0.796158	-0.214532	0.0838043	-0.759397
	103	0.0364881	-0.0145281	0.200388	0.807253	0.765896	1.11236	1.0577	-0.464256	-0.134564	-0.589312	1.02663	0.614875	-0.842901	-0.723993
	104	-1.68217	-0.294112	0.205141	0.121571	-0.708759	0.814869	0.937908	-0.417816	-0.91342	-0.78067	0.0120474	0.560673	-0.481769	0.30734
	105	0.769255	0.0775666	1.12547	1.06061	1.29235	1.22306	1.10197	-0.187353	-0.099245	-0.48699	0.202731	1.0272	-0.444827	-0.531628
	106	0.150985	-0.17272	1.17441	0.813926	0.83304	1.20741	1.05887	0.290903	-0.866866	-0.0624896	0.647414	0.394391	0.690617	0.67154
	107	-0.887456	-0.422472	1.06727	0.367262	-0.301187	1.17906	0.980833	0.39115	-0.962647	0.299173	-0.157378	-0.0484993	0.704577	-0.0681997
	108	-0.0116268	0.11621	0.145422	0.195457	0.458292	0.630609	0.106066	0.145853	-0.084425	-0.25659	0.423854	0.843643	0.670419	-0.323745
	109	-0.00569355	-0.454664	0.4331	0.26158	0.467958	0.918381	0.117619	-0.251223	-0.639176	-1.31708	-0.162107	-0.244556	0.615125	-0.796444
	110	-0.0117565	-0.0477257	-0.975225	0.194011	0.201408	1.01936	0.105814	0.161554	-0.147295	0.289936	0.642191	1.00291	0.672605	-1.80681
	111	-0.247378	-0.556485	0.259626	0.20197	0.459244	1.01987	0.107204	0.1146	-1.01404	-0.158705	-0.349678	0.699623	0.666067	-1.89056
	112	-0.714191	-0.325044	-1.1041	0.0844657	0.442067	0.761311	0.0866749	-0.184081	-0.863524	-0.580709	-0.157957	0.947914	0.624475	-0.809616
	113	-0.773019	-0.0951639	-0.0725969	-0.571148	0.0895544	0.919598	-1.10866	0.219078	-0.282045	0.0154552	-0.0327795	0.971564	0.680615	-1.41158
	114	-0.101821	0.0973315	0.209201	-0.809726	-0.857989	0.904456	-1.47448	0.535593	-0.0607858	0.724798	0.0883731	0.848526	0.724691	-0.70558
	115	-0.820208	0.429926	-0.63374	-0.624846	-0.123375	0.35705	-0.988556	0.147582	0.529206	-0.158565	-0.288052	0.890855	0.67066	0.249318
	116	-0.362102	0.205997	0.73481	-0.41014	-0.337824	1.23499	-0.844488	0.25986	-0.0499912	-0.26956	0.505275	0.233696	0.686294	1.11261
	117	-0.782317	-0.122391	1.01322	-0.674764	-1.28917	1.11292	-0.890721	-0.137014	-0.17593	-0.660919	-0.341308	-0.19498	-0.216392	0.158402
	118	-1.20335	-0.163375	-0.189515	-0.400746	0.576217	1.13031	-0.842847	-0.00967967	-0.349149	-0.55644	-0.34262	-0.0486449	0.64876	0.151655
	119	-0.783286	0.264669	0.0824583	-0.685571	-0.583167	0.658367	-0.999165	0.444328	0.00338929	0.468335	-0.0212604	1.06347	0.711982	0.222115
	120	-0.938166	0.161244	1.15808	-0.670088	0.331764	0.913318	-1.34352	0.131375	0.268663	-0.161331	-0.14239	0.0671297	-0.0457781	0.205091
	121	-0.0678149	-0.0513799	-0.568861	-0.430736	-0.750994	0.92851	-0.848087	-0.365665	-0.265254	-0.814727	-0.109924	0.417914	-0.114992	0.170091
	122	-0.53945	0.311021	-0.61446	-0.601982	-0.314275	0.917641	-1.09559	0.335976	0.631041	0.424948	-0.137595	0.488172	0.696894	-0.670405
	123	0.166714	-0.058287	-0.525472	-0.569526	-1.23304	0.382157	-0.872335	0.058314	-0.456284	0.0670951	0.0441185	0.606391	0.282305	0.168954
	124	0.194	-0.372311	0.15971	-0.146783	0.859177	0.408988	-0.798477	0.0519835	-0.607593	0.271242	-0.15947	-0.025168	-0.0717602	-0.782887
	125	-0.829974	0.146623	0.752087	-1.20588	-1.82857	-0.0174727	-1.43713	0.428687	-0.0626963	0.130288	-0.178433	0.646116	0.709804	0.202684
	126	-0.537689	0.114675	-0.641913	-0.701011	-0.328751	0.0145711	-1.11289	0.0677202	0.103367	0.514818	-0.143881	-0.338836	-0.199252	1.09757
	127	0.0110133	0.120281	0.76542	0.447772	1.15117	1.28944	0.150148	-0.354759	0.105517	-1.08634	-0.104428	0.451194	-0.29575	0.198348
	128	0.288723	0.297584	-0.620836	0.790207	0.801907	0.857306	1.05473	0.273678	0.32095	0.433274	0.31467	1.06862	0.688219	-0.672617
	129	0.262828	0.244053	-1.45168	0.501618	0.246374	0.70411	0.680166	0.00383816	0.0402161	-0.0399221	0.427947	1.05948	0.650643	0.0415162
	130	0.466856	-0.0730366	-0.689001	0.443022	-1.38245	0.889341	0.994069	-0.392409	-0.187882	-0.722999	1.02476	0.398876	-0.118716	-0.733624
	131	-0.523843	-0.569871	0.816322	-0.546703	-0.101114	0.92115	-1.10044	0.142636	-0.988297	-0.0292579	-0.280785	0.317396	0.282677	-1.57286
	132	0.749816	-0.0682057	0.698188	0.962623	1.02135	1.03854	1.08485	0.135496	-0.460088	-0.160628	1.02491	1.18876	0.47533	-1.25425
	133	0.470531	-0.870755	-0.698293	-0.408335	-0.747719	0.108813	-0.844173	-0.483212	-1.23423	-1.30446	0.585796	-0.325222	0.389173	-2.14381
	134	0.516771	-0.264551	0.371878	0.106987	-1.63665	-1.69261	0.93536	-0.849465	-0.421736	-1.78064	0.605202	-0.412355	-0.896542	0.277697
	135	0.233446	-0.827861	0.712197	0.174172	0.66026	-0.25688	0.102347	0.272384	-1.4669	0.531233	0.0194829	0.0627251	0.344743	-1.75803
	136	0.223719	-0.909581	0.00727033	0.0657731	-0.0115809	-0.314963	0.0834091	-0.290385	-1.62879	-0.789174	0.0168668	0.251538	0.245118	-1.77148
	137	0.240541	0.248093	-1.30889	0.253248	0.671819	0.329106	0.116163	0.109255	0.34582	0.516417	0.0539264	0.308085	0.300769	0.219387
	138	0.183552	-0.383779	0.644862	-0.381882	-1.90236	-0.343375	0.00519892	0.76163	-1.10531	0.763364	0.223537	0.543289	1.47035	-0.583253
	139	0.205404	0.236553	1.14935	-0.138343	-1.15917	0.104353	0.0477478	0.0460189	0.602482	-0.196583	0.0928299	0.473735	-0.234902	-1.06139
	140	0.235909	0.0699811	1.14828	0.201619	0.664272	-0.106442	0.107143	0.0356172	-0.0992485	0.212027	0.277336	1.41897	-0.596055	-1.40871
	141	0.236718	-0.0712191	0.560893	0.210637	0.460511	0.231775	0.108718	-0.0588838	-0.1534	0.220655	0.233543	0.414068	-0.609214	-0.733325
	142	0.236809	0.400921	1.15737	0.211656	0.717333	-0.0517357	0.108896	0.1244	0.273887	-0.149054	0.472242	0.695416	-0.0467494	0.943172
	143	0.073033	0.204903	1.05304	0.24664	0.916689	0.23406	0.115009	0.25218	0.0801333	-0.161408	0.465967	0.657415	0.502948	0.0107554
	144	0.237334	-0.348522	-0.217752	0.217497	0.666593	-0.156637	0.109917	-0.285599	-0.451034	-0.368114	0.44825	-0.0550795	-0.281081	-1.1577
	145	0.913535	-0.159962	1.19097	0.0346821	-0.734551	-0.192703	0.0779772	0.452727	-0.831094	0.294478	0.792861	0.58668	0.713151	0.152217
	146	0.239005	0.254351	0.251469	0.236124	0.720909	0.0846969	0.113171	0.0348925	0.609308	-0.663336	0.841699	-0.142858	0.654967	-0.301006
	147	0.19929	0.519463	0.723554	-0.206481	0.142862	1.24791	-0.808907	0.383367	0.71098	0.0115138	0.853884	0.506432	0.703493	0.264057
	148	0.242913	0.955756	1.17438	0.279677	0.470603	0.973599	0.12078	0.290601	1.51906	-0.524162	0.674315	0.401199	0.690575	1.23602
	149	0.247654	-0.0890025	1.14	0.332514	0.478327	1.08223	0.148991	-0.0453358	-0.673336	-0.0538066	0.680143	0.367555	-0.493632	0.886842
	150	0.417959	0.542199	0.230198	0.370292	0.740522	0.746978	0.136612	-0.172963	1.22991	-0.838658	0.510511	0.905311	0.0890806	-1.5325
	151	0.442053	-0.158302	1.11631	0.638801	0.523101	1.19629	0.637144	-0.276845	-0.189702	-1.04814	0.0709652	0.19253	-0.102623	-0.74766
	152	-0.0691166	0.231898	1.13794	-0.563896	-2.18564	0.382515	-0.421675	-0.0655075	0.600697	-1.18188	0.615568	-0.147211	0.404287	-0.304702
	153	0.636915	0.386422	0.81736	0.176589	-0.252054	0.534785	0.10277	0.152782	0.297183	0.269485	0.849625	0.312974	-0.257702	1.14231
	154	0.637074	-0.104519	1.18478	0.17837	-0.661953	1.27234	0.103081	0.392235	-0.548743	0.191621	0.790938	0.597428	0.629047	-0.394589
	155	0.92972	0.408398	1.15375	0.215062	0.461158	0.791195	-0.267129	0.089067	1.03116	-0.422908	0.850329	0.463984	0.130797	-1.55453
	156	0.215608	0.580738	-1.42798	-0.0246298	0.426119	0.0278935	-0.293959	0.0019636	1.24469	0.498111	0.7773	0.912783	-0.13948	-1.52616
	157	0.260442	0.623624	-1.22631	0.475033	0.499161	0.797049	0.479051	-0.321859	1.13059	0.196025	0.857219	1.5263	-0.898753	-1.5191
	158	0.657778	0.252401	1.17731	0.409107	0.951276	0.317402	0.195874	0.319263	0.347472	-0.110768	-0.175916	0.30892	0.618885	0.220096
	159	0.206217	0.3307	1.20376	-0.12928	-0.706926	-0.28392	0.0493313	0.577656	0.638588	0.460696	0.659832	0.491987	0.730548	-1.04589
	160	0.488448	-0.177076	0.363028	0.382193	0.690669	0.83141	0.138691	-0.0222156	-0.13616	0.0592996	0.867161	0.20373	-0.170437	-1.6509
	161	0.255063	-0.365884	0.272735	0.415081	0.952149	-0.398065	0.521057	0.242689	-0.591142	0.311303	0.293431	-0.613274	0.532541	-0.187418
	162	-0.529923	-0.22779	-0.711237	-0.614457	-1.28036	0.938445	-0.880185	-0.609692	0.163316	-0.94311	0.452115	-0.417602	-0.669507	-1.65925
	163	0.413843	0.15599	-0.647101	-0.449242	-0.54862	-0.147752	-0.85132	0.0170161	0.0613746	-0.149172	0.533722	0.268301	0.368644	0.381431
	164	0.0412729	-1.016	-0.00644059	-0.107313	-1.20622	0.411494	0.0531691	-0.424364	-1.42339	-0.640211	0.616721	-1.37296	-0.327994	-1.06605
	165	0.38009	0.284628	1.20363	-0.051743	-0.490512	0.309748	-0.08165	0.576455	0.620919	0.483355	1.0362	0.483055	0.730381	-1.51607
	166	-0.331168	0.0330696	1.05973	-1.03329	-1.08491	-0.489992	-1.45499	0.317481	0.524445	-0.252656	0.834616	-0.544472	0.694318	-1.41479
	167	-0.0800588	0.034762	-0.18341	-0.685841	-0.326534	1.01759	-1.50531	0.0499771	-0.115661	-0.126621	0.321008	-0.367935	0.266638	1.08442
	168	0.212782	-0.258249	-0.338291	-0.0561178	-0.234479	0.763337	-0.332961	-0.316246	-0.865882	-0.640417	0.834515	1.35534	-0.109824	-1.25103
	169	-0.218546	0.267289	1.19912	-0.369015	-0.331812	0.00603562	-0.49471	0.532317	0.164801	0.321525	0.467964	0.859325	0.724234	-0.298876
	170	-0.223621	0.297721	-0.639555	-0.425577	0.110834	0.107718	-0.847185	0.0907545	0.331068	-0.149756	0.508211	0.463444	0.55615	0.227556
	171	0.570153	0.3921	0.850859	0.701907	0.532326	0.208886	1.0393	0.480127	1.02491	0.404855	0.0922828	0.460824	0.716967	-1.55721
	172	0.798476	-0.544196	0.594242	0.612604	-0.844311	1.01633	1.0237	0.0335029	-1.28339	0.119432	-0.196849	0.702006	0.0162742	-0.811181
	173	0.289932	-0.0209334	0.620182	0.80368	0.752283	1.02845	1.05708	0.286977	-0.503717	0.162679	0.832887	0.613633	0.614389	0.175102
	174	0.498053	0.160746	1.17119	0.489238	-0.862345	0.703325	1.00214	0.259435	-0.403162	0.131952	0.464553	1.43656	0.212836	0.205009
	175	0.96909	-0.21348	0.16563	0.653823	-0.182291	0.0789657	1.0309	0.10983	0.124954	-0.0293674	0.711733	-0.604644	0.488164	-1.65689
	176	-0.174058	0.506207	0.238165	0.126782	-1.828	0.299483	0.938818	-0.0951156	0.63319	-0.454333	-0.118424	1.1103	-0.0935368	0.261875
	177	-0.345888	0.955658	0.93269	0.662866	0.731698	1.01952	1.03248	0.223339	1.51902	-0.392476	0.794828	0.40118	0.487562	1.23601
	178	-0.659757	0.212604	1.20524	0.572455	0.770075	0.886909	1.01668	0.592135	0.445861	0.734445	0.157686	-0.916512	0.625968	1.11369
	179	-0.177941	-0.603063	1.16608	0.0835081	-0.214068	1.05577	0.0865076	0.209498	-1.26211	0.175488	0.131575	0.500777	0.232715	-1.34229
	180	0.584236	-0.406622	1.18955	0.858855	0.749511	1.03196	1.06672	0.438861	-1.11407	0.44799	0.44639	0.538861	0.711221	-0.587013
	181	0.151091	0.364359	1.2021	0.525712	-0.201018	0.684044	1.00852	0.561466	0.158178	0.488321	0.471071	0.471299	0.728294	1.13868
	182	0.986468	0.445494	-0.295505	0.847493	0.758688	0.820689	0.905697	0.101845	0.682612	-0.238365	0.28383	0.492092	0.66429	0.251881
	183	0.000390057	0.66249	1.20909	0.801585	1.25449	0.901452	1.05671	0.629777	0.765832	0.61666	0.480615	0.958091	0.737806	0.583185
	184	-0.226318	0.311257	1.173	0.135227	-1.17077	-0.415828	0.940293	0.277148	0.336259	-0.106522	0.469371	0.466068	0.419374	0.229784
	185	0.260674	0.0611057	1.04617	0.477618	-0.156456	-0.140128	1.00011	0.184978	0.450402	-0.444159	-0.707755	0.439722	0.675867	-1.61169
	186	0.0594931	-0.898129	0.237766	0.0957432	-2.29429	0.653887	0.826839	-0.332505	-1.6244	-1.34367	0.240818	0.253758	0.603806	-1.76959
	187	-0.93998	0.726331	0.624369	0.67422	1.44095	1.02024	1.03446	0.327892	0.790315	0.169667	0.482659	1.54621	0.442849	0.298109
	188	-0.446512	0.449896	1.06195	0.315124	-0.887797	0.975849	0.971723	0.339217	0.536864	-0.087804	0.283971	-0.0827993	0.621664	1.54564
	189	-0.0522028	-0.771003	-0.268301	0.215459	-1.81503	0.50501	0.954311	-0.546054	-1.06543	-0.82121	0.434726	-1.1072	-0.463862	-0.591449
	190	0.719464	0.384224	-2.53049	1.09657	1.50269	0.971377	1.10825	-0.861538	0.659115	-1.91444	0.281869	0.692179	0.336491	0.154644
	191	0.0547258	0.282703	-0.813647	0.042614	0.692621	1.15845	-0.639851	-1.61041	0.489637	-2.48238	0.468457	0.656645	-2.32427	0.360907
	192	0.366153	0.281994	0.352506	0.879473	0.763363	1.31684	1.07032	-0.125035	0.619909	-0.576122	0.278596	-0.11535	0.0795351	0.224967
	193	-0.743755	0.262912	0.843833	0.227196	1.3756	0.791966	0.111611	0.411468	-0.059043	0.190993	0.467824	1.45637	0.707406	-0.348269
	194	0.0998778	1.05132	1.08724	0.545815	-0.403159	1.29566	1.01203	0.586351	1.55571	0.441484	0.6829	0.821507	0.656078	1.05023
	195	0.752587	0.673417	0.250922	0.874853	0.814281	0.652134	1.06951	0.0295456	0.770023	-0.574647	0.894387	0.748244	0.476984	1.18955
	196	0.422915	0.672273	1.20514	0.425523	0.942838	0.772311	0.252818	0.591188	0.769584	0.734283	0.326665	0.748022	0.43219	1.06083
	197	0.615513	0.709839	1.20934	-0.0619181	0.420668	0.951919	-0.677094	0.632255	0.783991	0.494454	0.482131	0.755305	0.738151	1.19554
	198	0.916813	-0.669917	0.0954113	0.0712168	-0.472537	-1.15733	0.190917	-0.342834	-0.896121	-0.897579	0.507283	-1.0876	0.0654257	-0.574809
	199	-0.167484	-0.0752623	0.788709	0.200045	-1.1097	0.147426	0.845062	-0.127186	-0.157856	-0.905923	0.646836	-0.18461	0.277732	0.0376262
	200	0.0311499	-0.333909	-0.198058	0.252075	0.917483	0.264012	0.115958	0.140333	-0.605837	0.0269193	1.0164	-0.438175	0.66965	-0.407993
	201	0.290248	0.668406	-0.67284	-0.085112	0.61152	1.05572	-0.787702	-0.234488	0.768101	-0.748941	0.854954	0.747272	0.0660072	1.31726
	202	-1.22701	0.663617	0.72989	-0.664362	-0.323394	-0.161406	-0.675791	0.445279	0.766264	0.0789489	0.341139	0.746344	0.712114	1.0594
	203	-0.84521	0.318257	-1.22529	-0.60202	0.0850414	-0.367994	-0.878012	-0.220998	0.633816	-0.455271	0.85297	-0.311742	0.0874303	0.536675
	204	-0.289279	0.53384	-0.140998	-1.15731	-0.652127	0.134306	-2.01625	0.464417	0.5421	0.46033	0.476497	0.721185	0.714779	0.756657
	205	-0.471824	-0.680241	-2.10977	0.0330218	0.639626	0.957944	-0.331896	-1.01498	-0.476563	-1.54512	0.476904	-1.67389	-0.489243	-0.833576
	206	-0.370479	-0.0327369	1.18116	-0.503505	-0.840891	-0.0971264	-0.522151	0.356906	-0.141547	0.0713935	0.0786829	0.0355999	0.52257	-0.0911967
	207	-0.936995	0.947493	0.748969	-0.958496	-0.16937	-0.74986	-1.29342	0.63171	1.38534	0.475856	-0.149097	0.415449	0.738075	1.74921
	208	-0.525094	-0.180007	0.214132	-0.786527	-1.30551	-0.0204636	-0.944274	-0.0964629	-0.0505899	-0.000465321	0.827795	0.00704923	-0.446676	-1.65138
	209	-0.729109	-0.305525	0.0531257	-0.501899	-0.414628	-0.361639	-0.49842	0.157699	-0.886918	-0.130663	0.449627	0.172531	0.672068	0.128256
	210	0.0710688	-0.232481	-0.683892	-0.441682	-0.676114	-0.357817	-0.646924	-0.342495	-0.670525	-0.680777	0.711124	0.178149	-0.0687123	0.14028
	211	0.0451289	0.119227	-2.5474	0.33229	0.412126	-0.373713	0.496017	-1.02677	0.557487	-2.37732	-0.130813	0.247567	0.293937	-0.701976
	212	-1.90673	-0.242103	-0.716796	-0.520826	0.728018	0.922792	-0.893382	-0.664022	-0.146228	-1.73208	0.756486	-0.216955	0.0189861	-1.05704
	213	-0.827676	0.481994	0.0791198	-0.632499	-0.547743	-0.623897	-0.579772	0.411705	0.65276	0.306589	0.16631	0.711133	0.707439	0.129355
	214	-0.878915	0.837824	0.312826	-0.311215	-0.476849	-0.284821	0.00303626	0.400964	1.16889	0.267141	0.177701	0.780117	0.528705	1.08808
	215	-1.21481	0.65988	0.461576	-0.754296	-0.103795	-0.850486	-0.846069	-0.115649	0.764831	-0.760336	0.519804	0.745619	-0.107766	1.31585
	216	-0.746179	-0.69399	1.15962	-0.573482	-0.966103	0.117291	-0.554952	0.146351	-1.0359	-0.145765	0.476464	-1.09227	0.316012	-0.578772
	217	-0.0365869	-0.115084	-0.00430466	-0.502823	-0.545615	-0.939798	-0.620699	-0.170003	-0.303672	-0.708002	0.869146	-0.19233	0.179869	0.159604
	218	-0.821129	0.600673	-1.23948	-0.635105	0.403047	-0.769891	-0.990348	-0.359745	0.742125	-1.08688	0.892059	0.734141	0.209584	0.920508
	219	-0.702934	0.629046	0.200981	-0.630299	0.427677	0.461977	-1.24059	0.455273	0.900442	0.334106	-0.999929	1.13411	0.713506	0.282095
	220	-0.0150953	0.882417	-0.407159	-0.38196	0.630556	-0.375623	-0.912621	0.0672153	1.17201	-0.0234727	0.297817	0.788762	0.0354746	1.59249
	221	-1.40393	0.705674	-1.00251	-0.303654	1.13142	0.399032	-0.593791	-0.105034	0.782393	-0.196179	1.04968	0.95792	-0.00976961	1.06633
	222	-0.706388	0.713737	-0.759854	0.342173	0.764078	0.33475	0.614876	-0.171035	0.932922	-0.753766	-0.124704	0.945876	0.356963	1.19619
	223	-0.807932	0.708238	0.453904	-0.293801	0.966285	0.283738	-0.713661	-0.0479386	1.10521	-0.894437	-0.653293	0.937501	0.305176	0.673858
	224	-0.0776034	0.0752904	0.244875	-0.357019	0.416032	-1.46809	-0.517134	-0.0295429	0.194755	-0.682303	-0.404301	-0.155423	0.452348	0.343792
	225	0.208441	1.21274	0.209217	0.367702	0.934386	0.187674	0.261695	-0.377983	1.61761	-1.75805	-0.408031	1.64051	0.167316	2.00127
	226	0.431265	1.21881	0.841405	0.820037	1.46226	0.902623	0.827845	0.387739	1.4725	-0.130601	0.189897	1.64169	0.704102	1.82507
	227	-0.0152922	1.09282	1.21997	0.702388	1.44506	1.1057	0.75481	0.736108	1.2527	0.759009	0.222309	1.42745	0.752613	1.67579
	228	0.985334	0.870084	1.19755	0.834856	1.46443	-0.835936	1.06253	0.517052	1.16728	0.226384	0.37227	0.786371	0.722109	1.22192
	229	-0.272762	1.02389	1.16346	0.637613	1.43559	1.30149	0.617957	0.183922	1.39775	-0.41944	0.0302638	0.816188	0.261782	1.97018
	230	0.00940715	0.596919	1.20727	0.676194	1.44123	1.30394	0.624697	0.612026	0.888121	0.737839	-0.0498973	-0.0542963	0.558096	1.417
	231	0.486436	1.19378	1.21905	-0.112428	1.12087	0.948713	-0.974436	0.727133	1.61034	0.757478	0.409852	0.849125	0.574125	1.99815
	232	0.354878	1.10491	1.17796	0.635169	0.691925	0.807213	0.776566	0.325626	1.28138	-0.278578	-0.151454	1.61961	0.534434	1.80632
	233	0.0638698	1.09819	1.21787	0.144521	0.450846	0.427477	0.0971671	0.715547	1.57368	0.62535	0.688099	0.830593	0.74975	1.25947
	234	0.216823	0.891181	1.20504	-0.0110813	0.428099	0.417601	-0.291592	0.590219	1.36375	0.317937	0.487936	0.0027511	0.732297	1.77113
	235	0.517106	1.07632	1.16892	0.229368	0.258169	0.432862	0.111991	0.23725	1.43475	-0.409057	0.530307	0.826354	0.344889	1.97882
	236	0.522659	1.0982	0.302671	0.291256	0.472296	0.131619	0.26286	0.535217	1.44314	0.483842	0.416017	0.830595	0.724638	1.98242
	237	-0.393585	0.380788	0.245841	0.0126546	0.431569	0.113937	-0.00339796	-0.0201049	0.0170424	-0.447479	0.353778	0.691513	0.169828	1.86432
	238	0.159009	0.150234	0.24923	-0.353935	-0.368111	-0.163299	-0.617085	0.0130117	-0.407194	-0.0197036	0.464217	0.434851	-0.147598	1.82637
	239	0.410464	1.00343	-0.635258	-0.0667911	-0.954464	-0.123478	0.112729	0.132745	1.4068	-0.161097	0.412983	0.812222	0.491355	1.61241
	240	-0.349737	0.725608	0.043816	-0.165112	-0.763757	-0.43489	0.201582	0.0667271	0.790038	-0.0367216	-0.0850506	0.758362	-0.0547804	1.92108
	241	0.471978	0.598426	1.2099	-0.273556	-0.151281	0.0957712	-0.642609	0.637697	0.53599	0.742219	0.400018	0.311008	0.502209	1.90015
	242	0.493637	0.508542	1.21021	-0.0321842	-0.487653	0.111091	-0.0296855	0.640686	0.240431	0.742729	-0.460623	0.906096	0.578306	1.70815
	243	-0.659487	0.633739	1.18395	-0.316847	-0.362689	-0.549793	-0.0794192	0.384153	0.710956	-0.0015177	-0.577132	0.359687	0.466903	2.08317
	244	0.457069	0.50046	1.21785	-0.439719	-0.432244	-0.452319	-0.738629	0.715344	-0.0676062	0.755467	0.242619	1.11649	0.749721	2.06123
	245	0.387093	0.711242	1.22006	-0.327257	-0.902444	-0.445181	-0.298822	0.737008	0.274318	0.759163	-0.236076	1.54329	0.752738	2.09593
	246	0.511023	0.258347	0.599642	0.161583	-0.459327	0.323288	0.240205	0.0862699	-0.117615	0.0042278	-0.809035	0.667776	-0.052059	1.84417
	247	0.414638	0.427924	1.18943	-0.0202798	-0.857569	-0.171729	0.208432	0.43767	-0.0396097	0.70809	-1.11213	1.30586	-0.00312602	1.87208
	248	-0.315342	0.44307	-0.635294	-0.0832498	-0.866774	0.413021	0.19743	0.132398	0.215322	0.531798	-0.398924	0.703587	-0.0456356	1.87458
	249	0.0952947	0.353411	1.17487	-0.171695	-0.508047	0.237116	-0.223672	0.295402	0.137087	0.306829	-0.431842	0.686206	-0.022937	1.35256
	250	0.410016	0.310472	0.735469	-0.0717838	-0.865098	-0.28027	0.111857	0.266299	0.0897403	0.424492	-0.548207	0.677881	-0.0269897	1.25834
	251	-0.380616	0.456902	1.17926	0.157189	-0.0883137	0.323009	0.475475	0.338299	0.30732	0.436777	0.31977	1.31147	-0.0169636	0.253758
	252	0.648857	0.989834	-0.965346	-0.162519	0.405962	0.302717	-0.801226	0.0245954	1.02191	0.149884	1.01951	1.41479	-0.0606473	1.76306
	253	0.576617	0.566901	-0.670129	0.817026	0.923589	0.724129	0.933875	-0.208002	0.554779	-0.367892	0.268721	0.727594	-0.0930369	1.5649
	254	0.170898	0.396659	-0.537051	0.670869	0.440471	1.04963	0.90834	-0.0548266	0.48949	0.616538	-0.774559	0.271892	-0.662883	1.47405
	255	-0.124739	0.690537	-0.607904	0.569189	1.42559	1.29715	0.441425	0.400045	0.776588	1.51883	-0.913889	1.53927	-0.245065	0.646628
	256	-0.304913	-0.0139656	-0.606568	-1.10566	-1.47798	-1.486	-1.22155	0.413096	-0.0904981	0.692465	-0.413555	-0.595424	0.707633	1.02773
	257	0.556393	0.948878	-0.6267	0.548559	0.679264	0.558394	0.567302	0.216371	0.831814	0.794539	0.833884	1.58936	-0.156947	1.8293
	258	0.17982	1.227	-0.345334	0.544423	1.05032	0.8121	0.562108	0.67135	1.62308	1.12449	-0.971563	1.64328	0.743595	1.67356
	259	0.336977	0.0213541	1.1599	0.435662	1.40607	1.0051	0.0224966	0.149152	-0.164653	0.0825938	-0.0438005	0.0166271	-0.0433026	0.689324
	260	0.238168	0.111441	1.16613	0.226794	0.834529	0.432699	-0.013995	0.209999	-0.627344	1.09091	-1.08299	1.2445	-0.989791	1.64278
	261	0.320485	0.0748197	-1.43104	0.251876	0.466539	0.434291	0.115923	-0.0279488	-0.641389	1.44581	0.192549	0.814702	-1.02293	1.63675
	262	0.7728	0.311031	1.17859	0.326453	0.477441	0.439024	0.128953	0.331707	0.500501	0.490574	-1.11588	0.0727857	-0.0178814	0.928375
	263	-0.311223	0.350913	-1.1852	0.0382343	0.435308	0.420731	-0.0469384	0.0798438	0.310523	0.641249	-1.07533	0.685721	-0.0488726	1.13646
	264	0.936316	0.659529	0.285351	0.288568	0.471903	0.43662	-0.00320238	0.365973	0.912133	0.372213	-1.06545	0.745552	0.464371	1.21158
	265	0.489114	0.569294	-1.5249	0.270966	0.46933	0.435503	0.119259	0.202133	0.80482	1.08957	0.477632	-0.0596519	-0.0359249	1.51663
	266	-0.310741	0.00941685	-1.30732	0.0435961	0.436092	0.421072	-0.0460016	0.0337499	-0.0506516	0.678669	-1.12553	0.254504	-0.0593725	0.357304
	267	0.24318	0.083024	-1.27778	0.282657	0.471039	0.436245	0.121301	-0.824764	0.282515	-0.48471	-0.555488	-0.153923	-1.60728	0.689321
	268	0.235823	0.426652	-0.599699	0.200665	0.459053	0.431041	0.106976	0.480216	0.605585	1.12401	-1.0729	0.335392	0.480279	0.971724
	269	-0.22403	0.0749561	0.186104	0.0420734	0.151531	0.420975	0.0792685	0.54339	0.379086	1.54329	0.346816	-0.943197	0.0115958	0.190887
	270	0.181383	0.400478	-1.17715	-0.406052	-0.00129465	-0.196214	-0.843774	0.15857	0.665349	0.127605	-0.545326	0.491908	0.67219	0.244471
	271	0.267434	0.680795	0.172291	0.552951	0.264716	0.4534	0.887738	0.408414	1.26617	0.567459	-0.536353	-0.241458	0.470281	1.36797
	272	-0.272286	0.213064	-0.605454	0.396595	0.772033	0.727052	0.517828	0.423986	0.593474	0.841395	-0.551326	-0.713	0.709149	0.686411
	273	-0.978726	0.562377	-1.3892	0.242404	1.00617	0.971234	0.331852	0.380875	0.727438	1.10706	-0.540143	1.10758	0.466446	0.271121
	274	-0.507001	0.133995	0.41094	0.533306	0.792018	1.1896	0.77775	0.445966	0.0399685	0.993802	0.273858	-0.34971	0.234729	1.10804
	275	0.173546	0.808341	-1.55867	0.398927	1.23413	0.643523	0.141615	-0.127879	1.31509	0.0787314	-0.378006	0.0183958	-0.0818796	2.11191
	276	-0.421124	0.452093	0.365203	0.598054	1.42981	1.04501	0.630025	-0.000965759	1.04792	0.497611	-0.38941	-0.0982257	-0.774306	0.252967
	277	-0.29944	0.745702	0.175427	0.0939706	1.18955	0.761914	-0.254258	0.439056	0.972138	0.572687	-0.039608	0.157054	0.474548	2.1016
	278	0.113854	0.453867	-1.3064	0.625998	1.01065	0.99558	0.649416	0.0428115	0.511429	-0.0408021	-0.579192	0.931253	0.65607	0.687531
	279	-1.05311	-0.0159044	-0.651563	0.38133	0.974881	0.980051	0.60667	-0.0265775	-0.221785	0.517691	0.338381	0.161218	-0.304473	0.304464
	280	-0.496786	-0.349593	-1.60122	-0.245163	0.934892	0.381149	-0.815665	-0.543679	-0.202321	0.540498	-0.913439	-1.38928	-1.56814	0.770958
	281	-1.02748	-0.312537	-0.682326	0.66701	1.43989	1.19808	0.926645	-0.327184	-0.45122	0.464816	0.458627	-1.44102	-1.06051	1.33299
	282	-1.07168	0.67672	0.25596	0.1744	0.996225	0.712949	0.261424	0.0787732	0.901833	0.646855	-0.0681666	0.748884	-0.771365	1.1171
	283	-0.421919	0.538988	1.1432	0.5892	1.42852	0.993245	0.624534	-0.0141134	1.03739	0.791096	0.480359	-0.0655272	-1.4944	0.573009
	284	-1.05149	0.535017	0.292594	0.399331	0.832085	0.981194	0.754343	0.436749	0.542551	1.52509	0.636324	0.721413	-0.480735	0.756851
	285	0.18189	0.400851	0.317175	0.49192	1.4143	0.98707	0.264418	0.676949	0.534948	1.15742	-1.113	0.67955	0.744375	0.380355
	286	0.236263	0.78673	0.302501	0.205562	0.17543	0.431352	0.233368	0.533557	1.11842	0.575794	-0.572234	0.770212	0.724407	1.13521
	287	0.103152	0.294648	-1.56217	-0.310013	0.356735	0.652597	-0.986032	-0.162041	0.621856	0.729975	-0.219363	-0.112897	-0.796736	0.532789
	288	-0.335857	0.974063	-0.647509	0.656005	0.924938	0.997485	0.924723	0.0130338	1.52608	0.102774	-0.60551	0.594564	-0.0622573	1.83345
	289	0.869575	-0.557629	-1.56717	-0.455233	0.0788335	0.105836	-1.37298	-0.210909	-0.768263	-0.243724	0.251718	-0.278124	0.384039	-1.35913
	290	-1.62476	-0.57286	-2.11267	-0.130934	0.462172	-0.276245	0.232599	-0.220415	-0.790997	-0.12897	0.20826	-0.281077	0.51282	-1.36164
	291	-0.385566	0.441003	0.325002	-0.790289	0.286527	-0.369297	-1.41701	0.753427	0.533454	1.17062	-0.045664	0.703187	0.7809	0.108446
	292	0.284862	0.204619	-0.516192	-0.145134	0.0368471	-0.328349	-0.330059	0.148993	0.442799	-0.0603005	-0.965019	0.271431	0.670856	-0.0136077
	293	0.90569	0.0443119	0.287626	-0.0527496	0.255432	0.109786	-0.546011	0.388201	0.209832	0.283469	-0.0976358	-0.161428	0.810762	-0.359897
	294	0.816967	0.141631	0.0567587	-0.149209	0.0362514	-0.128709	-0.566808	0.42669	-0.074676	0.440426	-0.0945204	0.645148	0.816121	0.201862
	295	0.215164	-0.663177	1.21455	-0.0295721	0.141058	-0.172319	-0.0922855	0.683159	-0.644413	0.452514	-0.31382	-1.67058	1.45942	-0.830767
	296	0.280164	0.0688777	0.860105	0.694829	0.905726	0.11381	1.03806	0.661288	-0.115548	1.03822	-0.598912	0.427621	0.742194	0.189886
	297	0.291622	0.566176	1.13871	0.822517	1.25755	1.31322	0.809298	-0.0579374	0.591524	-1.135	-0.838454	1.15015	0.448394	1.1719
	298	0.288395	0.389295	0.274236	0.786555	0.687349	1.00577	1.05409	0.257364	0.66106	0.261146	-0.919834	0.291381	0.405249	0.621357
	299	0.305844	0.311052	-1.53125	0.981015	1.48579	1.21801	1.08806	0.140111	0.326115	0.39153	-0.548189	0.859267	0.707286	0.22975
	300	0.304682	0.521692	-0.591854	0.968063	1.4839	1.32246	1.0858	0.556878	0.537441	0.59279	-0.242144	0.901336	1.36615	0.723012
	301	0.275837	-0.0518276	0.375443	0.646603	0.860173	0.0704961	0.9041	0.0990983	-0.00143235	-0.0501535	0.312709	-0.78527	0.325651	0.611579
	302	0.294528	0.00706975	1.17029	0.854907	1.46736	0.821159	0.940493	0.250608	-0.126281	0.280688	1.02732	-0.168648	0.133558	0.179712
	303	0.274912	-0.159802	1.15804	0.636295	1.23032	0.331822	0.684716	0.130953	-0.190278	0.716323	-1.17022	-0.200999	-0.684336	0.152243
	304	-0.365409	-0.105237	0.121813	0.326663	0.646827	-0.254981	0.63062	-0.0848422	-0.169352	0.370525	-0.111648	-0.190421	-0.638705	0.161225
	305	0.577466	0.378825	-1.52528	0.902058	1.26917	1.0347	0.948731	0.198422	0.485556	0.343324	-0.135425	0.691132	0.9094	0.240906
	306	0.284361	0.749144	-1.5007	0.741601	0.87406	0.465374	1.04623	0.438642	0.946501	0.700733	0.17856	0.762925	1.1365	1.20201
	307	0.617993	-0.0933132	-1.4803	0.933607	1.10721	1.12038	1.07978	0.637965	-0.164779	1.55943	-0.938981	-0.188109	1.19517	0.163188
	308	0.521721	-0.109566	-1.63692	0.753012	0.709152	0.814692	0.922691	0.254681	-0.171012	0.665437	-0.630975	-0.19126	0.954901	0.160513
	309	0.577125	0.197877	-1.40759	0.779611	1.25127	0.0789381	0.927338	0.201257	0.58765	0.667754	-0.591085	0.0508489	0.571538	-0.431963
	310	0.983058	0.235919	0.297501	0.809489	1.25564	0.215714	0.826002	0.484702	0.400887	1.09265	-0.734906	-0.167348	0.303666	0.787478
	311	0.586283	-0.0527751	-0.877949	0.881672	1.09962	1.0334	0.945169	0.0556906	-0.00179575	-0.174244	-1.01253	-0.179017	0.882425	0.298394
	312	0.490739	-0.560204	-0.721055	0.709182	1.44606	0.336448	0.69745	0.441592	-0.984589	1.24711	-0.654625	-0.650946	0.711601	0.0133453
	313	0.749323	-0.705265	-0.241813	0.957131	1.4823	0.911324	0.851796	-0.520719	-1.2286	-0.655066	0.476103	-0.518711	-0.491249	-0.379106
	314	0.137151	0.352611	-0.227312	0.842558	1.46555	1.10395	0.846288	-0.379019	0.646991	-0.630889	-0.238332	0.284269	-0.471517	0.486785
	315	1.00704	0.0410678	-0.232579	1.07676	1.49979	1.04579	0.979253	-0.430484	-0.0144611	-0.63967	-0.900933	0.246021	-0.478684	0.731048
	316	0.593681	0.135228	-0.229281	0.662658	0.988341	0.692736	0.563785	-0.398257	0.186862	-0.634171	0.348746	0.237062	-0.474196	0.186646
	317	0.981489	-0.0592972	-0.232486	0.792002	1.08651	0.900844	0.586383	-0.429571	0.0255663	-0.639514	0.496782	-0.165662	-0.478556	-0.248419
	318	0.735135	0.186091	-0.228699	0.680361	0.698532	-0.381228	0.909998	-0.392571	0.322042	-0.633201	0.504637	-0.285756	-0.473404	0.852264
	319	0.830491	-0.129341	-0.23429	0.969404	1.4841	1.01738	0.834961	-0.4472	-0.178595	-0.642522	-0.0338735	0.0168716	-0.481011	-0.107099
	320	1.0052	0.720181	-0.223534	1.05624	1.49679	0.968818	0.975669	-0.342094	1.12377	-0.624589	-0.420101	0.371381	-0.466375	1.7118
	321	0.839316	1.06006	-0.219115	1.06775	1.49847	0.845315	1.10322	-0.298915	1.55906	-0.617222	-0.0350712	0.823201	-0.460362	2.02481
	322	-0.721383	0.320061	-0.227206	0.734906	1.44982	1.30766	0.919528	-0.37798	0.298691	-0.630712	0.125552	0.277959	-0.471372	1.33291
	323	-1.35494	0.387358	-1.18804	-0.424202	0.857126	0.71838	-0.82402	0.0521622	0.485923	-0.174846	-0.585019	0.32271	0.657372	1.14246
	324	-0.510372	0.51201	-2.50625	-0.472154	0.450795	0.925881	-1.22747	-0.624644	0.882516	-0.165813	0.849948	0.35194	-1.04247	0.464351
	325	-0.774003	-0.541262	-1.41895	-0.347213	-0.367128	0.225976	-0.453467	-1.05698	-0.568801	-1.18125	0.776957	-1.06266	-1.41258	-0.417809
	326	-0.0912172	-0.291502	-1.55988	-0.100689	0.671673	1.05473	-0.693917	-0.139702	-0.504778	0.0709248	0.74568	-0.607396	0.226373	0.130565
	327	-0.378084	0.0145497	0.247135	-0.78249	-0.625001	-0.379448	-1.15005	-0.00746515	0.0649683	0.093487	0.79475	-0.183051	-0.343907	-0.211946
	328	-0.863484	-0.575173	0.700241	-0.214823	0.900824	0.194125	-0.467244	0.246372	-1.17871	0.00115725	0.0576203	0.115191	0.684416	-0.81628
	329	-0.581231	-0.424052	-1.69885	-0.595417	-1.25365	0.918058	-0.799857	-0.350465	-0.583586	0.38186	-0.157429	0.1337	-0.751375	-1.29866
	330	-0.274261	-0.465015	-0.77549	-0.636392	-0.821813	-0.0109346	-0.918043	-0.0903288	-0.800648	-0.0824734	-0.0931166	-0.276022	0.207372	-0.405258
	331	-0.934758	-0.412086	-1.44418	-0.632108	-0.949786	-0.369904	-0.521169	-0.156353	-1.14312	0.043936	0.406943	0.939583	0.122497	-0.789435
	332	-0.208024	-0.256553	-0.652486	-0.445985	-0.313145	-0.358091	-0.647676	-0.0355988	-0.679756	0.0510717	0.562487	0.567954	0.139313	-0.763833
	333	-0.516317	-0.271631	-0.739906	0.258741	0.661785	-0.378381	0.483167	-0.889842	-0.726483	-0.767177	0.227127	0.16325	-1.61635	0.641096
	334	-0.642288	-0.304859	0.19422	-0.426631	-0.00708159	-0.61083	-0.543805	-0.524526	-0.913621	-1.46144	-0.121736	0.944518	-0.167839	-0.264524
	335	-0.0209456	0.473071	-0.676273	-0.499255	-0.132681	-0.834299	-0.801511	-0.26804	0.693188	-0.653563	0.126752	1.11118	-0.128987	-0.250841
	336	-1.01226	-1.28158	-0.94451	-0.603507	-1.07368	0.115386	-0.560198	-0.594716	-1.95984	-0.359247	0.228543	-1.22204	-0.754472	-1.26262
	337	-0.683831	-1.45016	-1.47757	-0.588153	-0.430015	-0.945214	-0.635607	-0.482636	-2.45997	-0.208394	0.407458	-0.852937	-0.261384	-1.55472
	338	-0.899345	-1.23694	-1.75866	-0.733128	-0.24335	-0.776112	-1.00747	-0.93487	-1.88488	-1.08534	0.0757087	-0.811601	-0.770925	-1.51962
	339	-0.650333	-0.91428	-0.713544	-0.68703	-0.288204	0.458376	-1.2505	-0.632242	-1.12038	-0.773401	0.390866	-1.13498	-0.678978	-1.48358
	340	0.0679748	0.330258	0.883152	-0.400588	0.332657	-0.376805	-0.915875	-0.260727	0.302602	-0.853633	0.469979	0.279936	-0.485959	1.13306
	341	0.142183	0.330932	-1.56935	-0.498381	-0.58069	-1.47706	-0.541831	-0.232274	0.364618	-0.242788	-0.6224	1.06778	-0.0207356	0.160034
	342	0.536737	-2.28615	-1.67767	0.92036	1.10527	1.11954	0.845372	-1.2907	-2.92801	-1.0159	-1.27756	-2.60403	-1.41421	-2.6967
	343	0.448807	-2.39914	-1.66562	0.908299	1.30859	1.11877	0.790785	-1.17299	-2.97134	-1.00176	-1.32045	-2.99826	-1.01224	-2.91682
	344	0.206714	-1.56045	-1.67065	0.84414	1.46579	1.3146	0.654039	-1.2221	-2.33077	-1.01014	-0.955029	-1.64741	-1.48034	-0.561259
	345	0.507872	-1.42912	0.871479	0.126458	0.448205	0.426331	-0.267562	-0.374797	-1.82804	-0.501751	-0.498129	-1.83145	-0.501844	-1.80833
	346	-0.380564	-1.09763	-1.56907	0.157768	0.452782	0.123147	0.239538	-0.229507	-1.65706	0.345843	-0.521264	-1.37518	-0.0203504	-0.485076
	347	0.1635	-1.11687	-1.61245	-0.303892	-0.360795	-0.160123	-0.608342	-0.653393	-1.62349	0.243427	-0.328344	-1.17425	-1.32546	-0.905448
	348	0.415214	-0.933566	-1.59663	-0.0138528	-0.946725	-0.120118	0.121978	-0.498835	-1.25832	0.29989	-0.322476	-1.13872	-0.918359	-0.875275
	349	0.422057	-0.871971	-1.62269	0.0624011	-0.730499	-0.42045	0.241331	-0.753494	-1.10415	-0.00935034	-0.136192	-1.12677	-1.41508	-0.865136
	350	0.394031	-0.828804	-1.46339	-0.249939	-0.891141	-0.440274	-0.285313	-0.344006	-1.0876	0.704873	-0.134811	-1.11841	-0.977519	-0.85803
	351	0.513087	-1.7511	0.243354	0.184579	-0.455966	0.324747	0.244223	-0.0444119	-2.05118	0.0388027	-0.991181	-2.87263	0.385966	-2.02437
	352	0.307533	-2.32514	-0.581262	0.0319522	-0.849933	-0.168414	0.217557	-0.486848	-2.94297	0.420198	-1.31808	-2.98392	-0.91669	-2.90464
	353	0.766619	-0.790753	-0.758549	0.729773	1.02582	1.10744	0.56099	0.0752141	-1.07301	0.380457	-0.133593	-1.11103	0.553986	-0.851767
	354	0.568341	-1.99201	-1.61353	0.681715	1.44204	0.461573	0.441567	-0.663944	-2.49628	0.384494	-0.968845	-2.52609	-1.04795	-2.51975
	355	0.828352	-2.37413	-1.4055	0.945562	1.27553	0.732287	0.849775	-0.925611	-2.96175	-0.100781	-1.31965	-2.99341	-1.28769	-2.91271
	356	0.59693	-2.32005	-1.58569	1.00033	1.48862	1.01934	0.9659	-0.391917	-2.94101	0.295268	-1.31792	-2.98293	0.0846561	-2.9038
	357	0.810902	-1.96102	0.236274	0.75109	1.08053	0.825217	0.598215	-0.113595	-2.52534	0.674598	-1.12212	-2.51154	-0.358686	-2.46598
	358	-0.0222851	-1.38626	0.710545	-0.041978	-0.204746	-0.321802	0.0941396	0.347055	-1.76775	0.69263	-0.530504	-2.01419	0.591841	-1.84994
	359	0.441282	-0.834106	-1.70301	-0.143453	0.0370929	-2.01367	-0.0597013	-0.391136	-1.08963	0.366941	-0.13498	-1.11943	-0.650442	-0.858903
	360	0.193936	-1.17998	-0.750961	-0.266156	-0.806194	-1.92683	0.131974	0.149354	-1.5412	0.899789	-0.5239	-1.76223	0.240749	-1.24589
	361	0.404578	-0.500953	-1.40092	0.221166	0.000297616	-1.02072	0.564179	0.266347	-0.773485	1.49602	0.0299479	-0.639459	0.0747634	-0.498324
	362	-0.00174647	-0.27878	-0.641464	-0.114541	-0.499692	0.0517939	-0.0585949	0.0721051	-0.383343	0.510079	0.450483	-0.617304	0.0477148	-0.197397
	363	0.841632	-0.975779	-0.643992	0.125668	-0.669657	0.98542	-0.0651633	0.0474047	-1.10011	0.641503	-0.133989	-1.56229	0.119956	-1.58085
	364	0.900004	-0.0377212	-0.745462	0.776205	0.709764	-0.175247	1.05228	0.203096	-0.143459	0.462841	0.4582	-0.177332	0.602709	0.172339
	365	0.237138	-0.7093	1.07627	0.215321	-1.10747	-0.610643	0.954287	0.479171	-0.82643	1.16129	0.252389	-1.31451	0.149166	-1.21709
	366	0.847604	-2.32417	-0.579522	0.192229	-0.198175	-0.212311	0.105502	-0.469845	-2.94259	0.281972	-1.31805	-2.98373	-0.692317	-2.90448
	367	0.244973	-1.08417	-0.681588	0.302639	-0.154369	-1.80706	0.969542	-0.319975	-1.28912	0.578821	-0.176732	-1.54878	-0.924367	-1.54315
	368	0.820366	-0.476007	-0.499394	-0.111333	-0.988641	-0.885343	0.0524668	0.313139	-0.311544	0.98589	0.444169	-1.47271	0.334199	-0.914328
	369	0.264998	-2.29602	-1.32898	0.52581	-0.895502	1.09449	1.00853	-0.177877	-2.9318	0.603066	-1.31715	-2.97827	0.265824	-2.89985
	370	0.849389	-2.0848	-1.68048	0.212118	-0.353785	0.337142	0.108977	-0.170904	-2.85079	1.17458	-1.31039	-2.32705	-0.296024	-2.47948
	371	0.2382	-0.966034	0.230716	0.227149	-1.24743	-0.609892	0.956353	-0.167904	-1.503	0.371399	-0.483305	-0.933045	-0.650272	-0.703414
	372	1.00408	0.446682	1.16768	1.04372	1.49496	0.484549	1.09902	-0.00836243	0.508674	0.462643	-0.579422	0.92986	-1.03695	0.686348
	373	1.00325	-0.0193159	0.789385	1.03452	1.49362	0.378692	1.09741	-0.0297644	-0.223094	-0.0721399	0.338272	0.160556	-0.202402	0.303902
	374	-0.00630449	-0.360956	-1.37286	0.802552	1.45971	-0.0248784	1.05688	-0.60665	-0.206679	0.243578	-0.913803	-1.39149	-1.40097	0.769088
	375	0.946951	-0.294182	-1.56185	0.407093	0.940144	1.00328	-0.141532	-0.15897	-0.444181	0.271519	0.459214	-1.43746	0.0221003	1.33601
	376	0.979013	0.699817	1.17872	0.764409	0.246287	0.426265	1.05022	0.333021	0.910691	0.682712	-0.0674272	0.753362	-0.302069	1.12091
	377	0.975158	0.570948	0.279208	0.721448	1.44785	-1.81008	1.04271	0.305942	1.04965	0.548242	0.481383	-0.0593312	0.177216	0.57827
	378	-0.274487	0.528289	1.1828	0.447634	1.40782	-1.82746	0.994874	0.372911	0.539971	0.352933	0.636109	0.720109	0.197723	0.755743
	379	0.90208	0.29545	0.894281	-0.0929769	1.12372	-0.913785	-0.789076	-0.385466	0.494526	-0.0367642	-1.11637	0.659116	-1.71346	0.363005
	380	0.953692	0.739366	1.15295	0.482215	-0.530218	-0.67738	1.00092	0.0811861	1.10025	0.639744	-0.57375	0.761029	-1.11657	1.12742
	381	0.350958	0.300526	0.241507	0.591481	0.516184	-0.535565	1.02001	-0.0624545	0.624111	0.349747	-0.219175	-0.111757	-0.707944	0.533756
	382	0.922453	1.0061	1.0583	0.13407	0.192645	-0.869768	0.0953413	0.303492	1.53836	1.25552	-0.604485	0.600775	-1.1613	1.83872
	383	0.351054	-0.604437	0.184242	0.592547	1.14467	-1.81826	1.02019	-0.622029	-0.786215	-1.36658	0.25022	-0.287199	-0.327929	-1.36684
	384	0.920224	-0.627626	0.171434	0.109229	0.327925	-1.84894	0.0910013	-0.747187	-0.812	-1.52358	0.206506	-0.291694	-0.619724	-1.37065
	385	0.861998	0.359546	1.14529	0.352645	-1.6284	0.105909	0.978279	0.00639826	0.502215	-0.0581454	-0.0482716	0.687395	-0.486776	0.095037
	386	0.884036	0.139197	0.754744	0.598244	-1.30816	1.29899	1.02119	-0.459083	0.417709	-0.23168	-0.967113	0.258748	-1.53006	-0.0243768
	387	0.226729	-0.0250734	0.218605	0.0993082	-0.932436	-2.10354	0.934018	-0.286251	0.183222	-0.369509	-0.099857	-0.17488	-0.603209	-0.371318
	388	0.847745	0.0832324	1.13124	0.193798	1.03756	-1.84357	0.105776	-0.130983	-0.0970722	-0.206094	-0.0963899	0.633827	-0.688183	0.192249
	389	0.784296	-0.821872	-1.29033	0.378994	-1.13513	-0.789204	0.982882	-0.856596	-0.705274	-0.862763	-0.3189	-1.70135	-0.951958	-0.856889
	390	-0.368815	-0.0255935	0.77251	0.288701	-0.173235	-0.794935	0.967107	-0.285474	-0.151779	0.0518428	-0.601936	0.409307	-1.25972	0.174335
	391	-0.594521	0.583163	2.04652	-0.442069	0.136089	0.549589	-0.850067	0.0502114	0.598039	0.235064	-0.83791	1.15344	-1.23458	1.17469
	392	-0.356064	0.352792	0.574531	-0.46151	-0.00134306	0.105438	-0.853463	-0.159112	0.647061	0.327761	-0.921002	0.284304	-1.30602	0.615348
	393	-0.46172	0.310172	1.81182	-0.746684	0.164828	-2.15723	-0.903286	0.0512737	0.325778	0.109298	-0.548217	0.859096	-0.938463	0.229605
	394	-0.0158694	0.48572	1.15958	-0.271936	0.595047	-0.725245	-0.584305	0.145996	0.523645	0.483036	-0.243295	0.894362	-0.752884	0.717091
	395	-0.214288	-0.0630095	-0.654541	-0.321569	0.0983728	-1.03357	-0.379338	-0.0556764	-0.00572071	0.117683	0.312351	-0.787438	-0.0505671	0.609738
	396	-0.311993	0.00667504	0.266625	-0.518133	-1.47136	0.439489	-0.486735	0.182993	-0.126432	-0.152524	1.02731	-0.168725	0.568995	0.179647
	397	0.131549	-0.240964	0.176368	-0.0691163	1.07561	-2.11423	-0.17225	-0.698977	-0.221404	-0.303005	-1.17282	-0.216734	-1.93939	0.138883
	398	-0.303575	-0.115674	0.225158	-0.424316	-1.12449	-1.52643	-0.00221471	-0.222217	-0.173354	-0.22166	-0.111982	-0.192444	-0.596006	0.159507
	399	0.0677926	0.367771	1.14845	-0.231872	1.14191	-2.12456	-0.418269	0.037211	0.481317	0.0938816	-0.135779	0.68899	-0.635561	0.239087
	400	-0.366756	0.757072	1.19122	-0.580661	-1.36274	0.635419	-0.642187	0.455126	0.949541	0.846708	0.178814	0.764462	-0.295899	1.20332
	401	-0.385427	-0.213288	0.188648	0.103567	1.07319	0.846503	-0.301117	-0.578974	-0.21079	-0.28253	-0.942822	-0.211368	-1.56317	0.143439
	402	-0.118901	-0.170897	0.20802	-0.150834	-1.41766	0.462801	0.108057	-0.389681	-0.194533	-0.250233	-0.632938	-0.20315	-1.04292	0.150417
	403	0.492732	0.140796	0.20665	-0.160915	-0.211295	0.629818	-0.641909	-0.403066	0.565759	-0.267717	-0.592912	0.0397827	-1.18401	-0.441359
	404	0.14742	0.172055	0.206079	0.107758	0.702144	-0.206794	-0.0643476	-0.175157	0.376395	0.498278	-0.73695	-0.179729	-1.23761	0.776965
	405	-0.551384	-0.109342	-0.47344	-0.853635	-0.312559	-2.16402	-0.984463	-0.580467	-0.0234894	-0.0304611	-1.01434	-0.189984	-1.72924	0.289083
	406	-0.609138	-0.671889	-0.261838	-0.604969	-1.0223	-2.14824	-0.207322	-0.716398	-1.02742	-0.597796	-0.658201	-0.672598	-1.40992	-0.00503903
	407	0.693307	-0.679602	0.0980406	-0.0872609	0.534725	-1.52663	-0.334457	-0.317141	-1.21876	-0.846098	0.476925	-0.513736	0.0740422	-0.374882
	408	-0.177259	0.395969	0.592849	0.261855	0.38068	0.540197	0.349759	0.0198916	0.663619	0.241618	-0.236944	0.292675	-0.555539	0.493922
	409	0.173335	0.06261	0.241922	-0.495741	-2.21418	-0.858539	-0.0967296	-0.291892	-0.00619949	0.200688	-0.900243	0.250197	-1.35713	0.734594
	410	0.827037	0.174283	0.453986	-0.0369862	-1.68536	-0.332132	0.301493	-0.0471343	0.20184	-0.112269	0.349996	0.244633	-0.295197	0.193074
	411	0.33979	-0.0264966	0.446275	0.467015	-0.414679	-0.0973775	0.99826	-0.122485	0.0381456	-0.373539	0.497832	-0.159303	-0.112043	-0.243019
	412	0.0106298	0.238346	-0.28684	0.142039	-0.462184	-0.310123	0.550354	0.0957028	0.342082	0.416375	0.50631	-0.275625	-0.0816601	0.860866
	413	0.32839	-0.0962835	0.347172	-0.207813	-0.0239087	-0.891467	-0.359989	-0.177156	-0.165918	-0.25911	-0.0328153	0.0232803	-0.438369	-0.101657
	414	0.489723	0.796705	0.837693	-0.194457	-0.768047	-1.92228	0.196981	0.351471	1.15312	1.16049	-0.417652	0.386216	-0.778694	1.72439
	415	-1.37243	1.1686	1.21442	-0.769352	-2.25417	-1.9047	0.332578	0.681883	1.60068	1.45023	-0.0315967	0.844243	-0.394427	2.04268
	416	-0.038339	0.391355	0.612151	-1.71612	-2.39257	-1.76489	-2.20198	0.208502	0.326033	0.508901	0.127834	0.29178	-0.512519	1.34464
	417	0.679352	0.390543	1.02204	-0.24278	-0.15762	-0.261516	-0.635636	0.0918693	0.487145	0.64909	-0.584917	0.323328	-1.00849	1.14299
	418	-1.26347	0.608633	1.18219	0.44493	0.945675	1.18399	0.835365	0.366972	0.919571	0.28737	0.853041	0.370672	0.21869	0.480256
	419	-1.49343	-0.45002	-0.67371	-2.11784	-2.24622	-2.04436	-2.5082	-0.242994	-0.533809	-0.744905	0.779878	-1.04497	0.164666	-0.402789
	420	-0.887428	-0.265374	0.0390242	-2.19072	-2.46195	-2.24888	-2.73852	0.0199038	-0.494758	-0.167333	0.746516	-0.602331	0.0189983	0.134865
	421	-0.730004	0.0256519	0.0444294	-1.40419	-1.43431	-1.35625	-1.75635	0.0727213	0.0692261	-0.184504	0.795105	-0.180898	0.20863	-0.210119
	422	0.430204	0.415547	0.278319	0.0345527	0.0711728	0.747496	-0.265165	0.297262	0.32234	0.267953	1.00112	1.11364	0.410805	-0.121622
	423	0.227705	0.548406	-1.52379	0.110188	-0.278589	0.0956644	0.250206	0.212946	0.550591	0.403957	1.04465	1.51172	0.717428	-0.439962
	424	0.379661	0.452874	-0.585321	-0.528737	-1.71874	-2.1434	-0.0204583	0.620712	0.685443	0.603681	0.25032	0.2901	1.37504	0.253095
	425	0.839175	0.332547	1.17833	0.0982888	0.444087	-2.1036	0.248127	0.329237	0.467808	0.294104	0.693637	0.682161	0.144507	-0.548482
	426	0.963526	0.449154	1.16628	0.591817	0.721312	-0.746089	0.784027	0.211479	0.831452	0.730062	1.04147	0.704767	-0.673123	-1.0162
	427	0.561646	0.870746	0.133273	0.607101	0.518467	-0.691049	1.02274	0.0271359	1.48645	0.389631	0.671593	1.20189	-0.623112	-0.411218
	428	0.494817	0.537596	-1.52096	0.453171	0.495965	1.18451	0.310128	0.240654	0.54354	0.350529	1.0443	1.09423	0.915281	0.138508
	429	0.476069	0.314088	-1.50545	0.545694	0.50949	1.29565	0.491396	0.392169	0.632217	0.692804	-0.137497	0.670039	1.13003	-0.934256
	430	0.580607	0.19772	-1.47439	0.516951	0.505289	0.734691	0.557309	0.695651	0.430088	1.56927	-0.669636	0.656022	1.2032	-1.0921
	431	0.723545	0.132463	-1.63332	0.669849	0.52764	0.798465	0.749125	0.289866	0.0692445	0.67144	-1.0551	0.643371	0.959801	0.151681
	432	0.327288	0.388451	-1.40283	0.327688	0.477622	0.0393056	0.394762	0.247729	1.15405	0.675683	-0.624257	-0.0947113	0.578009	-0.730648
	433	0.951568	0.686253	0.305176	0.45855	0.496751	1.29012	0.152031	0.559698	1.13772	1.10544	-0.653997	0.750732	0.314109	0.291512
	434	0.63269	0.663522	-0.866866	0.549623	0.510065	-1.20263	1.01269	0.163995	0.954609	-0.155765	-0.688471	0.330938	0.897507	1.70247
	435	0.750671	0.437451	-0.704413	0.00425742	-0.676568	-1.26685	0.338255	0.604212	0.635678	1.27486	-0.695708	0.702498	0.734246	0.122023
	436	0.245826	0.0097412	-1.58722	0.312144	-0.0933277	-1.80645	0.971203	-0.40683	0.138737	-0.554158	-0.7094	-0.16813	-0.0141284	0.430346
	437	0.778517	0.666617	-0.522554	0.314597	0.319969	0.489475	0.126881	0.086832	1.26073	-0.157197	-1.03247	0.746926	0.468553	0.159746
	438	0.169753	0.0879003	-0.425628	0.356651	0.481856	-2.0872	0.978979	-0.113261	-0.126161	-0.605784	-1.24084	1.42244	0.478357	-0.377077
	439	0.789241	-0.0397425	-0.640954	0.434111	0.916428	0.445857	0.147762	0.0770845	-0.0377422	-0.15886	-0.5285	0.609986	0.767438	-0.936955
	440	0.808172	0.763077	-0.616952	0.645087	0.690597	-0.942607	1.02937	0.311631	1.14022	0.64897	-0.685284	0.765626	0.386161	1.07577
	441	0.818814	0.846076	-0.89376	0.76369	0.992273	1.30949	0.578018	-0.0988107	1.47699	-0.73347	-1.21657	0.781717	0.636349	1.01645
	442	0.372865	0.228031	-1.42467	0.835624	0.579539	1.31406	1.06266	0.0342784	0.410833	-0.580611	0.805282	-0.125811	1.36906	0.216084
	443	0.482783	0.413757	0.340728	0.319062	0.927276	-0.0989885	0.127661	-0.24012	0.496047	-0.0649277	0.27359	1.11329	-0.963052	-0.0833987
	444	0.895934	0.733281	0.0611144	0.730842	0.987471	1.30741	0.542197	0.469251	0.967375	0.713479	0.259296	0.75985	0.56409	0.942336
	445	0.661325	0.47898	-1.38517	0.944319	1.14728	0.47824	1.08165	-0.726979	1.16182	-0.710798	-1.22832	-0.120227	-1.05672	0.956021
	446	0.123865	0.0809069	-1.19379	-0.079169	0.133808	-2.00959	0.216597	-0.0040304	0.381368	-0.184434	-1.24106	-0.569722	0.649547	0.723443
	447	0.59234	0.15508	-2.51417	0.175512	0.827032	-0.0540297	-0.240538	-0.702029	0.266299	-0.179017	0.618635	-0.18302	-1.05325	0.774171
	448	0.577277	0.593704	-1.40811	0.479841	1.20745	-0.393955	0.314262	-0.951092	0.756344	-1.16318	-0.128546	1.14818	-1.39783	1.04789
	449	0.638453	0.349156	-1.55537	0.689415	1.44317	0.410859	0.53496	-0.0956281	0.645666	0.0784447	-0.664788	-0.145395	0.23251	1.13617
	450	0.170268	0.00939744	0.241001	0.437968	0.750416	1.03485	0.306946	-0.0673982	0.0629924	0.0832612	-0.675664	-0.17674	-0.352253	0.485834
	451	0.977084	0.494323	-2.19364	0.74291	0.951258	1.30817	0.29376	-1.83454	0.553903	-2.79958	0.212374	1.12891	-2.10741	1.42442
	452	0.909923	0.243209	-2.65892	0.886741	0.559346	1.3173	0.728471	-2.11648	0.372804	-2.99634	-0.668179	1.03716	-2.50134	0.740006
	453	0.818277	0.271487	-0.456876	0.83328	0.551531	1.00874	0.826214	-1.24153	0.61588	-2.20428	-0.667274	0.254935	-1.46125	0.730498
	454	0.973481	0.378058	-1.89336	0.702753	0.570953	0.157737	0.696327	-1.19472	0.65675	-1.73761	-0.663863	0.690984	-1.257	0.74804
	455	-0.264554	0.520468	-0.422675	0.558333	0.855328	1.29646	0.54214	-0.90733	0.711366	-1.55075	-0.659304	1.5063	-1.22106	0.264222
	456	0.252094	0.53323	-0.73315	-0.510315	-2.38288	1.22863	-0.644406	-0.823828	1.35701	-1.52552	-0.435311	-0.0666436	-0.999568	0.266323
	457	0.476097	0.386699	-0.727301	-0.175559	-2.00079	0.312536	0.0412458	-0.766669	0.660064	-1.26735	-0.0958998	0.692659	-0.991609	0.242202
	458	0.337046	0.27396	-0.722884	0.436438	0.559688	-0.785558	0.674845	-0.723504	0.469392	-1.12435	-0.667195	-0.116907	-0.879002	1.51668
	459	0.900167	0.300577	-1.6423	-0.114299	-2.32499	0.41105	0.0519486	-1.17861	0.332164	-1.49931	-0.322241	0.675963	-1.65171	1.12818
	460	0.345844	0.0653128	-2.65951	0.534486	-1.1124	0.61157	1.01005	-2.12227	0.452016	-2.99733	0.461498	-0.157357	-2.50214	0.317833
	461	0.96859	0.801265	-2.65038	0.648252	0.93742	0.902366	0.185174	-2.03308	1.32926	-2.98211	0.406512	0.773029	-2.48972	1.71785
	462	0.648746	0.50389	-0.721683	0.804132	0.0475401	1.11216	1.05716	-0.711771	0.342233	-1.12235	-0.246412	1.50309	-0.877368	1.17581
	463	0.933905	0.440659	-1.84034	0.261699	0.714337	-1.25052	0.0216591	-1.73302	0.680758	-2.67859	0.0956657	0.70312	-2.10464	1.15123
	464	0.947045	0.391753	-2.65458	0.408136	-0.874201	-1.7247	0.987974	-2.07412	0.662003	-2.98911	-0.095738	0.693639	-2.49544	1.14318
	465	0.945688	0.41624	-2.65419	0.393017	-2.08425	0.0544012	0.985332	-2.07024	0.81883	-2.98845	-0.66264	0.698386	-2.4949	1.01868
	466	0.360077	-0.0902379	-2.52321	0.693113	-0.71478	1.30501	1.03776	-1.93763	-0.016163	-2.70598	1.0242	-0.187513	-2.1926	0.420761
	467	0.580035	0.650846	-1.67649	0.0383743	-0.969535	0.0102966	0.0786222	-1.27914	0.949747	-1.87449	-0.65513	1.15926	-1.67056	1.23451
	468	0.948773	0.551523	-0.719183	0.427395	-0.524616	0.488854	0.522683	-0.687345	0.723276	-1.11818	0.172234	0.724613	-0.873967	1.16948
	469	0.22376	0.316006	-1.54921	0.732659	0.665421	0.0543624	1.04467	-1.18263	0.632953	-1.60367	-0.436738	0.678954	-1.47988	0.230566
	470	-0.119185	-0.24925	-0.497102	-0.154001	-0.918398	0.586833	-0.151458	-0.720867	-0.265526	-1.00722	0.490701	-0.633728	-0.980192	0.13752
	471	0.581243	0.046873	0.840881	0.051835	0.437297	0.526867	-0.368702	0.382627	0.152977	0.160346	-0.635192	-0.203998	0.70339	0.186264
	472	-0.319864	1.0601	1.22332	-0.0580733	-0.865872	0.868486	0.220282	0.768829	1.41164	0.764592	0.532616	1.61092	0.757169	0.35305
	473	0.10187	-0.0617837	1.20149	-0.0228452	1.33905	0.133279	-0.55924	0.555509	-0.183566	0.728196	-1.24563	-0.225063	0.533817	0.714117
	474	-0.079389	0.00290482	1.20229	-0.0119444	0.566884	-0.66532	0.0152289	0.563305	-0.0213866	0.729526	0.269662	-0.584844	0.534903	0.523244
	475	0.567976	1.24084	1.22589	-0.0960199	0.210603	0.201665	-0.447014	0.793931	1.49784	0.768875	1.06682	1.27364	0.760665	1.7975
	476	-0.297841	1.40053	0.878499	0.187368	1.36978	-1.61447	0.480747	0.750215	1.68963	0.761416	1.07193	1.67692	0.754577	1.82379
	477	0.746088	0.375408	1.20699	0.0287662	0.228845	1.26285	-0.550223	0.609264	0.467353	0.737367	-0.280573	0.275082	0.541303	0.698932
	478	0.92355	0.607214	1.20946	0.146303	-0.874499	-1.07954	0.599109	0.633387	0.744633	0.741483	0.478845	0.735409	0.544662	0.528695
	479	1.00027	0.666153	1.20599	1.00127	0.999338	1.2193	1.0916	0.599451	0.767237	0.735693	0.550053	0.746836	0.539936	0.931286
	480	-0.574352	-0.62656	1.186	0.21184	-0.00106564	-1.05378	0.953679	0.404196	-0.979158	0.702379	0.484149	-1.03613	0.3191	-0.463456
	481	0.90012	0.733934	1.21243	-0.114823	0.915442	0.411017	-0.951404	0.662375	0.793231	0.746429	0.492127	0.759976	0.548698	1.32804
	482	1.00026	0.724741	1.09447	1.00115	1.48874	0.481847	1.09158	0.656942	0.789706	0.745502	1.01102	0.758194	0.741589	1.06946
	483	0.998871	0.747066	1.21401	0.985716	1.48648	0.375595	1.08888	0.677855	0.798268	0.74907	1.01174	0.762522	0.744501	1.20167
	484	-0.0181661	0.95532	2.18502	0.67036	1.44038	-0.0332686	1.03379	1.40355	0.935971	1.69005	1.0184	0.845961	1.55974	1.80605
	485	0.93769	0.803877	2.18484	0.303883	0.925057	0.996731	-0.159563	1.40185	0.820055	1.68976	1.01355	0.773536	1.5595	1.08249
	486	0.973188	0.82039	2.18309	0.699498	0.236798	0.422145	1.03888	1.38477	0.826388	1.68684	1.01408	0.776737	1.55712	1.21374
	487	0.969083	0.823666	2.18336	0.653739	1.43795	-1.81438	1.03088	1.38741	0.827644	1.6873	1.05346	0.777372	1.55749	1.21428
	488	-0.278402	-0.551503	2.16649	0.404008	1.40145	-1.83023	0.987252	1.22257	-0.981252	1.65917	1.00944	-1.06465	1.53453	-0.555317
	489	0.89178	0.849671	2.18799	-0.207771	1.10693	-0.921071	-0.809132	1.43259	0.837617	1.695	1.01502	0.782414	1.56378	1.3471
	490	0.947922	0.856615	2.15634	0.417914	-0.539618	-0.681461	0.989682	1.12333	0.84028	1.22057	1.01524	0.78376	1.16605	1.61259
	491	0.343166	0.128141	2.30059	0.504636	0.503489	-0.541077	1.00483	1.38572	-0.0798496	1.68701	0.802084	-0.145177	1.73953	0.328175
	492	0.917558	0.806988	2.16668	0.0795187	0.184671	-0.87323	0.0858106	1.22434	0.821248	1.25081	1.01365	0.774139	1.42819	1.21154
	493	0.341361	0.06934	2.03349	0.484523	1.12888	-1.82512	1.00132	1.07009	-0.1024	1.38083	0.99004	-0.156576	1.17504	0.061429
	494	0.909181	0.781446	2.03671	-0.0138347	0.309935	-1.85675	0.0695007	1.10159	0.811453	1.36002	0.822998	0.769187	0.964526	1.20733
	495	0.855538	0.799751	1.72113	0.280652	-1.63893	0.101339	0.965701	1.1352	0.818473	1.37847	1.0527	0.772736	1.22212	1.21034
	496	0.874834	0.777079	2.04141	0.495691	-1.32315	1.29248	1.00327	1.14755	0.809778	1.39405	1.0127	0.768341	1.14816	1.07808
	497	0.219178	0.110004	1.80897	0.01516	-0.944737	-2.10888	0.919317	1.07981	-0.0868052	1.34284	0.952069	-0.148693	1.26173	0.325189
	498	0.841176	0.759893	2.02516	0.120588	1.02686	-1.84822	0.0929859	0.988727	0.803187	1.06196	0.972873	0.765009	0.948809	1.07525
	499	0.772157	0.80035	2.04338	0.24371	-1.15491	-0.79779	0.959247	1.16677	0.818702	1.48783	1.01344	0.772852	1.0655	1.21044
	500	-0.375028	-0.586893	1.79274	0.219466	-0.183356	-0.799329	0.955011	0.921204	-0.994825	1.23671	0.92976	-1.07151	1.15431	-0.561143
	501	-0.599341	-0.565162	2.03389	-0.495782	0.128237	0.54618	-0.859451	1.07405	-0.986491	1.50368	0.969728	-1.06729	1.15434	-0.557566
	502	-0.363373	0.129583	2.16486	-0.542956	-0.0132491	0.100268	-0.867693	1.20662	0.239628	1.25373	1.03124	-0.932607	1.53231	0.377084
	503	-0.464538	0.377066	1.20186	-0.77809	0.160237	-2.15922	-0.908773	0.559096	0.803806	0.728808	0.999891	-0.694813	0.276359	0.417822
	504	-0.0168187	-0.780617	1.19331	-0.282516	0.5935	-0.725917	-0.586154	0.475615	-1.24061	0.714564	-0.358681	-0.693676	0.522692	-0.992794
	505	-0.219819	0.0975695	1.24056	-0.383204	0.0893629	-1.03748	-0.390106	0.93732	0.549181	1.75916	-0.51488	-0.552885	0.543932	-0.729857
	506	-0.31839	0.0536977	2.1794	-0.589429	-1.48178	0.434964	-0.499192	1.3487	0.532356	1.68069	-0.067287	-0.371574	1.5521	-1.79012
	507	0.120752	0.128411	2.16753	-0.189438	1.05802	-2.12186	-0.193272	1.23264	0.561009	1.37486	-0.435347	-0.145124	1.53594	-1.37478
	508	-0.311002	0.304972	1.80962	-0.507089	-1.13659	-1.53168	-0.0166761	1.08612	0.628721	1.50574	0.589687	-0.526283	0.962371	0.051544
	509	0.0634214	0.0617558	1.23422	-0.280587	1.13479	-2.12765	-0.42678	0.875314	0.535446	1.87279	-0.067029	-0.733791	0.251464	-0.854132
	510	-0.368101	0.231631	0.762723	-0.595653	-1.36493	0.634467	-0.644807	0.766109	0.600595	1.45708	-0.140137	-0.519585	0.434753	0.0739811
	511	-0.392584	0.154847	0.55294	0.0238063	1.06153	0.84144	-0.315052	0.686319	0.571147	1.27021	-0.671008	-0.141232	0.579811	-0.730622
	512	-0.125173	-0.681185	0.993914	-0.220731	-1.42788	0.458365	0.0958454	0.821598	-1.03099	1.59076	-0.737044	-0.907282	0.764517	-0.656526
	513	0.485866	0.294875	1.23013	-0.237439	-0.222482	0.624961	-0.655279	0.835383	0.624849	1.04174	-0.288677	-0.317508	0.932305	0.227087
	514	0.144265	-1.20608	1.32059	0.0725984	0.697005	-0.209025	-0.0704904	0.572099	-1.87304	1.10756	0.00737528	-1.19031	0.568755	-1.64308
	515	-0.558752	-0.0728346	1.22286	-0.935755	-0.324564	-2.16923	-0.99881	0.764385	-0.156925	1.02962	-0.300449	-0.375188	0.75655	0.166559
	516	-0.620493	0.119884	2.17089	-0.731516	-1.0408	-2.15627	-0.229432	1.26555	0.410303	1.40116	0.807346	-0.541249	1.54052	-0.879073
	517	0.686492	-0.119883	2.12958	-0.163202	0.523624	-1.53145	-0.347725	0.861832	-0.174968	0.904667	-0.450692	0.0187051	0.947358	-0.741336
	518	-0.176993	0.0400985	-0.210896	0.264824	0.381114	0.540385	0.350278	0.0148823	0.232268	0.233241	0.0472681	-0.337442	-0.0895895	-0.0163729
	519	0.170135	0.111245	-0.619357	-0.531404	-2.21939	-0.860802	-0.10296	0.288121	0.406989	0.682574	-0.294556	0.0413635	0.351973	-0.70329
	520	0.820884	0.132899	2.15239	-0.105562	-1.69539	-0.336484	0.289512	1.08476	0.415294	0.960906	-0.517447	0.643456	1.51534	-1.89546
	521	0.332206	-0.125677	2.17221	0.3825	-0.427033	-0.102742	0.983495	1.27841	-0.324627	1.6687	-0.525725	0.198855	1.54231	-0.742289
	522	0.00426512	-0.0761746	2.17441	0.0711072	-0.472553	-0.314625	0.537962	1.29991	0.482549	1.67237	-0.484867	-0.782681	1.5453	-1.8013
	523	0.319765	0.248594	2.18055	-0.303939	-0.0379608	-0.897568	-0.376784	1.35991	0.6071	1.6826	0.0539425	0.0606812	1.55366	-1.17779
	524	0.485221	-0.203724	2.1743	-0.244622	-0.77538	-1.92547	0.188216	1.29883	-0.847877	1.67218	-0.0755276	0.162808	1.54515	0.346535
	525	0.227705	0.548406	-1.52379	0.110188	-0.278589	0.0956644	0.250206	0.212946	0.550591	0.403957	1.04465	1.51172	0.717428	-0.439962
	526	0.379661	0.452874	-0.585321	-0.528737	-1.71874	-2.1434	-0.0204583	0.620712	0.685443	0.603681	0.25032	0.2901	1.37504	0.253095
	527	0.839175	0.332547	1.17833	0.0982888	0.444087	-2.1036	0.248127	0.329237	0.467808	0.294104	0.693637	0.682161	0.144507	-0.548482
	528	0.963526	0.449154	1.16628	0.591817	0.721312	-0.746089	0.784027	0.211479	0.831452	0.730062	1.04147	0.704767	-0.673123	-1.0162
	529	0.561646	0.870746	0.133273	0.607101	0.518467	-0.691049	1.02274	0.0271359	1.48645	0.389631	0.671593	1.20189	-0.623112	-0.411218
	530	0.494817	0.537596	-1.52096	0.453171	0.495965	1.18451	0.310128	0.240654	0.54354	0.350529	1.0443	1.09423	0.915281	0.138508
	531	0.476069	0.314088	-1.50545	0.545694	0.50949	1.29565	0.491396	0.392169	0.632217	0.692804	-0.137497	0.670039	1.13003	-0.934256
	532	0.580607	0.19772	-1.47439	0.516951	0.505289	0.734691	0.557309	0.695651	0.430088	1.56927	-0.669636	0.656022	1.2032	-1.0921
	533	0.723545	0.132463	-1.63332	0.669849	0.52764	0.798465	0.749125	0.289866	0.0692445	0.67144	-1.0551	0.643371	0.959801	0.151681
	534	0.327288	0.388451	-1.40283	0.327688	0.477622	0.0393056	0.394762	0.247729	1.15405	0.675683	-0.624257	-0.0947113	0.578009	-0.730648
	535	0.951568	0.686253	0.305176	0.45855	0.496751	1.29012	0.152031	0.559698	1.13772	1.10544	-0.653997	0.750732	0.314109	0.291512
	536	-2.09042	0.69407	-0.85097	-2.56791	-2.68367	-2.27282	-2.91097	0.319325	0.966324	-0.129263	-0.687493	0.33686	0.919136	1.7075
	537	-2.09252	0.462886	-0.691178	-2.59139	-2.6871	-2.27431	-2.91508	0.733539	0.645432	1.29692	-0.694893	0.707429	0.752255	0.12621
	538	-2.08678	0.0375657	-1.57274	-2.52741	-2.67775	-2.27025	-2.9039	-0.26535	0.149408	-0.530019	-0.708509	-0.162736	0.00557296	0.434926
	539	-2.08993	0.694809	-0.507884	-2.56249	-2.68287	-2.27248	-2.91003	0.230182	1.27155	-0.132739	-1.03157	0.752391	0.488515	0.164387
	540	-2.08845	0.116344	-0.410827	-2.54606	-2.68047	-2.27144	-2.90716	0.0313659	-0.115253	-0.581108	-1.23993	1.42796	0.498496	-0.372395
	541	-2.08943	-0.0104333	-0.625703	-2.55696	-2.68207	-2.27213	-2.90906	0.226114	-0.0265019	-0.133433	-0.527562	0.615668	0.788191	-0.932131
	542	-2.09132	0.794659	-0.600518	-2.57797	-2.68514	-2.27346	-2.91273	0.472219	1.15234	0.67637	-0.684273	0.771749	0.408523	1.08097
	543	-2.08916	0.878584	-0.876844	-2.5539	-2.68162	-2.27193	-2.90853	0.0664874	1.48946	-0.705267	-1.21553	0.788019	0.659367	1.0218
	544	-2.08949	0.261281	-1.40737	-2.55761	-2.68216	-2.27217	-2.90917	0.203345	0.423585	-0.551765	0.806346	-0.119365	1.39261	0.221558
	545	-2.08797	0.441779	0.35531	-2.54064	-2.67968	-2.27109	-2.90621	-0.0976355	0.506794	-0.0406172	0.274487	1.11873	-0.943211	-0.0787861
	546	-2.09218	0.765798	0.0780349	-2.58763	-2.68655	-2.27408	-2.91442	0.634593	0.979845	0.741689	0.260337	0.766154	0.587114	0.947689
	547	0.661325	0.47898	-1.38517	0.944319	1.14728	0.47824	1.08165	-0.726979	1.16182	-0.710798	-1.22832	-0.120227	-1.05672	0.956021
	548	0.123865	0.0809069	-1.19379	-0.079169	0.133808	-2.00959	0.216597	-0.0040304	0.381368	-0.184434	-1.24106	-0.569722	0.649547	0.723443
	549	0.59234	0.15508	-2.51417	0.175512	0.827032	-0.0540297	-0.240538	-0.702029	0.266299	-0.179017	0.618635	-0.18302	-1.05325	0.774171
	Bartlett scores are not defined for this type of model. The reason is usually one or multiple constraints on variances to zero (e.g., error variances).
	Ten Berge scores
	Case index	Addictive_Behaviour	Emotional_Intelligence	Emotional_Well-Being	Internet_Addiction	Internet_Compulsive_Disorder	Internet_Obsession	Internet_craving	Mental_Health	Others’ Emotion_Appraisal	Psychological_Well-Being	Regulation of_Emotions	Self Emotion_Appraisal	Social_Well-Being	Use of_Emotions
	0	n/a	n/a	n/a	n/a	n/a	n/a	n/a	n/a	n/a	n/a	n/a	n/a	n/a	n/a
	1	n/a	n/a	n/a	n/a	n/a	n/a	n/a	n/a	n/a	n/a	n/a	n/a	n/a	n/a
	2	n/a	n/a	n/a	n/a	n/a	n/a	n/a	n/a	n/a	n/a	n/a	n/a	n/a	n/a
	3	n/a	n/a	n/a	n/a	n/a	n/a	n/a	n/a	n/a	n/a	n/a	n/a	n/a	n/a
	4	n/a	n/a	n/a	n/a	n/a	n/a	n/a	n/a	n/a	n/a	n/a	n/a	n/a	n/a
	5	n/a	n/a	n/a	n/a	n/a	n/a	n/a	n/a	n/a	n/a	n/a	n/a	n/a	n/a
	6	n/a	n/a	n/a	n/a	n/a	n/a	n/a	n/a	n/a	n/a	n/a	n/a	n/a	n/a
	7	n/a	n/a	n/a	n/a	n/a	n/a	n/a	n/a	n/a	n/a	n/a	n/a	n/a	n/a
	8	n/a	n/a	n/a	n/a	n/a	n/a	n/a	n/a	n/a	n/a	n/a	n/a	n/a	n/a
	9	n/a	n/a	n/a	n/a	n/a	n/a	n/a	n/a	n/a	n/a	n/a	n/a	n/a	n/a
	10	n/a	n/a	n/a	n/a	n/a	n/a	n/a	n/a	n/a	n/a	n/a	n/a	n/a	n/a
	11	n/a	n/a	n/a	n/a	n/a	n/a	n/a	n/a	n/a	n/a	n/a	n/a	n/a	n/a
	12	n/a	n/a	n/a	n/a	n/a	n/a	n/a	n/a	n/a	n/a	n/a	n/a	n/a	n/a
	13	n/a	n/a	n/a	n/a	n/a	n/a	n/a	n/a	n/a	n/a	n/a	n/a	n/a	n/a
	14	n/a	n/a	n/a	n/a	n/a	n/a	n/a	n/a	n/a	n/a	n/a	n/a	n/a	n/a
	15	n/a	n/a	n/a	n/a	n/a	n/a	n/a	n/a	n/a	n/a	n/a	n/a	n/a	n/a
	16	n/a	n/a	n/a	n/a	n/a	n/a	n/a	n/a	n/a	n/a	n/a	n/a	n/a	n/a
	17	n/a	n/a	n/a	n/a	n/a	n/a	n/a	n/a	n/a	n/a	n/a	n/a	n/a	n/a
	18	n/a	n/a	n/a	n/a	n/a	n/a	n/a	n/a	n/a	n/a	n/a	n/a	n/a	n/a
	19	n/a	n/a	n/a	n/a	n/a	n/a	n/a	n/a	n/a	n/a	n/a	n/a	n/a	n/a
	20	n/a	n/a	n/a	n/a	n/a	n/a	n/a	n/a	n/a	n/a	n/a	n/a	n/a	n/a
	21	n/a	n/a	n/a	n/a	n/a	n/a	n/a	n/a	n/a	n/a	n/a	n/a	n/a	n/a
	22	n/a	n/a	n/a	n/a	n/a	n/a	n/a	n/a	n/a	n/a	n/a	n/a	n/a	n/a
	23	n/a	n/a	n/a	n/a	n/a	n/a	n/a	n/a	n/a	n/a	n/a	n/a	n/a	n/a
	24	n/a	n/a	n/a	n/a	n/a	n/a	n/a	n/a	n/a	n/a	n/a	n/a	n/a	n/a
	25	n/a	n/a	n/a	n/a	n/a	n/a	n/a	n/a	n/a	n/a	n/a	n/a	n/a	n/a
	26	n/a	n/a	n/a	n/a	n/a	n/a	n/a	n/a	n/a	n/a	n/a	n/a	n/a	n/a
	27	n/a	n/a	n/a	n/a	n/a	n/a	n/a	n/a	n/a	n/a	n/a	n/a	n/a	n/a
	28	n/a	n/a	n/a	n/a	n/a	n/a	n/a	n/a	n/a	n/a	n/a	n/a	n/a	n/a
	29	n/a	n/a	n/a	n/a	n/a	n/a	n/a	n/a	n/a	n/a	n/a	n/a	n/a	n/a
	30	n/a	n/a	n/a	n/a	n/a	n/a	n/a	n/a	n/a	n/a	n/a	n/a	n/a	n/a
	31	n/a	n/a	n/a	n/a	n/a	n/a	n/a	n/a	n/a	n/a	n/a	n/a	n/a	n/a
	32	n/a	n/a	n/a	n/a	n/a	n/a	n/a	n/a	n/a	n/a	n/a	n/a	n/a	n/a
	33	n/a	n/a	n/a	n/a	n/a	n/a	n/a	n/a	n/a	n/a	n/a	n/a	n/a	n/a
	34	n/a	n/a	n/a	n/a	n/a	n/a	n/a	n/a	n/a	n/a	n/a	n/a	n/a	n/a
	35	n/a	n/a	n/a	n/a	n/a	n/a	n/a	n/a	n/a	n/a	n/a	n/a	n/a	n/a
	36	n/a	n/a	n/a	n/a	n/a	n/a	n/a	n/a	n/a	n/a	n/a	n/a	n/a	n/a
	37	n/a	n/a	n/a	n/a	n/a	n/a	n/a	n/a	n/a	n/a	n/a	n/a	n/a	n/a
	38	n/a	n/a	n/a	n/a	n/a	n/a	n/a	n/a	n/a	n/a	n/a	n/a	n/a	n/a
	39	n/a	n/a	n/a	n/a	n/a	n/a	n/a	n/a	n/a	n/a	n/a	n/a	n/a	n/a
	40	n/a	n/a	n/a	n/a	n/a	n/a	n/a	n/a	n/a	n/a	n/a	n/a	n/a	n/a
	41	n/a	n/a	n/a	n/a	n/a	n/a	n/a	n/a	n/a	n/a	n/a	n/a	n/a	n/a
	42	n/a	n/a	n/a	n/a	n/a	n/a	n/a	n/a	n/a	n/a	n/a	n/a	n/a	n/a
	43	n/a	n/a	n/a	n/a	n/a	n/a	n/a	n/a	n/a	n/a	n/a	n/a	n/a	n/a
	44	n/a	n/a	n/a	n/a	n/a	n/a	n/a	n/a	n/a	n/a	n/a	n/a	n/a	n/a
	45	n/a	n/a	n/a	n/a	n/a	n/a	n/a	n/a	n/a	n/a	n/a	n/a	n/a	n/a
	46	n/a	n/a	n/a	n/a	n/a	n/a	n/a	n/a	n/a	n/a	n/a	n/a	n/a	n/a
	47	n/a	n/a	n/a	n/a	n/a	n/a	n/a	n/a	n/a	n/a	n/a	n/a	n/a	n/a
	48	n/a	n/a	n/a	n/a	n/a	n/a	n/a	n/a	n/a	n/a	n/a	n/a	n/a	n/a
	49	n/a	n/a	n/a	n/a	n/a	n/a	n/a	n/a	n/a	n/a	n/a	n/a	n/a	n/a
	50	n/a	n/a	n/a	n/a	n/a	n/a	n/a	n/a	n/a	n/a	n/a	n/a	n/a	n/a
	51	n/a	n/a	n/a	n/a	n/a	n/a	n/a	n/a	n/a	n/a	n/a	n/a	n/a	n/a
	52	n/a	n/a	n/a	n/a	n/a	n/a	n/a	n/a	n/a	n/a	n/a	n/a	n/a	n/a
	53	n/a	n/a	n/a	n/a	n/a	n/a	n/a	n/a	n/a	n/a	n/a	n/a	n/a	n/a
	54	n/a	n/a	n/a	n/a	n/a	n/a	n/a	n/a	n/a	n/a	n/a	n/a	n/a	n/a
	55	n/a	n/a	n/a	n/a	n/a	n/a	n/a	n/a	n/a	n/a	n/a	n/a	n/a	n/a
	56	n/a	n/a	n/a	n/a	n/a	n/a	n/a	n/a	n/a	n/a	n/a	n/a	n/a	n/a
	57	n/a	n/a	n/a	n/a	n/a	n/a	n/a	n/a	n/a	n/a	n/a	n/a	n/a	n/a
	58	n/a	n/a	n/a	n/a	n/a	n/a	n/a	n/a	n/a	n/a	n/a	n/a	n/a	n/a
	59	n/a	n/a	n/a	n/a	n/a	n/a	n/a	n/a	n/a	n/a	n/a	n/a	n/a	n/a
	60	n/a	n/a	n/a	n/a	n/a	n/a	n/a	n/a	n/a	n/a	n/a	n/a	n/a	n/a
	61	n/a	n/a	n/a	n/a	n/a	n/a	n/a	n/a	n/a	n/a	n/a	n/a	n/a	n/a
	62	n/a	n/a	n/a	n/a	n/a	n/a	n/a	n/a	n/a	n/a	n/a	n/a	n/a	n/a
	63	n/a	n/a	n/a	n/a	n/a	n/a	n/a	n/a	n/a	n/a	n/a	n/a	n/a	n/a
	64	n/a	n/a	n/a	n/a	n/a	n/a	n/a	n/a	n/a	n/a	n/a	n/a	n/a	n/a
	65	n/a	n/a	n/a	n/a	n/a	n/a	n/a	n/a	n/a	n/a	n/a	n/a	n/a	n/a
	66	n/a	n/a	n/a	n/a	n/a	n/a	n/a	n/a	n/a	n/a	n/a	n/a	n/a	n/a
	67	n/a	n/a	n/a	n/a	n/a	n/a	n/a	n/a	n/a	n/a	n/a	n/a	n/a	n/a
	68	n/a	n/a	n/a	n/a	n/a	n/a	n/a	n/a	n/a	n/a	n/a	n/a	n/a	n/a
	69	n/a	n/a	n/a	n/a	n/a	n/a	n/a	n/a	n/a	n/a	n/a	n/a	n/a	n/a
	70	n/a	n/a	n/a	n/a	n/a	n/a	n/a	n/a	n/a	n/a	n/a	n/a	n/a	n/a
	71	n/a	n/a	n/a	n/a	n/a	n/a	n/a	n/a	n/a	n/a	n/a	n/a	n/a	n/a
	72	n/a	n/a	n/a	n/a	n/a	n/a	n/a	n/a	n/a	n/a	n/a	n/a	n/a	n/a
	73	n/a	n/a	n/a	n/a	n/a	n/a	n/a	n/a	n/a	n/a	n/a	n/a	n/a	n/a
	74	n/a	n/a	n/a	n/a	n/a	n/a	n/a	n/a	n/a	n/a	n/a	n/a	n/a	n/a
	75	n/a	n/a	n/a	n/a	n/a	n/a	n/a	n/a	n/a	n/a	n/a	n/a	n/a	n/a
	76	n/a	n/a	n/a	n/a	n/a	n/a	n/a	n/a	n/a	n/a	n/a	n/a	n/a	n/a
	77	n/a	n/a	n/a	n/a	n/a	n/a	n/a	n/a	n/a	n/a	n/a	n/a	n/a	n/a
	78	n/a	n/a	n/a	n/a	n/a	n/a	n/a	n/a	n/a	n/a	n/a	n/a	n/a	n/a
	79	n/a	n/a	n/a	n/a	n/a	n/a	n/a	n/a	n/a	n/a	n/a	n/a	n/a	n/a
	80	n/a	n/a	n/a	n/a	n/a	n/a	n/a	n/a	n/a	n/a	n/a	n/a	n/a	n/a
	81	n/a	n/a	n/a	n/a	n/a	n/a	n/a	n/a	n/a	n/a	n/a	n/a	n/a	n/a
	82	n/a	n/a	n/a	n/a	n/a	n/a	n/a	n/a	n/a	n/a	n/a	n/a	n/a	n/a
	83	n/a	n/a	n/a	n/a	n/a	n/a	n/a	n/a	n/a	n/a	n/a	n/a	n/a	n/a
	84	n/a	n/a	n/a	n/a	n/a	n/a	n/a	n/a	n/a	n/a	n/a	n/a	n/a	n/a
	85	n/a	n/a	n/a	n/a	n/a	n/a	n/a	n/a	n/a	n/a	n/a	n/a	n/a	n/a
	86	n/a	n/a	n/a	n/a	n/a	n/a	n/a	n/a	n/a	n/a	n/a	n/a	n/a	n/a
	87	n/a	n/a	n/a	n/a	n/a	n/a	n/a	n/a	n/a	n/a	n/a	n/a	n/a	n/a
	88	n/a	n/a	n/a	n/a	n/a	n/a	n/a	n/a	n/a	n/a	n/a	n/a	n/a	n/a
	89	n/a	n/a	n/a	n/a	n/a	n/a	n/a	n/a	n/a	n/a	n/a	n/a	n/a	n/a
	90	n/a	n/a	n/a	n/a	n/a	n/a	n/a	n/a	n/a	n/a	n/a	n/a	n/a	n/a
	91	n/a	n/a	n/a	n/a	n/a	n/a	n/a	n/a	n/a	n/a	n/a	n/a	n/a	n/a
	92	n/a	n/a	n/a	n/a	n/a	n/a	n/a	n/a	n/a	n/a	n/a	n/a	n/a	n/a
	93	n/a	n/a	n/a	n/a	n/a	n/a	n/a	n/a	n/a	n/a	n/a	n/a	n/a	n/a
	94	n/a	n/a	n/a	n/a	n/a	n/a	n/a	n/a	n/a	n/a	n/a	n/a	n/a	n/a
	95	n/a	n/a	n/a	n/a	n/a	n/a	n/a	n/a	n/a	n/a	n/a	n/a	n/a	n/a
	96	n/a	n/a	n/a	n/a	n/a	n/a	n/a	n/a	n/a	n/a	n/a	n/a	n/a	n/a
	97	n/a	n/a	n/a	n/a	n/a	n/a	n/a	n/a	n/a	n/a	n/a	n/a	n/a	n/a
	98	n/a	n/a	n/a	n/a	n/a	n/a	n/a	n/a	n/a	n/a	n/a	n/a	n/a	n/a
	99	n/a	n/a	n/a	n/a	n/a	n/a	n/a	n/a	n/a	n/a	n/a	n/a	n/a	n/a
	100	n/a	n/a	n/a	n/a	n/a	n/a	n/a	n/a	n/a	n/a	n/a	n/a	n/a	n/a
	101	n/a	n/a	n/a	n/a	n/a	n/a	n/a	n/a	n/a	n/a	n/a	n/a	n/a	n/a
	102	n/a	n/a	n/a	n/a	n/a	n/a	n/a	n/a	n/a	n/a	n/a	n/a	n/a	n/a
	103	n/a	n/a	n/a	n/a	n/a	n/a	n/a	n/a	n/a	n/a	n/a	n/a	n/a	n/a
	104	n/a	n/a	n/a	n/a	n/a	n/a	n/a	n/a	n/a	n/a	n/a	n/a	n/a	n/a
	105	n/a	n/a	n/a	n/a	n/a	n/a	n/a	n/a	n/a	n/a	n/a	n/a	n/a	n/a
	106	n/a	n/a	n/a	n/a	n/a	n/a	n/a	n/a	n/a	n/a	n/a	n/a	n/a	n/a
	107	n/a	n/a	n/a	n/a	n/a	n/a	n/a	n/a	n/a	n/a	n/a	n/a	n/a	n/a
	108	n/a	n/a	n/a	n/a	n/a	n/a	n/a	n/a	n/a	n/a	n/a	n/a	n/a	n/a
	109	n/a	n/a	n/a	n/a	n/a	n/a	n/a	n/a	n/a	n/a	n/a	n/a	n/a	n/a
	110	n/a	n/a	n/a	n/a	n/a	n/a	n/a	n/a	n/a	n/a	n/a	n/a	n/a	n/a
	111	n/a	n/a	n/a	n/a	n/a	n/a	n/a	n/a	n/a	n/a	n/a	n/a	n/a	n/a
	112	n/a	n/a	n/a	n/a	n/a	n/a	n/a	n/a	n/a	n/a	n/a	n/a	n/a	n/a
	113	n/a	n/a	n/a	n/a	n/a	n/a	n/a	n/a	n/a	n/a	n/a	n/a	n/a	n/a
	114	n/a	n/a	n/a	n/a	n/a	n/a	n/a	n/a	n/a	n/a	n/a	n/a	n/a	n/a
	115	n/a	n/a	n/a	n/a	n/a	n/a	n/a	n/a	n/a	n/a	n/a	n/a	n/a	n/a
	116	n/a	n/a	n/a	n/a	n/a	n/a	n/a	n/a	n/a	n/a	n/a	n/a	n/a	n/a
	117	n/a	n/a	n/a	n/a	n/a	n/a	n/a	n/a	n/a	n/a	n/a	n/a	n/a	n/a
	118	n/a	n/a	n/a	n/a	n/a	n/a	n/a	n/a	n/a	n/a	n/a	n/a	n/a	n/a
	119	n/a	n/a	n/a	n/a	n/a	n/a	n/a	n/a	n/a	n/a	n/a	n/a	n/a	n/a
	120	n/a	n/a	n/a	n/a	n/a	n/a	n/a	n/a	n/a	n/a	n/a	n/a	n/a	n/a
	121	n/a	n/a	n/a	n/a	n/a	n/a	n/a	n/a	n/a	n/a	n/a	n/a	n/a	n/a
	122	n/a	n/a	n/a	n/a	n/a	n/a	n/a	n/a	n/a	n/a	n/a	n/a	n/a	n/a
	123	n/a	n/a	n/a	n/a	n/a	n/a	n/a	n/a	n/a	n/a	n/a	n/a	n/a	n/a
	124	n/a	n/a	n/a	n/a	n/a	n/a	n/a	n/a	n/a	n/a	n/a	n/a	n/a	n/a
	125	n/a	n/a	n/a	n/a	n/a	n/a	n/a	n/a	n/a	n/a	n/a	n/a	n/a	n/a
	126	n/a	n/a	n/a	n/a	n/a	n/a	n/a	n/a	n/a	n/a	n/a	n/a	n/a	n/a
	127	n/a	n/a	n/a	n/a	n/a	n/a	n/a	n/a	n/a	n/a	n/a	n/a	n/a	n/a
	128	n/a	n/a	n/a	n/a	n/a	n/a	n/a	n/a	n/a	n/a	n/a	n/a	n/a	n/a
	129	n/a	n/a	n/a	n/a	n/a	n/a	n/a	n/a	n/a	n/a	n/a	n/a	n/a	n/a
	130	n/a	n/a	n/a	n/a	n/a	n/a	n/a	n/a	n/a	n/a	n/a	n/a	n/a	n/a
	131	n/a	n/a	n/a	n/a	n/a	n/a	n/a	n/a	n/a	n/a	n/a	n/a	n/a	n/a
	132	n/a	n/a	n/a	n/a	n/a	n/a	n/a	n/a	n/a	n/a	n/a	n/a	n/a	n/a
	133	n/a	n/a	n/a	n/a	n/a	n/a	n/a	n/a	n/a	n/a	n/a	n/a	n/a	n/a
	134	n/a	n/a	n/a	n/a	n/a	n/a	n/a	n/a	n/a	n/a	n/a	n/a	n/a	n/a
	135	n/a	n/a	n/a	n/a	n/a	n/a	n/a	n/a	n/a	n/a	n/a	n/a	n/a	n/a
	136	n/a	n/a	n/a	n/a	n/a	n/a	n/a	n/a	n/a	n/a	n/a	n/a	n/a	n/a
	137	n/a	n/a	n/a	n/a	n/a	n/a	n/a	n/a	n/a	n/a	n/a	n/a	n/a	n/a
	138	n/a	n/a	n/a	n/a	n/a	n/a	n/a	n/a	n/a	n/a	n/a	n/a	n/a	n/a
	139	n/a	n/a	n/a	n/a	n/a	n/a	n/a	n/a	n/a	n/a	n/a	n/a	n/a	n/a
	140	n/a	n/a	n/a	n/a	n/a	n/a	n/a	n/a	n/a	n/a	n/a	n/a	n/a	n/a
	141	n/a	n/a	n/a	n/a	n/a	n/a	n/a	n/a	n/a	n/a	n/a	n/a	n/a	n/a
	142	n/a	n/a	n/a	n/a	n/a	n/a	n/a	n/a	n/a	n/a	n/a	n/a	n/a	n/a
	143	n/a	n/a	n/a	n/a	n/a	n/a	n/a	n/a	n/a	n/a	n/a	n/a	n/a	n/a
	144	n/a	n/a	n/a	n/a	n/a	n/a	n/a	n/a	n/a	n/a	n/a	n/a	n/a	n/a
	145	n/a	n/a	n/a	n/a	n/a	n/a	n/a	n/a	n/a	n/a	n/a	n/a	n/a	n/a
	146	n/a	n/a	n/a	n/a	n/a	n/a	n/a	n/a	n/a	n/a	n/a	n/a	n/a	n/a
	147	n/a	n/a	n/a	n/a	n/a	n/a	n/a	n/a	n/a	n/a	n/a	n/a	n/a	n/a
	148	n/a	n/a	n/a	n/a	n/a	n/a	n/a	n/a	n/a	n/a	n/a	n/a	n/a	n/a
	149	n/a	n/a	n/a	n/a	n/a	n/a	n/a	n/a	n/a	n/a	n/a	n/a	n/a	n/a
	150	n/a	n/a	n/a	n/a	n/a	n/a	n/a	n/a	n/a	n/a	n/a	n/a	n/a	n/a
	151	n/a	n/a	n/a	n/a	n/a	n/a	n/a	n/a	n/a	n/a	n/a	n/a	n/a	n/a
	152	n/a	n/a	n/a	n/a	n/a	n/a	n/a	n/a	n/a	n/a	n/a	n/a	n/a	n/a
	153	n/a	n/a	n/a	n/a	n/a	n/a	n/a	n/a	n/a	n/a	n/a	n/a	n/a	n/a
	154	n/a	n/a	n/a	n/a	n/a	n/a	n/a	n/a	n/a	n/a	n/a	n/a	n/a	n/a
	155	n/a	n/a	n/a	n/a	n/a	n/a	n/a	n/a	n/a	n/a	n/a	n/a	n/a	n/a
	156	n/a	n/a	n/a	n/a	n/a	n/a	n/a	n/a	n/a	n/a	n/a	n/a	n/a	n/a
	157	n/a	n/a	n/a	n/a	n/a	n/a	n/a	n/a	n/a	n/a	n/a	n/a	n/a	n/a
	158	n/a	n/a	n/a	n/a	n/a	n/a	n/a	n/a	n/a	n/a	n/a	n/a	n/a	n/a
	159	n/a	n/a	n/a	n/a	n/a	n/a	n/a	n/a	n/a	n/a	n/a	n/a	n/a	n/a
	160	n/a	n/a	n/a	n/a	n/a	n/a	n/a	n/a	n/a	n/a	n/a	n/a	n/a	n/a
	161	n/a	n/a	n/a	n/a	n/a	n/a	n/a	n/a	n/a	n/a	n/a	n/a	n/a	n/a
	162	n/a	n/a	n/a	n/a	n/a	n/a	n/a	n/a	n/a	n/a	n/a	n/a	n/a	n/a
	163	n/a	n/a	n/a	n/a	n/a	n/a	n/a	n/a	n/a	n/a	n/a	n/a	n/a	n/a
	164	n/a	n/a	n/a	n/a	n/a	n/a	n/a	n/a	n/a	n/a	n/a	n/a	n/a	n/a
	165	n/a	n/a	n/a	n/a	n/a	n/a	n/a	n/a	n/a	n/a	n/a	n/a	n/a	n/a
	166	n/a	n/a	n/a	n/a	n/a	n/a	n/a	n/a	n/a	n/a	n/a	n/a	n/a	n/a
	167	n/a	n/a	n/a	n/a	n/a	n/a	n/a	n/a	n/a	n/a	n/a	n/a	n/a	n/a
	168	n/a	n/a	n/a	n/a	n/a	n/a	n/a	n/a	n/a	n/a	n/a	n/a	n/a	n/a
	169	n/a	n/a	n/a	n/a	n/a	n/a	n/a	n/a	n/a	n/a	n/a	n/a	n/a	n/a
	170	n/a	n/a	n/a	n/a	n/a	n/a	n/a	n/a	n/a	n/a	n/a	n/a	n/a	n/a
	171	n/a	n/a	n/a	n/a	n/a	n/a	n/a	n/a	n/a	n/a	n/a	n/a	n/a	n/a
	172	n/a	n/a	n/a	n/a	n/a	n/a	n/a	n/a	n/a	n/a	n/a	n/a	n/a	n/a
	173	n/a	n/a	n/a	n/a	n/a	n/a	n/a	n/a	n/a	n/a	n/a	n/a	n/a	n/a
	174	n/a	n/a	n/a	n/a	n/a	n/a	n/a	n/a	n/a	n/a	n/a	n/a	n/a	n/a
	175	n/a	n/a	n/a	n/a	n/a	n/a	n/a	n/a	n/a	n/a	n/a	n/a	n/a	n/a
	176	n/a	n/a	n/a	n/a	n/a	n/a	n/a	n/a	n/a	n/a	n/a	n/a	n/a	n/a
	177	n/a	n/a	n/a	n/a	n/a	n/a	n/a	n/a	n/a	n/a	n/a	n/a	n/a	n/a
	178	n/a	n/a	n/a	n/a	n/a	n/a	n/a	n/a	n/a	n/a	n/a	n/a	n/a	n/a
	179	n/a	n/a	n/a	n/a	n/a	n/a	n/a	n/a	n/a	n/a	n/a	n/a	n/a	n/a
	180	n/a	n/a	n/a	n/a	n/a	n/a	n/a	n/a	n/a	n/a	n/a	n/a	n/a	n/a
	181	n/a	n/a	n/a	n/a	n/a	n/a	n/a	n/a	n/a	n/a	n/a	n/a	n/a	n/a
	182	n/a	n/a	n/a	n/a	n/a	n/a	n/a	n/a	n/a	n/a	n/a	n/a	n/a	n/a
	183	n/a	n/a	n/a	n/a	n/a	n/a	n/a	n/a	n/a	n/a	n/a	n/a	n/a	n/a
	184	n/a	n/a	n/a	n/a	n/a	n/a	n/a	n/a	n/a	n/a	n/a	n/a	n/a	n/a
	185	n/a	n/a	n/a	n/a	n/a	n/a	n/a	n/a	n/a	n/a	n/a	n/a	n/a	n/a
	186	n/a	n/a	n/a	n/a	n/a	n/a	n/a	n/a	n/a	n/a	n/a	n/a	n/a	n/a
	187	n/a	n/a	n/a	n/a	n/a	n/a	n/a	n/a	n/a	n/a	n/a	n/a	n/a	n/a
	188	n/a	n/a	n/a	n/a	n/a	n/a	n/a	n/a	n/a	n/a	n/a	n/a	n/a	n/a
	189	n/a	n/a	n/a	n/a	n/a	n/a	n/a	n/a	n/a	n/a	n/a	n/a	n/a	n/a
	190	n/a	n/a	n/a	n/a	n/a	n/a	n/a	n/a	n/a	n/a	n/a	n/a	n/a	n/a
	191	n/a	n/a	n/a	n/a	n/a	n/a	n/a	n/a	n/a	n/a	n/a	n/a	n/a	n/a
	192	n/a	n/a	n/a	n/a	n/a	n/a	n/a	n/a	n/a	n/a	n/a	n/a	n/a	n/a
	193	n/a	n/a	n/a	n/a	n/a	n/a	n/a	n/a	n/a	n/a	n/a	n/a	n/a	n/a
	194	n/a	n/a	n/a	n/a	n/a	n/a	n/a	n/a	n/a	n/a	n/a	n/a	n/a	n/a
	195	n/a	n/a	n/a	n/a	n/a	n/a	n/a	n/a	n/a	n/a	n/a	n/a	n/a	n/a
	196	n/a	n/a	n/a	n/a	n/a	n/a	n/a	n/a	n/a	n/a	n/a	n/a	n/a	n/a
	197	n/a	n/a	n/a	n/a	n/a	n/a	n/a	n/a	n/a	n/a	n/a	n/a	n/a	n/a
	198	n/a	n/a	n/a	n/a	n/a	n/a	n/a	n/a	n/a	n/a	n/a	n/a	n/a	n/a
	199	n/a	n/a	n/a	n/a	n/a	n/a	n/a	n/a	n/a	n/a	n/a	n/a	n/a	n/a
	200	n/a	n/a	n/a	n/a	n/a	n/a	n/a	n/a	n/a	n/a	n/a	n/a	n/a	n/a
	201	n/a	n/a	n/a	n/a	n/a	n/a	n/a	n/a	n/a	n/a	n/a	n/a	n/a	n/a
	202	n/a	n/a	n/a	n/a	n/a	n/a	n/a	n/a	n/a	n/a	n/a	n/a	n/a	n/a
	203	n/a	n/a	n/a	n/a	n/a	n/a	n/a	n/a	n/a	n/a	n/a	n/a	n/a	n/a
	204	n/a	n/a	n/a	n/a	n/a	n/a	n/a	n/a	n/a	n/a	n/a	n/a	n/a	n/a
	205	n/a	n/a	n/a	n/a	n/a	n/a	n/a	n/a	n/a	n/a	n/a	n/a	n/a	n/a
	206	n/a	n/a	n/a	n/a	n/a	n/a	n/a	n/a	n/a	n/a	n/a	n/a	n/a	n/a
	207	n/a	n/a	n/a	n/a	n/a	n/a	n/a	n/a	n/a	n/a	n/a	n/a	n/a	n/a
	208	n/a	n/a	n/a	n/a	n/a	n/a	n/a	n/a	n/a	n/a	n/a	n/a	n/a	n/a
	209	n/a	n/a	n/a	n/a	n/a	n/a	n/a	n/a	n/a	n/a	n/a	n/a	n/a	n/a
	210	n/a	n/a	n/a	n/a	n/a	n/a	n/a	n/a	n/a	n/a	n/a	n/a	n/a	n/a
	211	n/a	n/a	n/a	n/a	n/a	n/a	n/a	n/a	n/a	n/a	n/a	n/a	n/a	n/a
	212	n/a	n/a	n/a	n/a	n/a	n/a	n/a	n/a	n/a	n/a	n/a	n/a	n/a	n/a
	213	n/a	n/a	n/a	n/a	n/a	n/a	n/a	n/a	n/a	n/a	n/a	n/a	n/a	n/a
	214	n/a	n/a	n/a	n/a	n/a	n/a	n/a	n/a	n/a	n/a	n/a	n/a	n/a	n/a
	215	n/a	n/a	n/a	n/a	n/a	n/a	n/a	n/a	n/a	n/a	n/a	n/a	n/a	n/a
	216	n/a	n/a	n/a	n/a	n/a	n/a	n/a	n/a	n/a	n/a	n/a	n/a	n/a	n/a
	217	n/a	n/a	n/a	n/a	n/a	n/a	n/a	n/a	n/a	n/a	n/a	n/a	n/a	n/a
	218	n/a	n/a	n/a	n/a	n/a	n/a	n/a	n/a	n/a	n/a	n/a	n/a	n/a	n/a
	219	n/a	n/a	n/a	n/a	n/a	n/a	n/a	n/a	n/a	n/a	n/a	n/a	n/a	n/a
	220	n/a	n/a	n/a	n/a	n/a	n/a	n/a	n/a	n/a	n/a	n/a	n/a	n/a	n/a
	221	n/a	n/a	n/a	n/a	n/a	n/a	n/a	n/a	n/a	n/a	n/a	n/a	n/a	n/a
	222	n/a	n/a	n/a	n/a	n/a	n/a	n/a	n/a	n/a	n/a	n/a	n/a	n/a	n/a
	223	n/a	n/a	n/a	n/a	n/a	n/a	n/a	n/a	n/a	n/a	n/a	n/a	n/a	n/a
	224	n/a	n/a	n/a	n/a	n/a	n/a	n/a	n/a	n/a	n/a	n/a	n/a	n/a	n/a
	225	n/a	n/a	n/a	n/a	n/a	n/a	n/a	n/a	n/a	n/a	n/a	n/a	n/a	n/a
	226	n/a	n/a	n/a	n/a	n/a	n/a	n/a	n/a	n/a	n/a	n/a	n/a	n/a	n/a
	227	n/a	n/a	n/a	n/a	n/a	n/a	n/a	n/a	n/a	n/a	n/a	n/a	n/a	n/a
	228	n/a	n/a	n/a	n/a	n/a	n/a	n/a	n/a	n/a	n/a	n/a	n/a	n/a	n/a
	229	n/a	n/a	n/a	n/a	n/a	n/a	n/a	n/a	n/a	n/a	n/a	n/a	n/a	n/a
	230	n/a	n/a	n/a	n/a	n/a	n/a	n/a	n/a	n/a	n/a	n/a	n/a	n/a	n/a
	231	n/a	n/a	n/a	n/a	n/a	n/a	n/a	n/a	n/a	n/a	n/a	n/a	n/a	n/a
	232	n/a	n/a	n/a	n/a	n/a	n/a	n/a	n/a	n/a	n/a	n/a	n/a	n/a	n/a
	233	n/a	n/a	n/a	n/a	n/a	n/a	n/a	n/a	n/a	n/a	n/a	n/a	n/a	n/a
	234	n/a	n/a	n/a	n/a	n/a	n/a	n/a	n/a	n/a	n/a	n/a	n/a	n/a	n/a
	235	n/a	n/a	n/a	n/a	n/a	n/a	n/a	n/a	n/a	n/a	n/a	n/a	n/a	n/a
	236	n/a	n/a	n/a	n/a	n/a	n/a	n/a	n/a	n/a	n/a	n/a	n/a	n/a	n/a
	237	n/a	n/a	n/a	n/a	n/a	n/a	n/a	n/a	n/a	n/a	n/a	n/a	n/a	n/a
	238	n/a	n/a	n/a	n/a	n/a	n/a	n/a	n/a	n/a	n/a	n/a	n/a	n/a	n/a
	239	n/a	n/a	n/a	n/a	n/a	n/a	n/a	n/a	n/a	n/a	n/a	n/a	n/a	n/a
	240	n/a	n/a	n/a	n/a	n/a	n/a	n/a	n/a	n/a	n/a	n/a	n/a	n/a	n/a
	241	n/a	n/a	n/a	n/a	n/a	n/a	n/a	n/a	n/a	n/a	n/a	n/a	n/a	n/a
	242	n/a	n/a	n/a	n/a	n/a	n/a	n/a	n/a	n/a	n/a	n/a	n/a	n/a	n/a
	243	n/a	n/a	n/a	n/a	n/a	n/a	n/a	n/a	n/a	n/a	n/a	n/a	n/a	n/a
	244	n/a	n/a	n/a	n/a	n/a	n/a	n/a	n/a	n/a	n/a	n/a	n/a	n/a	n/a
	245	n/a	n/a	n/a	n/a	n/a	n/a	n/a	n/a	n/a	n/a	n/a	n/a	n/a	n/a
	246	n/a	n/a	n/a	n/a	n/a	n/a	n/a	n/a	n/a	n/a	n/a	n/a	n/a	n/a
	247	n/a	n/a	n/a	n/a	n/a	n/a	n/a	n/a	n/a	n/a	n/a	n/a	n/a	n/a
	248	n/a	n/a	n/a	n/a	n/a	n/a	n/a	n/a	n/a	n/a	n/a	n/a	n/a	n/a
	249	n/a	n/a	n/a	n/a	n/a	n/a	n/a	n/a	n/a	n/a	n/a	n/a	n/a	n/a
	250	n/a	n/a	n/a	n/a	n/a	n/a	n/a	n/a	n/a	n/a	n/a	n/a	n/a	n/a
	251	n/a	n/a	n/a	n/a	n/a	n/a	n/a	n/a	n/a	n/a	n/a	n/a	n/a	n/a
	252	n/a	n/a	n/a	n/a	n/a	n/a	n/a	n/a	n/a	n/a	n/a	n/a	n/a	n/a
	253	n/a	n/a	n/a	n/a	n/a	n/a	n/a	n/a	n/a	n/a	n/a	n/a	n/a	n/a
	254	n/a	n/a	n/a	n/a	n/a	n/a	n/a	n/a	n/a	n/a	n/a	n/a	n/a	n/a
	255	n/a	n/a	n/a	n/a	n/a	n/a	n/a	n/a	n/a	n/a	n/a	n/a	n/a	n/a
	256	n/a	n/a	n/a	n/a	n/a	n/a	n/a	n/a	n/a	n/a	n/a	n/a	n/a	n/a
	257	n/a	n/a	n/a	n/a	n/a	n/a	n/a	n/a	n/a	n/a	n/a	n/a	n/a	n/a
	258	n/a	n/a	n/a	n/a	n/a	n/a	n/a	n/a	n/a	n/a	n/a	n/a	n/a	n/a
	259	n/a	n/a	n/a	n/a	n/a	n/a	n/a	n/a	n/a	n/a	n/a	n/a	n/a	n/a
	260	n/a	n/a	n/a	n/a	n/a	n/a	n/a	n/a	n/a	n/a	n/a	n/a	n/a	n/a
	261	n/a	n/a	n/a	n/a	n/a	n/a	n/a	n/a	n/a	n/a	n/a	n/a	n/a	n/a
	262	n/a	n/a	n/a	n/a	n/a	n/a	n/a	n/a	n/a	n/a	n/a	n/a	n/a	n/a
	263	n/a	n/a	n/a	n/a	n/a	n/a	n/a	n/a	n/a	n/a	n/a	n/a	n/a	n/a
	264	n/a	n/a	n/a	n/a	n/a	n/a	n/a	n/a	n/a	n/a	n/a	n/a	n/a	n/a
	265	n/a	n/a	n/a	n/a	n/a	n/a	n/a	n/a	n/a	n/a	n/a	n/a	n/a	n/a
	266	n/a	n/a	n/a	n/a	n/a	n/a	n/a	n/a	n/a	n/a	n/a	n/a	n/a	n/a
	267	n/a	n/a	n/a	n/a	n/a	n/a	n/a	n/a	n/a	n/a	n/a	n/a	n/a	n/a
	268	n/a	n/a	n/a	n/a	n/a	n/a	n/a	n/a	n/a	n/a	n/a	n/a	n/a	n/a
	269	n/a	n/a	n/a	n/a	n/a	n/a	n/a	n/a	n/a	n/a	n/a	n/a	n/a	n/a
	270	n/a	n/a	n/a	n/a	n/a	n/a	n/a	n/a	n/a	n/a	n/a	n/a	n/a	n/a
	271	n/a	n/a	n/a	n/a	n/a	n/a	n/a	n/a	n/a	n/a	n/a	n/a	n/a	n/a
	272	n/a	n/a	n/a	n/a	n/a	n/a	n/a	n/a	n/a	n/a	n/a	n/a	n/a	n/a
	273	n/a	n/a	n/a	n/a	n/a	n/a	n/a	n/a	n/a	n/a	n/a	n/a	n/a	n/a
	274	n/a	n/a	n/a	n/a	n/a	n/a	n/a	n/a	n/a	n/a	n/a	n/a	n/a	n/a
	275	n/a	n/a	n/a	n/a	n/a	n/a	n/a	n/a	n/a	n/a	n/a	n/a	n/a	n/a
	276	n/a	n/a	n/a	n/a	n/a	n/a	n/a	n/a	n/a	n/a	n/a	n/a	n/a	n/a
	277	n/a	n/a	n/a	n/a	n/a	n/a	n/a	n/a	n/a	n/a	n/a	n/a	n/a	n/a
	278	n/a	n/a	n/a	n/a	n/a	n/a	n/a	n/a	n/a	n/a	n/a	n/a	n/a	n/a
	279	n/a	n/a	n/a	n/a	n/a	n/a	n/a	n/a	n/a	n/a	n/a	n/a	n/a	n/a
	280	n/a	n/a	n/a	n/a	n/a	n/a	n/a	n/a	n/a	n/a	n/a	n/a	n/a	n/a
	281	n/a	n/a	n/a	n/a	n/a	n/a	n/a	n/a	n/a	n/a	n/a	n/a	n/a	n/a
	282	n/a	n/a	n/a	n/a	n/a	n/a	n/a	n/a	n/a	n/a	n/a	n/a	n/a	n/a
	283	n/a	n/a	n/a	n/a	n/a	n/a	n/a	n/a	n/a	n/a	n/a	n/a	n/a	n/a
	284	n/a	n/a	n/a	n/a	n/a	n/a	n/a	n/a	n/a	n/a	n/a	n/a	n/a	n/a
	285	n/a	n/a	n/a	n/a	n/a	n/a	n/a	n/a	n/a	n/a	n/a	n/a	n/a	n/a
	286	n/a	n/a	n/a	n/a	n/a	n/a	n/a	n/a	n/a	n/a	n/a	n/a	n/a	n/a
	287	n/a	n/a	n/a	n/a	n/a	n/a	n/a	n/a	n/a	n/a	n/a	n/a	n/a	n/a
	288	n/a	n/a	n/a	n/a	n/a	n/a	n/a	n/a	n/a	n/a	n/a	n/a	n/a	n/a
	289	n/a	n/a	n/a	n/a	n/a	n/a	n/a	n/a	n/a	n/a	n/a	n/a	n/a	n/a
	290	n/a	n/a	n/a	n/a	n/a	n/a	n/a	n/a	n/a	n/a	n/a	n/a	n/a	n/a
	291	n/a	n/a	n/a	n/a	n/a	n/a	n/a	n/a	n/a	n/a	n/a	n/a	n/a	n/a
	292	n/a	n/a	n/a	n/a	n/a	n/a	n/a	n/a	n/a	n/a	n/a	n/a	n/a	n/a
	293	n/a	n/a	n/a	n/a	n/a	n/a	n/a	n/a	n/a	n/a	n/a	n/a	n/a	n/a
	294	n/a	n/a	n/a	n/a	n/a	n/a	n/a	n/a	n/a	n/a	n/a	n/a	n/a	n/a
	295	n/a	n/a	n/a	n/a	n/a	n/a	n/a	n/a	n/a	n/a	n/a	n/a	n/a	n/a
	296	n/a	n/a	n/a	n/a	n/a	n/a	n/a	n/a	n/a	n/a	n/a	n/a	n/a	n/a
	297	n/a	n/a	n/a	n/a	n/a	n/a	n/a	n/a	n/a	n/a	n/a	n/a	n/a	n/a
	298	n/a	n/a	n/a	n/a	n/a	n/a	n/a	n/a	n/a	n/a	n/a	n/a	n/a	n/a
	299	n/a	n/a	n/a	n/a	n/a	n/a	n/a	n/a	n/a	n/a	n/a	n/a	n/a	n/a
	300	n/a	n/a	n/a	n/a	n/a	n/a	n/a	n/a	n/a	n/a	n/a	n/a	n/a	n/a
	301	n/a	n/a	n/a	n/a	n/a	n/a	n/a	n/a	n/a	n/a	n/a	n/a	n/a	n/a
	302	n/a	n/a	n/a	n/a	n/a	n/a	n/a	n/a	n/a	n/a	n/a	n/a	n/a	n/a
	303	n/a	n/a	n/a	n/a	n/a	n/a	n/a	n/a	n/a	n/a	n/a	n/a	n/a	n/a
	304	n/a	n/a	n/a	n/a	n/a	n/a	n/a	n/a	n/a	n/a	n/a	n/a	n/a	n/a
	305	n/a	n/a	n/a	n/a	n/a	n/a	n/a	n/a	n/a	n/a	n/a	n/a	n/a	n/a
	306	n/a	n/a	n/a	n/a	n/a	n/a	n/a	n/a	n/a	n/a	n/a	n/a	n/a	n/a
	307	n/a	n/a	n/a	n/a	n/a	n/a	n/a	n/a	n/a	n/a	n/a	n/a	n/a	n/a
	308	n/a	n/a	n/a	n/a	n/a	n/a	n/a	n/a	n/a	n/a	n/a	n/a	n/a	n/a
	309	n/a	n/a	n/a	n/a	n/a	n/a	n/a	n/a	n/a	n/a	n/a	n/a	n/a	n/a
	310	n/a	n/a	n/a	n/a	n/a	n/a	n/a	n/a	n/a	n/a	n/a	n/a	n/a	n/a
	311	n/a	n/a	n/a	n/a	n/a	n/a	n/a	n/a	n/a	n/a	n/a	n/a	n/a	n/a
	312	n/a	n/a	n/a	n/a	n/a	n/a	n/a	n/a	n/a	n/a	n/a	n/a	n/a	n/a
	313	n/a	n/a	n/a	n/a	n/a	n/a	n/a	n/a	n/a	n/a	n/a	n/a	n/a	n/a
	314	n/a	n/a	n/a	n/a	n/a	n/a	n/a	n/a	n/a	n/a	n/a	n/a	n/a	n/a
	315	n/a	n/a	n/a	n/a	n/a	n/a	n/a	n/a	n/a	n/a	n/a	n/a	n/a	n/a
	316	n/a	n/a	n/a	n/a	n/a	n/a	n/a	n/a	n/a	n/a	n/a	n/a	n/a	n/a
	317	n/a	n/a	n/a	n/a	n/a	n/a	n/a	n/a	n/a	n/a	n/a	n/a	n/a	n/a
	318	n/a	n/a	n/a	n/a	n/a	n/a	n/a	n/a	n/a	n/a	n/a	n/a	n/a	n/a
	319	n/a	n/a	n/a	n/a	n/a	n/a	n/a	n/a	n/a	n/a	n/a	n/a	n/a	n/a
	320	n/a	n/a	n/a	n/a	n/a	n/a	n/a	n/a	n/a	n/a	n/a	n/a	n/a	n/a
	321	n/a	n/a	n/a	n/a	n/a	n/a	n/a	n/a	n/a	n/a	n/a	n/a	n/a	n/a
	322	n/a	n/a	n/a	n/a	n/a	n/a	n/a	n/a	n/a	n/a	n/a	n/a	n/a	n/a
	323	n/a	n/a	n/a	n/a	n/a	n/a	n/a	n/a	n/a	n/a	n/a	n/a	n/a	n/a
	324	n/a	n/a	n/a	n/a	n/a	n/a	n/a	n/a	n/a	n/a	n/a	n/a	n/a	n/a
	325	n/a	n/a	n/a	n/a	n/a	n/a	n/a	n/a	n/a	n/a	n/a	n/a	n/a	n/a
	326	n/a	n/a	n/a	n/a	n/a	n/a	n/a	n/a	n/a	n/a	n/a	n/a	n/a	n/a
	327	n/a	n/a	n/a	n/a	n/a	n/a	n/a	n/a	n/a	n/a	n/a	n/a	n/a	n/a
	328	n/a	n/a	n/a	n/a	n/a	n/a	n/a	n/a	n/a	n/a	n/a	n/a	n/a	n/a
	329	n/a	n/a	n/a	n/a	n/a	n/a	n/a	n/a	n/a	n/a	n/a	n/a	n/a	n/a
	330	n/a	n/a	n/a	n/a	n/a	n/a	n/a	n/a	n/a	n/a	n/a	n/a	n/a	n/a
	331	n/a	n/a	n/a	n/a	n/a	n/a	n/a	n/a	n/a	n/a	n/a	n/a	n/a	n/a
	332	n/a	n/a	n/a	n/a	n/a	n/a	n/a	n/a	n/a	n/a	n/a	n/a	n/a	n/a
	333	n/a	n/a	n/a	n/a	n/a	n/a	n/a	n/a	n/a	n/a	n/a	n/a	n/a	n/a
	334	n/a	n/a	n/a	n/a	n/a	n/a	n/a	n/a	n/a	n/a	n/a	n/a	n/a	n/a
	335	n/a	n/a	n/a	n/a	n/a	n/a	n/a	n/a	n/a	n/a	n/a	n/a	n/a	n/a
	336	n/a	n/a	n/a	n/a	n/a	n/a	n/a	n/a	n/a	n/a	n/a	n/a	n/a	n/a
	337	n/a	n/a	n/a	n/a	n/a	n/a	n/a	n/a	n/a	n/a	n/a	n/a	n/a	n/a
	338	n/a	n/a	n/a	n/a	n/a	n/a	n/a	n/a	n/a	n/a	n/a	n/a	n/a	n/a
	339	n/a	n/a	n/a	n/a	n/a	n/a	n/a	n/a	n/a	n/a	n/a	n/a	n/a	n/a
	340	n/a	n/a	n/a	n/a	n/a	n/a	n/a	n/a	n/a	n/a	n/a	n/a	n/a	n/a
	341	n/a	n/a	n/a	n/a	n/a	n/a	n/a	n/a	n/a	n/a	n/a	n/a	n/a	n/a
	342	n/a	n/a	n/a	n/a	n/a	n/a	n/a	n/a	n/a	n/a	n/a	n/a	n/a	n/a
	343	n/a	n/a	n/a	n/a	n/a	n/a	n/a	n/a	n/a	n/a	n/a	n/a	n/a	n/a
	344	n/a	n/a	n/a	n/a	n/a	n/a	n/a	n/a	n/a	n/a	n/a	n/a	n/a	n/a
	345	n/a	n/a	n/a	n/a	n/a	n/a	n/a	n/a	n/a	n/a	n/a	n/a	n/a	n/a
	346	n/a	n/a	n/a	n/a	n/a	n/a	n/a	n/a	n/a	n/a	n/a	n/a	n/a	n/a
	347	n/a	n/a	n/a	n/a	n/a	n/a	n/a	n/a	n/a	n/a	n/a	n/a	n/a	n/a
	348	n/a	n/a	n/a	n/a	n/a	n/a	n/a	n/a	n/a	n/a	n/a	n/a	n/a	n/a
	349	n/a	n/a	n/a	n/a	n/a	n/a	n/a	n/a	n/a	n/a	n/a	n/a	n/a	n/a
	350	n/a	n/a	n/a	n/a	n/a	n/a	n/a	n/a	n/a	n/a	n/a	n/a	n/a	n/a
	351	n/a	n/a	n/a	n/a	n/a	n/a	n/a	n/a	n/a	n/a	n/a	n/a	n/a	n/a
	352	n/a	n/a	n/a	n/a	n/a	n/a	n/a	n/a	n/a	n/a	n/a	n/a	n/a	n/a
	353	n/a	n/a	n/a	n/a	n/a	n/a	n/a	n/a	n/a	n/a	n/a	n/a	n/a	n/a
	354	n/a	n/a	n/a	n/a	n/a	n/a	n/a	n/a	n/a	n/a	n/a	n/a	n/a	n/a
	355	n/a	n/a	n/a	n/a	n/a	n/a	n/a	n/a	n/a	n/a	n/a	n/a	n/a	n/a
	356	n/a	n/a	n/a	n/a	n/a	n/a	n/a	n/a	n/a	n/a	n/a	n/a	n/a	n/a
	357	n/a	n/a	n/a	n/a	n/a	n/a	n/a	n/a	n/a	n/a	n/a	n/a	n/a	n/a
	358	n/a	n/a	n/a	n/a	n/a	n/a	n/a	n/a	n/a	n/a	n/a	n/a	n/a	n/a
	359	n/a	n/a	n/a	n/a	n/a	n/a	n/a	n/a	n/a	n/a	n/a	n/a	n/a	n/a
	360	n/a	n/a	n/a	n/a	n/a	n/a	n/a	n/a	n/a	n/a	n/a	n/a	n/a	n/a
	361	n/a	n/a	n/a	n/a	n/a	n/a	n/a	n/a	n/a	n/a	n/a	n/a	n/a	n/a
	362	n/a	n/a	n/a	n/a	n/a	n/a	n/a	n/a	n/a	n/a	n/a	n/a	n/a	n/a
	363	n/a	n/a	n/a	n/a	n/a	n/a	n/a	n/a	n/a	n/a	n/a	n/a	n/a	n/a
	364	n/a	n/a	n/a	n/a	n/a	n/a	n/a	n/a	n/a	n/a	n/a	n/a	n/a	n/a
	365	n/a	n/a	n/a	n/a	n/a	n/a	n/a	n/a	n/a	n/a	n/a	n/a	n/a	n/a
	366	n/a	n/a	n/a	n/a	n/a	n/a	n/a	n/a	n/a	n/a	n/a	n/a	n/a	n/a
	367	n/a	n/a	n/a	n/a	n/a	n/a	n/a	n/a	n/a	n/a	n/a	n/a	n/a	n/a
	368	n/a	n/a	n/a	n/a	n/a	n/a	n/a	n/a	n/a	n/a	n/a	n/a	n/a	n/a
	369	n/a	n/a	n/a	n/a	n/a	n/a	n/a	n/a	n/a	n/a	n/a	n/a	n/a	n/a
	370	n/a	n/a	n/a	n/a	n/a	n/a	n/a	n/a	n/a	n/a	n/a	n/a	n/a	n/a
	371	n/a	n/a	n/a	n/a	n/a	n/a	n/a	n/a	n/a	n/a	n/a	n/a	n/a	n/a
	372	n/a	n/a	n/a	n/a	n/a	n/a	n/a	n/a	n/a	n/a	n/a	n/a	n/a	n/a
	373	n/a	n/a	n/a	n/a	n/a	n/a	n/a	n/a	n/a	n/a	n/a	n/a	n/a	n/a
	374	n/a	n/a	n/a	n/a	n/a	n/a	n/a	n/a	n/a	n/a	n/a	n/a	n/a	n/a
	375	n/a	n/a	n/a	n/a	n/a	n/a	n/a	n/a	n/a	n/a	n/a	n/a	n/a	n/a
	376	n/a	n/a	n/a	n/a	n/a	n/a	n/a	n/a	n/a	n/a	n/a	n/a	n/a	n/a
	377	n/a	n/a	n/a	n/a	n/a	n/a	n/a	n/a	n/a	n/a	n/a	n/a	n/a	n/a
	378	n/a	n/a	n/a	n/a	n/a	n/a	n/a	n/a	n/a	n/a	n/a	n/a	n/a	n/a
	379	n/a	n/a	n/a	n/a	n/a	n/a	n/a	n/a	n/a	n/a	n/a	n/a	n/a	n/a
	380	n/a	n/a	n/a	n/a	n/a	n/a	n/a	n/a	n/a	n/a	n/a	n/a	n/a	n/a
	381	n/a	n/a	n/a	n/a	n/a	n/a	n/a	n/a	n/a	n/a	n/a	n/a	n/a	n/a
	382	n/a	n/a	n/a	n/a	n/a	n/a	n/a	n/a	n/a	n/a	n/a	n/a	n/a	n/a
	383	n/a	n/a	n/a	n/a	n/a	n/a	n/a	n/a	n/a	n/a	n/a	n/a	n/a	n/a
	384	n/a	n/a	n/a	n/a	n/a	n/a	n/a	n/a	n/a	n/a	n/a	n/a	n/a	n/a
	385	n/a	n/a	n/a	n/a	n/a	n/a	n/a	n/a	n/a	n/a	n/a	n/a	n/a	n/a
	386	n/a	n/a	n/a	n/a	n/a	n/a	n/a	n/a	n/a	n/a	n/a	n/a	n/a	n/a
	387	n/a	n/a	n/a	n/a	n/a	n/a	n/a	n/a	n/a	n/a	n/a	n/a	n/a	n/a
	388	n/a	n/a	n/a	n/a	n/a	n/a	n/a	n/a	n/a	n/a	n/a	n/a	n/a	n/a
	389	n/a	n/a	n/a	n/a	n/a	n/a	n/a	n/a	n/a	n/a	n/a	n/a	n/a	n/a
	390	n/a	n/a	n/a	n/a	n/a	n/a	n/a	n/a	n/a	n/a	n/a	n/a	n/a	n/a
	391	n/a	n/a	n/a	n/a	n/a	n/a	n/a	n/a	n/a	n/a	n/a	n/a	n/a	n/a
	392	n/a	n/a	n/a	n/a	n/a	n/a	n/a	n/a	n/a	n/a	n/a	n/a	n/a	n/a
	393	n/a	n/a	n/a	n/a	n/a	n/a	n/a	n/a	n/a	n/a	n/a	n/a	n/a	n/a
	394	n/a	n/a	n/a	n/a	n/a	n/a	n/a	n/a	n/a	n/a	n/a	n/a	n/a	n/a
	395	n/a	n/a	n/a	n/a	n/a	n/a	n/a	n/a	n/a	n/a	n/a	n/a	n/a	n/a
	396	n/a	n/a	n/a	n/a	n/a	n/a	n/a	n/a	n/a	n/a	n/a	n/a	n/a	n/a
	397	n/a	n/a	n/a	n/a	n/a	n/a	n/a	n/a	n/a	n/a	n/a	n/a	n/a	n/a
	398	n/a	n/a	n/a	n/a	n/a	n/a	n/a	n/a	n/a	n/a	n/a	n/a	n/a	n/a
	399	n/a	n/a	n/a	n/a	n/a	n/a	n/a	n/a	n/a	n/a	n/a	n/a	n/a	n/a
	400	n/a	n/a	n/a	n/a	n/a	n/a	n/a	n/a	n/a	n/a	n/a	n/a	n/a	n/a
	401	n/a	n/a	n/a	n/a	n/a	n/a	n/a	n/a	n/a	n/a	n/a	n/a	n/a	n/a
	402	n/a	n/a	n/a	n/a	n/a	n/a	n/a	n/a	n/a	n/a	n/a	n/a	n/a	n/a
	403	n/a	n/a	n/a	n/a	n/a	n/a	n/a	n/a	n/a	n/a	n/a	n/a	n/a	n/a
	404	n/a	n/a	n/a	n/a	n/a	n/a	n/a	n/a	n/a	n/a	n/a	n/a	n/a	n/a
	405	n/a	n/a	n/a	n/a	n/a	n/a	n/a	n/a	n/a	n/a	n/a	n/a	n/a	n/a
	406	n/a	n/a	n/a	n/a	n/a	n/a	n/a	n/a	n/a	n/a	n/a	n/a	n/a	n/a
	407	n/a	n/a	n/a	n/a	n/a	n/a	n/a	n/a	n/a	n/a	n/a	n/a	n/a	n/a
	408	n/a	n/a	n/a	n/a	n/a	n/a	n/a	n/a	n/a	n/a	n/a	n/a	n/a	n/a
	409	n/a	n/a	n/a	n/a	n/a	n/a	n/a	n/a	n/a	n/a	n/a	n/a	n/a	n/a
	410	n/a	n/a	n/a	n/a	n/a	n/a	n/a	n/a	n/a	n/a	n/a	n/a	n/a	n/a
	411	n/a	n/a	n/a	n/a	n/a	n/a	n/a	n/a	n/a	n/a	n/a	n/a	n/a	n/a
	412	n/a	n/a	n/a	n/a	n/a	n/a	n/a	n/a	n/a	n/a	n/a	n/a	n/a	n/a
	413	n/a	n/a	n/a	n/a	n/a	n/a	n/a	n/a	n/a	n/a	n/a	n/a	n/a	n/a
	414	n/a	n/a	n/a	n/a	n/a	n/a	n/a	n/a	n/a	n/a	n/a	n/a	n/a	n/a
	415	n/a	n/a	n/a	n/a	n/a	n/a	n/a	n/a	n/a	n/a	n/a	n/a	n/a	n/a
	416	n/a	n/a	n/a	n/a	n/a	n/a	n/a	n/a	n/a	n/a	n/a	n/a	n/a	n/a
	417	n/a	n/a	n/a	n/a	n/a	n/a	n/a	n/a	n/a	n/a	n/a	n/a	n/a	n/a
	418	n/a	n/a	n/a	n/a	n/a	n/a	n/a	n/a	n/a	n/a	n/a	n/a	n/a	n/a
	419	n/a	n/a	n/a	n/a	n/a	n/a	n/a	n/a	n/a	n/a	n/a	n/a	n/a	n/a
	420	n/a	n/a	n/a	n/a	n/a	n/a	n/a	n/a	n/a	n/a	n/a	n/a	n/a	n/a
	421	n/a	n/a	n/a	n/a	n/a	n/a	n/a	n/a	n/a	n/a	n/a	n/a	n/a	n/a
	422	n/a	n/a	n/a	n/a	n/a	n/a	n/a	n/a	n/a	n/a	n/a	n/a	n/a	n/a
	423	n/a	n/a	n/a	n/a	n/a	n/a	n/a	n/a	n/a	n/a	n/a	n/a	n/a	n/a
	424	n/a	n/a	n/a	n/a	n/a	n/a	n/a	n/a	n/a	n/a	n/a	n/a	n/a	n/a
	425	n/a	n/a	n/a	n/a	n/a	n/a	n/a	n/a	n/a	n/a	n/a	n/a	n/a	n/a
	426	n/a	n/a	n/a	n/a	n/a	n/a	n/a	n/a	n/a	n/a	n/a	n/a	n/a	n/a
	427	n/a	n/a	n/a	n/a	n/a	n/a	n/a	n/a	n/a	n/a	n/a	n/a	n/a	n/a
	428	n/a	n/a	n/a	n/a	n/a	n/a	n/a	n/a	n/a	n/a	n/a	n/a	n/a	n/a
	429	n/a	n/a	n/a	n/a	n/a	n/a	n/a	n/a	n/a	n/a	n/a	n/a	n/a	n/a
	430	n/a	n/a	n/a	n/a	n/a	n/a	n/a	n/a	n/a	n/a	n/a	n/a	n/a	n/a
	431	n/a	n/a	n/a	n/a	n/a	n/a	n/a	n/a	n/a	n/a	n/a	n/a	n/a	n/a
	432	n/a	n/a	n/a	n/a	n/a	n/a	n/a	n/a	n/a	n/a	n/a	n/a	n/a	n/a
	433	n/a	n/a	n/a	n/a	n/a	n/a	n/a	n/a	n/a	n/a	n/a	n/a	n/a	n/a
	434	n/a	n/a	n/a	n/a	n/a	n/a	n/a	n/a	n/a	n/a	n/a	n/a	n/a	n/a
	435	n/a	n/a	n/a	n/a	n/a	n/a	n/a	n/a	n/a	n/a	n/a	n/a	n/a	n/a
	436	n/a	n/a	n/a	n/a	n/a	n/a	n/a	n/a	n/a	n/a	n/a	n/a	n/a	n/a
	437	n/a	n/a	n/a	n/a	n/a	n/a	n/a	n/a	n/a	n/a	n/a	n/a	n/a	n/a
	438	n/a	n/a	n/a	n/a	n/a	n/a	n/a	n/a	n/a	n/a	n/a	n/a	n/a	n/a
	439	n/a	n/a	n/a	n/a	n/a	n/a	n/a	n/a	n/a	n/a	n/a	n/a	n/a	n/a
	440	n/a	n/a	n/a	n/a	n/a	n/a	n/a	n/a	n/a	n/a	n/a	n/a	n/a	n/a
	441	n/a	n/a	n/a	n/a	n/a	n/a	n/a	n/a	n/a	n/a	n/a	n/a	n/a	n/a
	442	n/a	n/a	n/a	n/a	n/a	n/a	n/a	n/a	n/a	n/a	n/a	n/a	n/a	n/a
	443	n/a	n/a	n/a	n/a	n/a	n/a	n/a	n/a	n/a	n/a	n/a	n/a	n/a	n/a
	444	n/a	n/a	n/a	n/a	n/a	n/a	n/a	n/a	n/a	n/a	n/a	n/a	n/a	n/a
	445	n/a	n/a	n/a	n/a	n/a	n/a	n/a	n/a	n/a	n/a	n/a	n/a	n/a	n/a
	446	n/a	n/a	n/a	n/a	n/a	n/a	n/a	n/a	n/a	n/a	n/a	n/a	n/a	n/a
	447	n/a	n/a	n/a	n/a	n/a	n/a	n/a	n/a	n/a	n/a	n/a	n/a	n/a	n/a
	448	n/a	n/a	n/a	n/a	n/a	n/a	n/a	n/a	n/a	n/a	n/a	n/a	n/a	n/a
	449	n/a	n/a	n/a	n/a	n/a	n/a	n/a	n/a	n/a	n/a	n/a	n/a	n/a	n/a
	450	n/a	n/a	n/a	n/a	n/a	n/a	n/a	n/a	n/a	n/a	n/a	n/a	n/a	n/a
	451	n/a	n/a	n/a	n/a	n/a	n/a	n/a	n/a	n/a	n/a	n/a	n/a	n/a	n/a
	452	n/a	n/a	n/a	n/a	n/a	n/a	n/a	n/a	n/a	n/a	n/a	n/a	n/a	n/a
	453	n/a	n/a	n/a	n/a	n/a	n/a	n/a	n/a	n/a	n/a	n/a	n/a	n/a	n/a
	454	n/a	n/a	n/a	n/a	n/a	n/a	n/a	n/a	n/a	n/a	n/a	n/a	n/a	n/a
	455	n/a	n/a	n/a	n/a	n/a	n/a	n/a	n/a	n/a	n/a	n/a	n/a	n/a	n/a
	456	n/a	n/a	n/a	n/a	n/a	n/a	n/a	n/a	n/a	n/a	n/a	n/a	n/a	n/a
	457	n/a	n/a	n/a	n/a	n/a	n/a	n/a	n/a	n/a	n/a	n/a	n/a	n/a	n/a
	458	n/a	n/a	n/a	n/a	n/a	n/a	n/a	n/a	n/a	n/a	n/a	n/a	n/a	n/a
	459	n/a	n/a	n/a	n/a	n/a	n/a	n/a	n/a	n/a	n/a	n/a	n/a	n/a	n/a
	460	n/a	n/a	n/a	n/a	n/a	n/a	n/a	n/a	n/a	n/a	n/a	n/a	n/a	n/a
	461	n/a	n/a	n/a	n/a	n/a	n/a	n/a	n/a	n/a	n/a	n/a	n/a	n/a	n/a
	462	n/a	n/a	n/a	n/a	n/a	n/a	n/a	n/a	n/a	n/a	n/a	n/a	n/a	n/a
	463	n/a	n/a	n/a	n/a	n/a	n/a	n/a	n/a	n/a	n/a	n/a	n/a	n/a	n/a
	464	n/a	n/a	n/a	n/a	n/a	n/a	n/a	n/a	n/a	n/a	n/a	n/a	n/a	n/a
	465	n/a	n/a	n/a	n/a	n/a	n/a	n/a	n/a	n/a	n/a	n/a	n/a	n/a	n/a
	466	n/a	n/a	n/a	n/a	n/a	n/a	n/a	n/a	n/a	n/a	n/a	n/a	n/a	n/a
	467	n/a	n/a	n/a	n/a	n/a	n/a	n/a	n/a	n/a	n/a	n/a	n/a	n/a	n/a
	468	n/a	n/a	n/a	n/a	n/a	n/a	n/a	n/a	n/a	n/a	n/a	n/a	n/a	n/a
	469	n/a	n/a	n/a	n/a	n/a	n/a	n/a	n/a	n/a	n/a	n/a	n/a	n/a	n/a
	470	n/a	n/a	n/a	n/a	n/a	n/a	n/a	n/a	n/a	n/a	n/a	n/a	n/a	n/a
	471	n/a	n/a	n/a	n/a	n/a	n/a	n/a	n/a	n/a	n/a	n/a	n/a	n/a	n/a
	472	n/a	n/a	n/a	n/a	n/a	n/a	n/a	n/a	n/a	n/a	n/a	n/a	n/a	n/a
	473	n/a	n/a	n/a	n/a	n/a	n/a	n/a	n/a	n/a	n/a	n/a	n/a	n/a	n/a
	474	n/a	n/a	n/a	n/a	n/a	n/a	n/a	n/a	n/a	n/a	n/a	n/a	n/a	n/a
	475	n/a	n/a	n/a	n/a	n/a	n/a	n/a	n/a	n/a	n/a	n/a	n/a	n/a	n/a
	476	n/a	n/a	n/a	n/a	n/a	n/a	n/a	n/a	n/a	n/a	n/a	n/a	n/a	n/a
	477	n/a	n/a	n/a	n/a	n/a	n/a	n/a	n/a	n/a	n/a	n/a	n/a	n/a	n/a
	478	n/a	n/a	n/a	n/a	n/a	n/a	n/a	n/a	n/a	n/a	n/a	n/a	n/a	n/a
	479	n/a	n/a	n/a	n/a	n/a	n/a	n/a	n/a	n/a	n/a	n/a	n/a	n/a	n/a
	480	n/a	n/a	n/a	n/a	n/a	n/a	n/a	n/a	n/a	n/a	n/a	n/a	n/a	n/a
	481	n/a	n/a	n/a	n/a	n/a	n/a	n/a	n/a	n/a	n/a	n/a	n/a	n/a	n/a
	482	n/a	n/a	n/a	n/a	n/a	n/a	n/a	n/a	n/a	n/a	n/a	n/a	n/a	n/a
	483	n/a	n/a	n/a	n/a	n/a	n/a	n/a	n/a	n/a	n/a	n/a	n/a	n/a	n/a
	484	n/a	n/a	n/a	n/a	n/a	n/a	n/a	n/a	n/a	n/a	n/a	n/a	n/a	n/a
	485	n/a	n/a	n/a	n/a	n/a	n/a	n/a	n/a	n/a	n/a	n/a	n/a	n/a	n/a
	486	n/a	n/a	n/a	n/a	n/a	n/a	n/a	n/a	n/a	n/a	n/a	n/a	n/a	n/a
	487	n/a	n/a	n/a	n/a	n/a	n/a	n/a	n/a	n/a	n/a	n/a	n/a	n/a	n/a
	488	n/a	n/a	n/a	n/a	n/a	n/a	n/a	n/a	n/a	n/a	n/a	n/a	n/a	n/a
	489	n/a	n/a	n/a	n/a	n/a	n/a	n/a	n/a	n/a	n/a	n/a	n/a	n/a	n/a
	490	n/a	n/a	n/a	n/a	n/a	n/a	n/a	n/a	n/a	n/a	n/a	n/a	n/a	n/a
	491	n/a	n/a	n/a	n/a	n/a	n/a	n/a	n/a	n/a	n/a	n/a	n/a	n/a	n/a
	492	n/a	n/a	n/a	n/a	n/a	n/a	n/a	n/a	n/a	n/a	n/a	n/a	n/a	n/a
	493	n/a	n/a	n/a	n/a	n/a	n/a	n/a	n/a	n/a	n/a	n/a	n/a	n/a	n/a
	494	n/a	n/a	n/a	n/a	n/a	n/a	n/a	n/a	n/a	n/a	n/a	n/a	n/a	n/a
	495	n/a	n/a	n/a	n/a	n/a	n/a	n/a	n/a	n/a	n/a	n/a	n/a	n/a	n/a
	496	n/a	n/a	n/a	n/a	n/a	n/a	n/a	n/a	n/a	n/a	n/a	n/a	n/a	n/a
	497	n/a	n/a	n/a	n/a	n/a	n/a	n/a	n/a	n/a	n/a	n/a	n/a	n/a	n/a
	498	n/a	n/a	n/a	n/a	n/a	n/a	n/a	n/a	n/a	n/a	n/a	n/a	n/a	n/a
	499	n/a	n/a	n/a	n/a	n/a	n/a	n/a	n/a	n/a	n/a	n/a	n/a	n/a	n/a
	500	n/a	n/a	n/a	n/a	n/a	n/a	n/a	n/a	n/a	n/a	n/a	n/a	n/a	n/a
	501	n/a	n/a	n/a	n/a	n/a	n/a	n/a	n/a	n/a	n/a	n/a	n/a	n/a	n/a
	502	n/a	n/a	n/a	n/a	n/a	n/a	n/a	n/a	n/a	n/a	n/a	n/a	n/a	n/a
	503	n/a	n/a	n/a	n/a	n/a	n/a	n/a	n/a	n/a	n/a	n/a	n/a	n/a	n/a
	504	n/a	n/a	n/a	n/a	n/a	n/a	n/a	n/a	n/a	n/a	n/a	n/a	n/a	n/a
	505	n/a	n/a	n/a	n/a	n/a	n/a	n/a	n/a	n/a	n/a	n/a	n/a	n/a	n/a
	506	n/a	n/a	n/a	n/a	n/a	n/a	n/a	n/a	n/a	n/a	n/a	n/a	n/a	n/a
	507	n/a	n/a	n/a	n/a	n/a	n/a	n/a	n/a	n/a	n/a	n/a	n/a	n/a	n/a
	508	n/a	n/a	n/a	n/a	n/a	n/a	n/a	n/a	n/a	n/a	n/a	n/a	n/a	n/a
	509	n/a	n/a	n/a	n/a	n/a	n/a	n/a	n/a	n/a	n/a	n/a	n/a	n/a	n/a
	510	n/a	n/a	n/a	n/a	n/a	n/a	n/a	n/a	n/a	n/a	n/a	n/a	n/a	n/a
	511	n/a	n/a	n/a	n/a	n/a	n/a	n/a	n/a	n/a	n/a	n/a	n/a	n/a	n/a
	512	n/a	n/a	n/a	n/a	n/a	n/a	n/a	n/a	n/a	n/a	n/a	n/a	n/a	n/a
	513	n/a	n/a	n/a	n/a	n/a	n/a	n/a	n/a	n/a	n/a	n/a	n/a	n/a	n/a
	514	n/a	n/a	n/a	n/a	n/a	n/a	n/a	n/a	n/a	n/a	n/a	n/a	n/a	n/a
	515	n/a	n/a	n/a	n/a	n/a	n/a	n/a	n/a	n/a	n/a	n/a	n/a	n/a	n/a
	516	n/a	n/a	n/a	n/a	n/a	n/a	n/a	n/a	n/a	n/a	n/a	n/a	n/a	n/a
	517	n/a	n/a	n/a	n/a	n/a	n/a	n/a	n/a	n/a	n/a	n/a	n/a	n/a	n/a
	518	n/a	n/a	n/a	n/a	n/a	n/a	n/a	n/a	n/a	n/a	n/a	n/a	n/a	n/a
	519	n/a	n/a	n/a	n/a	n/a	n/a	n/a	n/a	n/a	n/a	n/a	n/a	n/a	n/a
	520	n/a	n/a	n/a	n/a	n/a	n/a	n/a	n/a	n/a	n/a	n/a	n/a	n/a	n/a
	521	n/a	n/a	n/a	n/a	n/a	n/a	n/a	n/a	n/a	n/a	n/a	n/a	n/a	n/a
	522	n/a	n/a	n/a	n/a	n/a	n/a	n/a	n/a	n/a	n/a	n/a	n/a	n/a	n/a
	523	n/a	n/a	n/a	n/a	n/a	n/a	n/a	n/a	n/a	n/a	n/a	n/a	n/a	n/a
	524	n/a	n/a	n/a	n/a	n/a	n/a	n/a	n/a	n/a	n/a	n/a	n/a	n/a	n/a
	525	n/a	n/a	n/a	n/a	n/a	n/a	n/a	n/a	n/a	n/a	n/a	n/a	n/a	n/a
	526	n/a	n/a	n/a	n/a	n/a	n/a	n/a	n/a	n/a	n/a	n/a	n/a	n/a	n/a
	527	n/a	n/a	n/a	n/a	n/a	n/a	n/a	n/a	n/a	n/a	n/a	n/a	n/a	n/a
	528	n/a	n/a	n/a	n/a	n/a	n/a	n/a	n/a	n/a	n/a	n/a	n/a	n/a	n/a
	529	n/a	n/a	n/a	n/a	n/a	n/a	n/a	n/a	n/a	n/a	n/a	n/a	n/a	n/a
	530	n/a	n/a	n/a	n/a	n/a	n/a	n/a	n/a	n/a	n/a	n/a	n/a	n/a	n/a
	531	n/a	n/a	n/a	n/a	n/a	n/a	n/a	n/a	n/a	n/a	n/a	n/a	n/a	n/a
	532	n/a	n/a	n/a	n/a	n/a	n/a	n/a	n/a	n/a	n/a	n/a	n/a	n/a	n/a
	533	n/a	n/a	n/a	n/a	n/a	n/a	n/a	n/a	n/a	n/a	n/a	n/a	n/a	n/a
	534	n/a	n/a	n/a	n/a	n/a	n/a	n/a	n/a	n/a	n/a	n/a	n/a	n/a	n/a
	535	n/a	n/a	n/a	n/a	n/a	n/a	n/a	n/a	n/a	n/a	n/a	n/a	n/a	n/a
	536	n/a	n/a	n/a	n/a	n/a	n/a	n/a	n/a	n/a	n/a	n/a	n/a	n/a	n/a
	537	n/a	n/a	n/a	n/a	n/a	n/a	n/a	n/a	n/a	n/a	n/a	n/a	n/a	n/a
	538	n/a	n/a	n/a	n/a	n/a	n/a	n/a	n/a	n/a	n/a	n/a	n/a	n/a	n/a
	539	n/a	n/a	n/a	n/a	n/a	n/a	n/a	n/a	n/a	n/a	n/a	n/a	n/a	n/a
	540	n/a	n/a	n/a	n/a	n/a	n/a	n/a	n/a	n/a	n/a	n/a	n/a	n/a	n/a
	541	n/a	n/a	n/a	n/a	n/a	n/a	n/a	n/a	n/a	n/a	n/a	n/a	n/a	n/a
	542	n/a	n/a	n/a	n/a	n/a	n/a	n/a	n/a	n/a	n/a	n/a	n/a	n/a	n/a
	543	n/a	n/a	n/a	n/a	n/a	n/a	n/a	n/a	n/a	n/a	n/a	n/a	n/a	n/a
	544	n/a	n/a	n/a	n/a	n/a	n/a	n/a	n/a	n/a	n/a	n/a	n/a	n/a	n/a
	545	n/a	n/a	n/a	n/a	n/a	n/a	n/a	n/a	n/a	n/a	n/a	n/a	n/a	n/a
	546	n/a	n/a	n/a	n/a	n/a	n/a	n/a	n/a	n/a	n/a	n/a	n/a	n/a	n/a
	547	n/a	n/a	n/a	n/a	n/a	n/a	n/a	n/a	n/a	n/a	n/a	n/a	n/a	n/a
	548	n/a	n/a	n/a	n/a	n/a	n/a	n/a	n/a	n/a	n/a	n/a	n/a	n/a	n/a
	549	n/a	n/a	n/a	n/a	n/a	n/a	n/a	n/a	n/a	n/a	n/a	n/a	n/a	n/a
	Outer model error terms
	Estimated parameter (overview)
		Parameter estimates	Standard errors	T values	P values
	AD1	0.787963	0.0525891	14.9834	5.68434e-14
	AD2	0.42271	0.0328381	12.8725	5.68434e-14
	AD3	0.392978	0.035295	11.1341	5.68434e-14
	AD4	0.334064	0.0313921	10.6417	5.68434e-14
	EWB1	0.250616	0.0284962	8.7947	5.68434e-14
	EWB2	0.203348	0.0284543	7.14646	2.89901e-12
	EWB3	0.648924	0.0443895	14.6189	5.68434e-14
	IC1	0.22324	0.0182937	12.2031	5.68434e-14
	IC2	0.210798	0.0178313	11.8218	5.68434e-14
	IC3	0.337358	0.0234532	14.3843	5.68434e-14
	IC4	0.312057	0.023434	13.3164	5.68434e-14
	IC5	0.402031	0.0274518	14.645	5.68434e-14
	ICD1	0.383078	0.035651	10.7452	5.68434e-14
	ICD2	0.402149	0.0348738	11.5315	5.68434e-14
	ICD3	0.557105	0.0409204	13.6144	5.68434e-14
	ICD4	0.438123	0.0335612	13.0544	5.68434e-14
	IO1	0.370328	0.0291918	12.686	5.68434e-14
	IO2	0.324502	0.0289483	11.2097	5.68434e-14
	IO3	0.297187	0.0282795	10.5089	5.68434e-14
	IO4	0.666507	0.0454975	14.6493	5.68434e-14
	OEA1	0.501755	0.0373088	13.4487	5.68434e-14
	OEA2	0.391341	0.0315112	12.4191	5.68434e-14
	OEA3	0.374498	0.0315892	11.8552	5.68434e-14
	OEA4	0.473283	0.0366838	12.9017	5.68434e-14
	PWB1	0.382164	0.027827	13.7336	5.68434e-14
	PWB2	0.421931	0.0302336	13.9557	5.68434e-14
	PWB3	0.345958	0.0255763	13.5265	5.68434e-14
	PWB4	0.520643	0.0368276	14.1373	5.68434e-14
	PWB5	0.495427	0.0355099	13.9518	5.68434e-14
	PWB6	0.452341	0.0322853	14.0107	5.68434e-14
	ROE1	1.12282	0.0710247	15.8089	5.68434e-14
	ROE2	0.401721	0.0384245	10.4548	5.68434e-14
	ROE3	0.381664	0.036216	10.5385	5.68434e-14
	ROE4	0.438222	0.0370907	11.8149	5.68434e-14
	SEA1	0.382818	0.0303455	12.6153	5.68434e-14
	SEA2	0.422209	0.0331383	12.7408	5.68434e-14
	SEA3	0.384222	0.0313477	12.2568	5.68434e-14
	SEA4	0.434136	0.0336615	12.8971	5.68434e-14
	SOWB1	0.655429	0.0438154	14.9589	5.68434e-14
	SOWB2	0.384693	0.0304128	12.6491	5.68434e-14
	SOWB3	0.355023	0.0290658	12.2145	5.68434e-14
	SOWB4	0.316311	0.0262886	12.0323	5.68434e-14
	SOWB5	0.481338	0.0338138	14.235	5.68434e-14
	UOE1	0.261859	0.0293067	8.93514	5.68434e-14
	UOE2	0.695595	0.0480274	14.4833	5.68434e-14
	UOE3	0.464094	0.035902	12.9267	5.68434e-14
	UOE4	0.511396	0.0382132	13.3827	5.68434e-14
	Covariance (matrix)
		AD1	AD2	AD3	AD4	EWB1	EWB2	EWB3	IC1	IC2	IC3	IC4	IC5	ICD1	ICD2	ICD3	ICD4	IO1	IO2	IO3	IO4	OEA1	OEA2	OEA3	OEA4	PWB1	PWB2	PWB3	PWB4	PWB5	PWB6	ROE1	ROE2	ROE3	ROE4	SEA1	SEA2	SEA3	SEA4	SOWB1	SOWB2	SOWB3	SOWB4	SOWB5	UOE1	UOE2	UOE3	UOE4
	AD1	0.787963
	AD2		0.42271
	AD3			0.392978
	AD4				0.334064
	EWB1					0.250616
	EWB2						0.203348
	EWB3							0.648924
	IC1								0.22324
	IC2									0.210798
	IC3										0.337358
	IC4											0.312057
	IC5												0.402031
	ICD1													0.383078
	ICD2														0.402149
	ICD3															0.557105
	ICD4																0.438123
	IO1																	0.370328
	IO2																		0.324502
	IO3																			0.297187
	IO4																				0.666507
	OEA1																					0.501755
	OEA2																						0.391341
	OEA3																							0.374498
	OEA4																								0.473283
	PWB1																									0.382164
	PWB2																										0.421931
	PWB3																											0.345958
	PWB4																												0.520643
	PWB5																													0.495427
	PWB6																														0.452341
	ROE1																															1.12282
	ROE2																																0.401721
	ROE3																																	0.381664
	ROE4																																		0.438222
	SEA1																																			0.382818
	SEA2																																				0.422209
	SEA3																																					0.384222
	SEA4																																						0.434136
	SOWB1																																							0.655429
	SOWB2																																								0.384693
	SOWB3																																									0.355023
	SOWB4																																										0.316311
	SOWB5																																											0.481338
	UOE1																																												0.261859
	UOE2																																													0.695595
	UOE3																																														0.464094
	UOE4																																															0.511396
	Correlation (matrix)
		AD1	AD2	AD3	AD4	EWB1	EWB2	EWB3	IC1	IC2	IC3	IC4	IC5	ICD1	ICD2	ICD3	ICD4	IO1	IO2	IO3	IO4	OEA1	OEA2	OEA3	OEA4	PWB1	PWB2	PWB3	PWB4	PWB5	PWB6	ROE1	ROE2	ROE3	ROE4	SEA1	SEA2	SEA3	SEA4	SOWB1	SOWB2	SOWB3	SOWB4	SOWB5	UOE1	UOE2	UOE3	UOE4
	AD1	1
	AD2		1
	AD3			1
	AD4				1
	EWB1					1
	EWB2						1
	EWB3							1
	IC1								1
	IC2									1
	IC3										1
	IC4											1
	IC5												1
	ICD1													1
	ICD2														1
	ICD3															1
	ICD4																1
	IO1																	1
	IO2																		1
	IO3																			1
	IO4																				1
	OEA1																					1
	OEA2																						1
	OEA3																							1
	OEA4																								1
	PWB1																									1
	PWB2																										1
	PWB3																											1
	PWB4																												1
	PWB5																													1
	PWB6																														1
	ROE1																															1
	ROE2																																1
	ROE3																																	1
	ROE4																																		1
	SEA1																																			1
	SEA2																																				1
	SEA3																																					1
	SEA4																																						1
	SOWB1																																							1
	SOWB2																																								1
	SOWB3																																									1
	SOWB4																																										1
	SOWB5																																											1
	UOE1																																												1
	UOE2																																													1
	UOE3																																														1
	UOE4																																															1
	Indicator data
	Manifest variable scores
	Case index	AD1	AD2	AD3	AD4	EWB1	EWB2	EWB3	IC1	IC2	IC3	IC4	IC5	ICD1	ICD2	ICD3	ICD4	IO1	IO2	IO3	IO4	OEA1	OEA2	OEA3	OEA4	PWB1	PWB2	PWB3	PWB4	PWB5	PWB6	ROE1	ROE2	ROE3	ROE4	SEA1	SEA2	SEA3	SEA4	SOWB1	SOWB2	SOWB3	SOWB4	SOWB5	UOE1	UOE2	UOE3	UOE4
	0	1	1	2	1	5	5	5	1	1	2	1	2	1	1	1	2	2	1	1	1	6	6	6	6	6	6	6	6	6	6	4	5	5	6	5	5	5	5	6	6	6	6	6	4	5	5	6
	1	1	1	1	1	5	5	5	1	1	2	1	2	1	1	1	2	1	1	1	1	5	5	6	5	6	6	6	6	6	6	6	5	6	5	6	6	6	6	5	5	5	5	6	4	5	4	5
	2	1	1	1	2	5	5	5	1	1	2	1	2	1	1	1	2	1	2	1	2	6	6	6	6	6	6	6	6	6	6	4	5	6	6	2	2	2	2	6	5	6	6	6	4	5	6	6
	3	1	1	2	3	5	5	5	1	1	2	1	2	1	1	1	2	3	3	2	2	6	6	5	6	6	6	6	6	6	6	5	5	6	5	6	5	6	6	4	4	4	4	5	5	5	4	5
	4	1	3	4	2	5	5	5	1	1	2	1	2	1	1	1	2	2	2	3	2	5	5	6	5	6	6	6	6	6	6	4	5	6	5	6	6	6	6	6	6	6	6	6	4	5	4	5
	5	1	3	2	3	5	5	5	1	1	2	1	2	1	1	1	2	3	2	3	3	6	6	5	5	6	6	6	6	6	6	4	5	4	5	6	6	6	6	6	6	6	6	6	4	5	4	5
	6	1	2	2	3	5	5	5	1	1	2	1	2	1	1	1	2	3	2	3	3	6	6	5	5	6	6	6	6	6	6	4	5	4	5	5	6	3	3	6	5	6	6	5	4	5	4	5
	7	1	3	3	3	5	5	5	1	1	2	1	2	1	1	2	2	3	3	3	3	6	6	6	6	6	6	6	6	6	6	6	3	3	3	6	6	6	6	6	6	6	6	6	6	3	3	3
	8	1	3	3	3	5	5	5	1	1	2	1	2	2	1	1	2	3	3	3	3	5	6	6	6	6	6	6	6	6	6	5	6	5	5	5	6	5	5	4	6	6	6	6	5	6	5	5
	9	1	1	1	1	5	5	5	1	2	1	2	1	1	1	1	1	1	1	1	1	6	5	6	6	6	6	6	6	6	6	5	5	5	5	5	6	5	5	5	6	6	6	6	5	5	5	5
	10	1	1	1	1	5	5	5	1	1	1	1	1	1	1	1	1	1	1	1	1	5	5	6	5	6	6	6	6	6	6	6	6	6	6	5	6	5	5	6	5	5	6	5	6	6	6	6
	11	1	3	3	3	2	2	2	3	4	2	1	2	1	2	1	4	3	3	3	3	2	3	3	2	2	1	2	2	2	2	2	2	2	2	1	1	2	3	2	2	2	2	2	2	2	2	2
	12	2	2	2	1	5	2	3	1	2	3	3	3	2	2	2	2	1	2	1	2	3	3	3	1	1	1	2	2	2	2	1	1	2	2	1	1	1	1	2	2	2	2	2	1	1	2	2
	13	5	5	4	5	4	3	3	4	3	3	3	3	4	4	4	3	5	5	4	5	6	6	5	5	5	6	6	5	5	6	5	5	5	4	4	3	3	5	5	5	5	5	5	6	5	5	5
	14	5	5	5	5	4	4	4	3	3	4	4	4	3	3	3	4	5	5	5	5	4	4	4	4	4	4	4	4	4	4	4	4	5	5	4	4	4	4	4	4	4	4	4	4	4	4	4
	15	4	5	4	4	4	4	4	3	3	3	4	4	3	4	4	4	4	5	4	4	4	4	4	4	4	4	4	4	4	4	4	4	4	5	4	4	4	4	4	4	4	4	4	4	4	4	4
	16	4	5	5	4	4	4	4	3	4	4	4	4	3	3	4	3	4	5	5	4	4	4	4	4	4	4	4	4	4	4	4	4	6	3	4	4	4	4	4	4	4	4	4	4	4	4	4
	17	5	5	5	4	4	4	4	3	4	3	4	3	3	4	3	4	5	5	5	4	4	4	4	4	4	4	4	4	4	4	4	4	5	3	4	4	4	4	4	4	4	4	4	4	4	4	4
	18	2	5	2	5	4	4	4	3	4	4	4	3	3	3	3	3	2	5	2	5	4	4	4	4	4	4	4	4	4	4	4	4	3	3	4	4	4	4	4	4	4	4	4	4	4	4	4
	19	5	3	3	3	4	4	4	5	4	5	5	5	3	5	4	4	5	3	3	3	4	4	4	4	4	4	4	4	4	4	4	4	3	3	4	4	4	4	4	4	4	4	4	4	4	4	4
	20	1	2	1	1	4	4	4	1	1	2	1	2	1	1	1	2	1	2	1	2	4	4	4	4	4	4	4	4	4	4	4	4	3	5	4	4	4	4	4	4	4	4	4	4	4	4	4
	21	1	2	1	1	5	3	5	1	1	2	1	2	1	1	1	2	1	2	1	2	5	5	6	6	6	5	5	6	6	5	3	3	6	4	5	3	5	6	3	5	3	3	3	5	3	5	3
	22	1	2	1	1	4	3	3	1	1	2	1	2	1	1	1	2	1	2	1	2	5	5	5	5	5	5	5	5	5	3	5	5	4	5	4	3	3	5	5	5	5	5	5	3	5	5	5
	23	1	2	1	1	4	1	4	1	1	2	1	2	1	1	1	2	1	2	1	2	4	4	4	4	4	4	4	4	4	3	4	4	3	5	4	1	4	4	4	4	4	4	4	3	4	4	4
	24	1	2	1	1	4	3	3	1	1	2	1	2	1	1	1	2	1	2	1	2	6	6	6	6	4	6	6	6	6	6	4	4	6	5	4	3	3	4	4	5	4	4	4	6	4	5	4
	25	1	2	1	1	4	4	4	1	1	2	1	2	1	1	1	2	1	2	1	2	4	4	4	4	4	4	4	4	4	4	4	4	5	5	4	4	4	4	4	4	4	4	4	4	4	4	4
	26	1	2	1	1	4	5	6	1	1	2	1	2	1	1	1	2	1	2	1	2	5	5	5	5	5	5	5	5	5	5	5	5	4	5	4	5	6	5	5	5	5	5	5	5	5	5	5
	27	1	2	1	1	3	3	3	1	1	2	1	2	1	1	1	2	1	2	1	2	3	4	4	4	4	3	4	4	4	4	4	4	5	6	3	3	3	4	4	4	4	4	4	4	4	4	4
	28	1	2	1	1	5	3	6	1	1	2	1	2	1	1	1	2	1	2	1	2	3	3	3	4	4	3	3	3	4	4	3	3	6	5	5	3	6	4	3	3	3	3	3	4	3	3	3
	29	5	4	4	4	1	1	1	4	5	5	5	5	3	4	4	4	5	4	4	4	1	1	1	1	1	1	2	1	2	1	1	2	1	1	1	1	1	2	1	1	1	1	1	1	1	1	2
	30	5	5	5	5	1	1	1	5	5	5	5	5	5	5	5	4	4	5	5	4	1	1	1	1	1	1	1	1	1	1	1	1	1	1	1	1	1	1	1	1	1	1	1	1	1	1	1
	31	5	4	5	4	2	1	4	5	5	5	5	5	5	4	4	4	4	5	5	5	2	1	2	1	1	3	4	2	1	2	2	1	2	1	3	4	2	1	1	2	1	4	1	4	1	3	4
	32	3	3	4	3	2	2	2	5	4	5	5	5	4	3	3	3	4	5	4	4	3	2	2	2	2	1	2	3	3	3	3	3	3	2	1	2	3	3	2	2	2	2	2	2	2	1	2
	33	3	2	3	4	2	2	4	5	5	5	5	5	5	5	5	5	3	5	5	4	2	3	2	2	3	3	4	2	2	2	2	2	2	3	3	4	2	2	3	2	2	4	3	4	3	3	4
	34	2	3	3	2	3	1	3	5	5	5	5	5	5	4	5	5	4	5	5	4	2	3	3	1	3	3	3	3	3	2	3	3	2	3	3	3	3	3	3	3	1	3	3	3	3	3	3
	35	2	3	4	3	3	3	3	5	5	5	5	5	3	3	4	4	3	3	4	4	2	3	3	3	3	3	3	3	3	2	3	3	2	3	3	3	3	3	3	3	3	3	3	3	3	3	3
	36	5	5	4	5	3	3	3	5	5	5	5	5	3	4	4	4	4	4	3	4	3	3	3	3	3	3	3	3	3	3	3	3	3	3	3	3	3	3	3	3	3	3	3	3	3	3	3
	37	3	3	3	2	3	3	3	5	5	5	5	5	3	5	3	3	3	5	5	4	3	3	3	3	3	3	1	3	1	3	3	1	3	3	3	1	3	1	3	3	3	3	3	3	3	3	1
	38	5	4	5	4	1	1	1	5	5	5	5	5	5	4	4	4	5	4	5	5	1	1	1	1	1	1	1	1	1	1	1	1	1	1	1	1	1	1	1	1	1	1	1	1	1	1	1
	39	4	3	4	3	1	1	1	5	5	5	5	5	4	5	4	4	4	4	4	4	1	1	1	1	3	1	1	1	1	1	1	1	1	1	1	1	1	1	1	1	1	1	3	1	3	1	1
	40	4	3	5	3	3	3	3	5	5	5	5	5	4	3	3	3	4	5	4	4	3	3	3	3	3	3	3	3	3	3	3	3	3	3	3	3	3	3	3	3	3	3	3	3	3	3	3
	41	3	3	3	3	2	1	1	5	5	5	5	5	4	5	5	5	3	2	4	4	2	1	2	1	2	2	2	1	1	2	1	1	2	1	2	2	1	1	1	2	1	1	2	1	2	2	2
	42	3	2	3	2	1	1	1	5	5	5	5	5	4	4	3	2	4	5	5	4	1	1	1	1	1	1	1	1	1	1	1	1	1	1	1	1	1	1	1	1	1	1	1	1	1	1	1
	43	5	5	5	5	1	1	1	5	5	5	5	5	4	4	4	4	4	5	5	5	1	1	1	1	1	1	1	1	1	1	1	1	1	1	1	1	1	1	1	1	1	1	1	1	1	1	1
	44	3	4	3	4	1	2	1	5	5	5	5	5	3	3	4	4	5	5	5	5	2	1	1	2	1	1	1	2	1	2	2	1	2	1	1	1	2	1	1	1	2	1	1	1	1	1	1
	45	3	3	5	4	2	2	2	5	5	5	5	5	5	4	4	3	3	4	4	4	2	3	2	2	3	2	2	2	2	2	2	2	2	3	2	2	2	2	3	2	2	2	3	2	3	2	2
	46	4	4	3	4	3	3	3	5	5	5	5	5	5	4	4	3	2	1	2	3	3	3	3	3	3	3	3	3	3	3	3	3	3	3	3	3	3	3	3	3	3	3	3	3	3	3	3
	47	4	4	5	4	2	3	3	5	5	5	5	5	5	4	4	5	4	4	4	3	2	3	2	3	3	2	2	3	2	2	3	2	2	3	2	2	3	2	3	2	3	3	3	3	3	2	2
	48	5	3	4	4	4	3	3	5	5	5	5	5	4	4	4	4	4	4	4	5	3	3	4	3	2	4	3	2	3	3	2	3	3	3	4	3	2	3	3	4	3	3	2	3	2	4	3
	49	5	4	5	4	2	3	2	5	5	5	5	5	5	4	5	4	4	5	4	5	2	2	2	3	2	3	3	2	2	2	2	2	2	2	3	3	2	2	2	2	3	2	2	2	2	3	3
	50	4	4	4	4	3	3	2	5	5	5	5	5	4	4	4	4	5	5	4	5	2	4	3	3	2	2	3	2	3	2	2	3	2	4	2	3	2	3	4	3	3	2	2	2	2	2	3
	51	2	2	3	2	2	2	2	5	5	5	5	5	3	3	2	3	5	5	5	5	2	2	2	2	2	4	1	1	2	2	1	2	2	2	4	1	1	2	2	2	2	2	2	2	2	4	1
	52	2	3	2	2	4	2	3	5	5	5	5	5	5	5	2	3	4	4	4	4	3	4	4	2	4	3	2	2	4	3	2	4	3	4	3	2	2	4	4	4	2	3	4	3	4	3	2
	53	5	4	5	4	1	1	1	5	5	5	5	5	5	5	5	5	4	5	4	5	1	1	1	1	1	1	1	1	1	1	1	1	1	1	1	1	1	1	1	1	1	1	1	1	1	1	1
	54	3	3	3	3	4	4	4	5	5	5	5	5	5	5	5	5	4	5	3	5	4	4	4	4	4	4	4	4	4	4	4	4	4	4	4	4	4	4	4	4	4	4	4	4	4	4	4
	55	3	4	3	4	4	4	4	5	5	5	5	5	5	5	5	5	3	4	4	5	4	4	4	4	4	4	4	4	4	4	4	4	4	4	4	4	4	4	4	4	4	4	4	4	4	4	4
	56	5	4	4	5	1	1	1	5	5	5	5	5	5	5	5	4	4	4	5	4	1	1	1	1	1	1	1	1	1	1	1	1	1	1	1	1	1	1	1	1	1	1	1	1	1	1	1
	57	3	3	4	4	1	1	1	5	5	5	4	5	4	5	4	3	4	5	5	4	1	1	1	1	1	4	1	1	1	1	1	1	1	1	4	1	1	1	1	1	1	1	1	1	1	4	1
	58	3	3	5	4	2	3	3	5	4	5	4	5	4	5	4	5	4	5	4	4	3	2	2	3	2	3	3	4	3	3	4	3	3	2	3	3	4	3	2	2	3	3	2	3	2	3	3
	59	3	3	4	5	2	3	4	5	5	5	5	5	4	4	4	5	5	5	4	5	4	2	2	3	2	3	3	4	4	4	4	4	4	2	3	3	4	4	2	2	3	4	2	4	2	3	3
	60	3	3	2	3	2	2	2	5	5	5	5	5	3	3	3	3	4	4	4	4	2	2	2	2	2	2	2	3	2	2	3	2	2	2	2	2	3	2	2	2	2	2	2	2	2	2	2
	61	3	2	3	3	3	3	3	5	5	5	5	5	3	3	3	3	4	4	4	4	3	3	3	3	3	3	3	3	3	3	3	3	3	3	3	3	3	3	3	3	3	3	3	3	3	3	3
	62	4	4	5	4	3	3	3	5	5	5	4	5	5	5	5	5	4	4	4	4	3	3	3	3	3	2	3	3	3	3	3	3	3	3	2	3	3	3	3	3	3	3	3	3	3	2	3
	63	5	5	4	5	3	2	3	5	5	5	5	5	5	5	5	5	4	4	4	4	3	2	3	2	2	2	2	1	3	3	1	3	3	2	2	2	1	3	2	3	2	3	2	3	2	2	2
	64	4	3	4	4	1	1	1	5	5	5	5	5	5	5	5	5	4	4	4	4	1	1	1	1	1	1	1	1	1	1	1	1	1	1	1	1	1	1	1	1	1	1	1	1	1	1	1
	65	2	2	4	3	4	4	4	5	5	5	5	5	5	5	4	5	4	4	4	4	4	4	4	4	4	4	4	4	4	4	4	4	4	4	4	4	4	4	4	4	4	4	4	4	4	4	4
	66	4	5	5	4	1	1	1	5	5	5	5	5	5	5	5	5	4	4	4	4	1	1	1	1	1	2	1	2	1	1	2	1	1	1	2	1	2	1	1	1	1	1	1	1	1	2	1
	67	4	3	4	4	4	4	4	5	5	5	5	5	4	4	4	4	4	4	4	4	4	4	4	4	4	4	4	4	4	4	4	4	4	4	4	4	4	4	4	4	4	4	4	4	4	4	4
	68	5	5	4	5	1	1	1	5	5	5	5	5	5	5	5	5	4	4	4	4	1	1	1	1	1	1	1	1	1	1	1	1	1	1	1	1	1	1	1	1	1	1	1	1	1	1	1
	69	5	5	4	4	1	1	4	5	5	5	5	5	5	5	5	5	4	4	4	4	4	1	1	1	4	4	4	4	1	4	4	1	4	1	4	4	4	1	1	1	1	4	4	4	4	4	4
	70	5	5	4	5	3	3	3	5	5	5	5	5	5	5	5	4	3	4	4	3	3	3	3	3	3	3	3	3	3	3	3	3	3	3	3	3	3	3	3	3	3	3	3	3	3	3	3
	71	5	1	1	2	6	6	6	4	5	4	5	4	1	1	2	1	1	2	1	1	3	3	3	3	6	6	6	6	6	6	4	4	4	3	5	5	4	5	6	6	6	6	6	3	3	3	3
	72	5	4	2	5	6	6	6	2	2	1	1	2	1	1	2	1	2	2	1	1	3	3	3	3	6	6	5	5	5	6	3	4	3	3	5	4	4	5	6	6	6	6	6	4	4	5	3
	73	5	5	4	5	4	5	4	3	3	4	2	5	4	2	5	3	3	3	4	2	5	5	5	5	4	4	4	5	5	5	4	4	3	4	3	2	5	2	4	5	3	4	4	4	4	3	2
	74	5	1	1	2	4	5	5	5	5	5	4	5	5	4	5	4	5	5	5	4	6	6	6	6	5	4	4	5	5	4	4	4	3	3	4	3	4	3	5	4	4	5	5	4	4	4	4
	75	5	1	1	2	5	5	5	2	1	1	1	2	1	1	2	2	2	1	1	1	5	5	5	5	5	5	5	5	5	5	4	4	4	3	3	5	4	4	5	5	5	5	5	2	2	4	2
	76	5	2	2	3	5	4	4	1	1	1	1	2	1	1	2	1	1	1	1	1	5	5	5	5	6	4	4	6	6	4	4	4	4	4	3	5	4	5	6	6	6	6	6	4	4	4	4
	77	4	3	2	3	6	6	6	2	2	2	2	3	2	2	3	2	2	2	2	2	5	5	5	5	6	6	6	6	6	6	4	4	3	4	5	4	4	5	6	6	6	6	6	3	3	2	4
	78	4	4	5	5	5	5	5	3	3	3	2	3	3	2	3	3	3	3	3	2	5	3	5	4	5	4	4	5	5	4	4	4	3	3	4	4	5	5	5	5	4	4	4	2	2	2	1
	79	4	4	3	3	5	6	6	4	4	4	5	5	4	5	5	5	4	4	4	5	3	3	3	3	5	5	5	5	5	5	3	4	3	3	3	3	4	4	3	3	3	3	3	4	4	4	1
	80	4	1	1	2	5	5	5	4	3	4	3	3	4	3	3	3	4	3	4	3	3	3	3	3	6	5	5	6	6	5	3	3	4	3	4	4	2	5	5	5	3	3	3	3	3	4	2
	81	4	4	3	3	6	6	6	1	1	1	1	2	1	1	2	1	1	1	1	1	3	4	3	4	6	5	5	6	6	5	3	3	4	3	3	4	3	5	5	4	5	5	5	3	3	3	3
	82	3	2	2	2	6	5	5	4	3	4	3	3	4	3	3	3	4	3	4	3	6	6	6	6	5	3	3	5	5	5	4	4	3	4	3	2	4	4	5	4	4	4	4	3	3	3	2
	83	2	2	3	4	5	5	4	2	2	2	2	2	2	2	2	2	2	2	2	2	4	3	4	3	4	4	3	4	4	5	2	2	2	3	5	5	5	5	6	5	4	4	4	3	3	3	3
	84	3	1	1	1	5	5	4	3	4	2	3	4	2	3	4	5	3	4	2	3	4	4	4	4	5	6	6	5	5	6	4	4	3	4	4	4	3	3	6	4	5	5	5	1	1	4	1
	85	3	4	4	4	4	4	4	1	1	1	1	1	1	1	1	1	1	1	1	1	4	2	4	4	3	6	6	3	3	6	2	2	2	3	4	4	2	2	6	6	4	4	4	2	2	3	3
	86	3	1	1	3	5	5	3	5	5	4	4	4	4	4	4	5	5	5	4	4	3	4	3	4	5	4	4	5	5	4	4	4	3	3	3	3	3	3	5	6	5	5	5	1	1	2	4
	87	3	3	5	4	4	4	5	1	1	1	1	3	1	1	3	1	1	1	1	1	5	5	5	5	5	5	5	5	5	4	4	4	3	3	4	3	5	5	5	6	4	4	4	3	3	4	2
	88	3	5	5	5	5	5	5	5	5	3	5	4	3	5	4	5	5	5	3	5	5	5	5	5	5	5	5	5	5	5	2	2	3	3	3	5	5	4	6	6	5	5	5	2	2	5	3
	89	2	4	5	5	5	5	4	5	5	5	5	5	5	5	5	5	5	5	5	5	5	5	5	5	5	5	5	5	5	4	4	4	3	4	4	4	5	4	5	6	5	6	5	3	3	3	3
	90	3	5	5	2	5	5	5	5	5	4	5	5	4	5	5	4	5	5	4	5	5	5	5	5	5	5	5	5	5	5	4	4	3	3	4	5	4	2	6	5	4	5	4	4	4	4	5
	91	2	2	5	3	5	5	6	4	4	5	5	2	5	5	2	3	4	4	5	5	5	5	5	5	4	4	4	4	4	4	3	3	2	3	4	5	4	4	5	5	6	5	6	2	2	2	2
	92	3	1	2	3	4	4	4	3	5	2	5	3	2	5	3	3	3	5	2	5	5	5	5	5	5	5	5	5	5	5	4	4	4	4	5	5	5	5	5	6	5	5	5	2	2	4	2
	93	3	1	2	1	5	5	3	3	1	1	2	3	1	2	3	2	3	1	1	2	5	5	5	5	5	5	5	5	5	5	3	3	3	3	3	2	3	4	3	6	5	5	5	4	4	4	4
	94	4	4	4	5	4	4	4	5	5	5	5	5	4	4	4	3	5	4	4	4	5	2	4	2	4	4	4	4	4	4	1	1	1	2	5	5	5	5	4	4	4	3	4	5	5	5	5
	95	4	3	3	3	4	3	4	4	4	5	3	4	2	4	4	4	4	4	4	4	4	4	3	4	4	4	4	4	4	4	1	1	1	2	5	3	5	5	5	5	5	5	5	3	3	5	3
	96	1	2	2	1	5	3	4	4	4	5	4	4	5	3	5	5	3	3	3	3	4	4	4	4	5	5	5	5	5	5	1	2	2	2	4	4	4	4	3	3	3	3	3	2	2	2	4
	97	4	3	3	3	5	4	5	4	5	5	4	5	4	2	2	2	4	4	4	4	4	4	4	4	4	4	4	4	4	4	2	2	2	3	4	5	4	4	3	3	3	3	3	3	3	3	3
	98	3	3	3	2	5	5	4	5	5	4	4	4	3	3	2	3	4	4	5	4	4	4	5	5	4	3	4	4	5	2	2	1	2	2	3	4	3	3	5	5	5	5	5	2	2	2	2
	99	1	1	2	2	5	4	4	3	5	5	3	5	3	4	3	1	4	4	5	4	4	4	5	5	4	5	4	4	5	4	2	1	3	1	3	5	3	3	6	6	6	6	6	3	3	3	4
	100	3	2	1	2	4	5	4	3	4	4	3	5	4	4	4	4	4	5	5	4	4	4	4	4	5	3	4	3	5	5	1	1	1	1	4	4	4	4	5	5	5	5	5	4	4	4	4
	101	4	4	3	3	4	5	5	5	5	4	5	4	4	4	4	5	4	5	5	4	5	5	5	5	4	4	5	4	4	4	4	3	4	4	4	5	4	4	5	5	5	5	5	4	4	4	4
	102	3	3	3	4	3	5	5	5	5	5	5	5	4	4	4	5	5	5	5	5	5	5	3	3	2	3	4	2	3	3	4	4	5	5	4	4	4	4	5	3	5	4	5	3	3	3	3
	103	5	2	4	4	4	4	4	5	5	5	5	5	4	5	5	3	4	5	5	5	4	4	4	4	5	3	5	3	3	2	5	5	5	5	5	5	5	5	3	3	3	3	3	3	3	3	3
	104	1	2	1	1	4	4	4	5	5	5	5	5	3	3	4	1	4	4	5	5	4	4	2	2	4	2	4	4	3	3	3	1	4	5	5	5	5	5	3	4	3	4	3	4	4	4	5
	105	5	5	5	4	5	5	5	5	5	5	5	5	5	5	5	4	5	5	5	4	4	4	4	4	4	2	4	4	4	4	3	3	3	5	5	5	6	6	4	3	4	3	4	3	3	3	4
	106	4	3	3	5	5	5	5	5	5	5	5	5	5	4	4	4	5	5	5	4	4	4	2	2	5	3	5	2	4	5	5	4	4	5	5	4	5	5	5	5	5	5	5	5	5	4	4
	107	3	3	2	2	5	5	4	5	5	5	5	5	3	3	5	2	5	5	5	4	4	4	2	2	4	4	5	4	5	5	3	3	2	4	5	4	4	4	5	5	5	5	5	4	4	4	3
	108	3	3	4	4	4	4	3	4	4	4	4	4	4	4	4	4	5	4	4	4	4	4	4	4	4	5	4	2	4	4	3	4	4	4	6	5	5	5	5	5	5	5	5	3	3	4	4
	109	3	3	4	4	3	5	5	4	4	4	4	4	4	4	4	4	5	4	5	4	4	4	3	3	3	2	3	4	2	2	2	3	3	3	5	3	4	4	5	5	5	5	5	3	3	3	3
	110	3	3	4	4	2	3	3	4	4	4	4	4	4	3	4	4	5	4	5	5	4	4	4	4	5	5	5	4	4	4	4	5	4	4	5	5	6	6	5	5	5	5	5	2	2	2	1
	111	3	3	4	3	4	4	4	4	4	4	4	4	4	4	4	4	5	4	5	5	4	4	2	2	4	5	4	4	4	3	2	2	3	3	5	6	5	5	5	5	5	5	5	2	2	2	1
	112	2	2	3	3	3	2	3	4	4	4	4	4	4	4	4	4	3	5	5	4	2	2	4	4	4	5	4	3	3	2	2	3	3	3	6	6	5	5	5	5	5	5	5	4	4	2	1
	113	2	2	3	3	3	4	4	3	2	3	3	3	4	3	4	4	4	5	5	4	3	3	5	4	4	4	5	4	4	4	5	3	3	3	5	6	5	6	5	5	5	5	5	2	2	4	1
	114	3	3	4	4	5	3	4	2	2	3	3	2	3	2	3	3	4	5	5	4	3	3	5	5	5	5	5	5	5	5	4	3	3	4	5	5	6	5	5	5	5	5	5	3	3	3	3
	115	2	3	2	3	3	3	3	3	3	3	3	2	4	3	4	3	3	4	5	3	5	5	5	4	4	4	4	4	4	4	2	3	3	2	5	6	5	5	5	5	5	5	5	4	4	4	4
	116	4	2	3	4	5	4	5	3	3	3	3	3	3	3	3	4	5	5	5	5	4	4	4	4	4	4	4	4	4	3	5	4	4	4	5	5	3	5	5	5	5	5	5	5	5	5	5
	117	2	2	3	3	5	5	4	3	3	3	3	3	2	2	2	3	5	5	5	4	4	4	4	4	4	4	2	4	4	3	2	3	2	3	5	5	3	3	3	3	3	6	3	4	4	4	4
	118	2	2	2	2	4	3	4	3	3	3	3	3	4	4	4	5	5	5	5	4	3	3	4	5	4	4	4	3	3	3	2	3	2	3	4	4	3	6	5	5	5	5	5	4	4	4	4
	119	2	2	3	3	5	3	3	3	3	3	3	2	3	3	3	3	4	4	5	4	3	3	5	5	5	5	5	4	4	5	5	3	3	3	5	5	6	6	5	5	5	5	5	4	4	4	4
	120	3	2	3	2	5	5	5	2	2	3	3	3	4	4	4	4	4	5	5	4	4	4	5	5	4	4	4	4	4	4	2	3	3	3	3	2	6	6	4	4	4	4	4	4	4	4	4
	121	3	3	4	4	3	3	4	3	3	3	3	3	3	3	3	2	4	5	5	4	3	3	5	4	2	2	4	4	4	4	3	3	3	3	5	4	5	5	4	4	4	4	4	4	4	4	4
	122	2	2	3	4	3	3	3	2	3	3	3	3	3	4	3	3	4	5	5	4	5	5	5	5	5	4	5	5	5	4	2	3	3	3	5	4	5	5	5	5	5	5	5	3	3	3	3
	123	4	4	4	4	3	3	4	3	3	3	3	3	3	2	3	1	4	4	4	4	3	3	4	4	4	4	4	5	5	4	3	3	3	4	5	5	5	5	4	5	5	4	4	4	4	4	4
	124	3	3	4	5	5	3	4	3	3	3	3	3	5	4	5	4	4	4	4	4	4	4	3	3	5	5	5	4	4	4	2	3	3	3	6	3	4	4	1	5	5	5	1	3	3	3	3
	125	2	2	3	3	5	4	5	2	2	3	3	3	2	1	2	2	4	3	4	3	5	5	4	2	4	4	4	5	5	4	2	3	2	4	5	5	5	5	5	5	5	5	5	4	4	4	4
	126	3	3	3	3	3	3	3	2	3	3	3	3	3	4	3	3	4	3	4	3	4	4	5	4	5	5	5	5	5	4	2	3	3	3	5	4	3	3	4	3	3	5	4	5	5	5	5
	127	3	3	4	4	4	5	5	4	4	4	4	4	5	4	5	5	5	5	5	5	4	4	5	4	3	2	3	4	4	2	3	3	3	3	5	4	5	5	3	4	4	4	3	4	4	4	4
	128	4	4	4	4	3	3	3	5	5	5	5	5	4	5	4	4	4	4	5	5	4	4	5	5	5	5	5	4	5	4	4	4	4	3	6	6	5	5	5	5	5	5	5	3	3	3	3
	129	4	4	4	4	1	3	2	4	5	5	5	4	4	3	4	4	4	5	4	4	5	5	2	5	5	3	4	4	4	5	3	4	4	4	5	5	6	6	5	5	5	5	5	4	4	4	3
	130	4	4	5	4	3	3	3	5	5	5	5	5	2	1	2	3	3	5	5	5	5	5	3	3	3	4	2	4	4	4	5	5	5	5	5	6	4	4	4	4	4	4	4	3	3	3	3
	131	3	3	3	3	4	5	5	3	3	2	3	2	3	4	3	4	4	5	5	4	3	3	3	3	4	4	4	4	4	5	3	3	3	2	5	4	5	5	5	5	5	3	5	3	3	1	1
	132	4	4	5	5	4	5	4	5	5	5	5	5	5	4	5	4	5	5	4	5	3	3	4	4	4	4	4	4	4	4	5	5	5	5	5	6	6	6	5	5	5	4	5	2	2	3	3
	133	5	4	5	4	3	3	3	3	3	3	3	3	3	3	3	2	4	4	3	4	2	3	3	3	4	1	4	3	3	1	4	4	4	5	5	3	4	4	5	5	5	4	5	2	2	1	1
	134	5	4	5	4	3	5	5	5	5	5	5	5	2	1	2	2	2	1	1	3	5	3	4	3	3	1	3	1	3	2	4	4	4	5	5	4	3	3	3	3	3	3	3	5	5	3	3
	135	4	4	4	4	4	5	4	4	4	4	4	4	4	4	4	5	4	2	3	5	4	2	2	2	4	5	5	5	5	5	3	3	3	4	5	5	4	4	4	4	5	5	4	2	2	2	2
	136	4	4	4	4	5	3	3	4	4	4	4	4	3	4	3	4	3	3	3	4	3	2	2	2	1	3	5	4	5	2	3	3	3	4	5	4	5	5	3	5	5	5	3	2	2	2	2
	137	4	4	4	4	3	2	1	4	4	4	4	4	4	4	4	5	4	4	4	3	3	5	5	5	5	4	5	5	5	5	3	3	3	4	5	6	5	2	3	5	5	5	3	4	4	4	4
	138	4	4	4	4	4	5	3	4	4	4	4	4	1	2	1	2	3	3	3	4	3	3	2	3	5	5	5	5	5	5	3	3	4	4	5	5	5	5	6	6	6	6	6	3	3	4	3
	139	4	4	4	4	5	5	5	4	4	4	4	4	2	3	2	2	3	4	4	3	5	5	5	5	5	4	3	5	3	4	4	3	3	4	5	4	5	5	4	4	3	4	4	3	3	2	2
	140	4	4	4	4	5	5	5	4	4	4	4	4	4	4	4	5	4	3	3	4	3	5	3	5	3	5	5	5	5	4	4	3	4	4	6	6	6	6	3	3	4	3	3	2	2	3	2
	141	4	4	4	4	4	5	3	4	4	4	4	4	4	4	4	4	3	4	4	4	3	5	3	5	5	5	4	4	4	5	3	3	4	4	5	4	5	5	3	3	4	3	3	3	3	3	3
	142	4	4	4	4	5	5	5	4	4	4	4	4	4	5	4	4	3	4	3	4	2	5	5	5	4	4	4	3	4	5	4	4	4	4	5	5	5	5	4	4	4	4	4	5	5	4	5
	143	4	3	4	4	5	5	4	4	4	4	4	4	5	4	5	4	3	4	4	4	5	4	4	4	5	4	3	5	3	4	4	4	4	4	5	5	5	5	4	5	5	5	4	4	4	3	4
	144	4	4	4	4	4	3	4	4	4	4	4	4	4	4	4	5	3	4	3	3	4	4	3	4	4	3	4	4	4	4	4	4	4	4	4	4	4	5	4	4	3	4	4	3	3	2	2
	145	5	5	5	5	5	5	5	4	4	4	4	4	3	2	3	3	4	2	4	3	3	3	3	3	5	5	4	5	4	4	4	5	4	5	5	5	5	5	5	5	5	5	5	4	4	4	4
	146	4	4	4	4	4	4	4	4	4	4	4	4	4	5	4	4	3	3	4	5	5	5	5	5	2	4	5	1	4	4	4	5	5	4	4	5	3	4	5	5	5	5	5	3	3	4	4
	147	4	4	4	4	4	5	4	3	3	3	3	3	4	3	4	4	5	5	5	5	5	5	5	5	3	4	5	5	4	4	5	5	4	5	5	5	4	5	5	5	5	5	5	4	4	4	4
	148	4	4	4	4	5	5	5	4	4	4	4	4	4	4	4	4	4	5	5	4	6	6	6	6	4	3	4	4	3	3	4	5	4	4	5	4	4	5	5	5	5	5	5	5	5	5	5
	149	4	4	4	4	5	5	5	4	4	5	4	3	4	4	4	4	4	5	5	5	4	3	3	3	4	4	4	3	5	5	5	5	4	4	4	5	4	6	4	4	5	2	2	5	5	5	4
	150	4	5	4	4	4	4	4	4	4	4	4	4	4	5	4	4	5	4	4	5	5	6	6	6	4	4	4	3	2	2	5	5	3	4	5	5	5	6	4	4	5	4	4	2	2	2	2
	151	4	5	4	4	5	5	5	5	5	4	4	4	4	4	4	4	5	5	5	4	4	4	4	4	3	3	3	3	3	3	3	4	3	3	5	5	4	4	4	4	4	4	4	3	3	3	3
	152	4	4	4	3	5	5	5	4	3	4	3	4	1	1	1	2	4	4	4	4	5	5	5	5	4	2	2	5	2	2	4	5	3	5	4	5	3	4	4	4	5	5	5	3	3	4	4
	153	4	5	4	5	4	5	5	4	4	4	4	4	3	3	3	4	4	4	4	5	5	4	4	5	5	4	5	5	4	4	5	5	4	5	5	3	5	5	3	5	4	3	3	5	5	5	5
	154	4	5	4	5	5	5	5	4	4	4	4	4	3	3	3	2	5	5	5	5	5	3	3	3	5	5	5	5	3	3	3	5	5	4	5	5	5	5	4	5	5	5	5	4	4	3	2
	155	5	5	5	5	5	5	5	3	4	4	3	4	4	4	4	4	4	5	4	5	5	6	6	5	4	4	4	4	3	3	5	5	4	5	4	5	4	6	5	5	2	5	5	2	2	2	2
	156	4	4	4	4	2	2	3	4	3	3	4	4	4	4	4	4	4	4	3	3	5	6	6	6	5	4	5	5	5	5	3	5	4	5	5	5	5	6	3	4	4	4	4	2	2	2	2
	157	4	4	4	4	2	2	5	5	4	4	4	5	4	4	4	4	5	5	4	3	4	6	6	6	5	4	5	4	5	4	5	5	4	5	6	6	6	6	2	3	3	3	3	2	2	2	2
	158	4	5	4	5	5	5	5	4	4	4	5	3	4	5	4	5	3	4	5	2	3	5	5	5	5	4	4	4	4	3	5	3	3	2	5	6	5	2	4	5	5	5	5	4	4	4	4
	159	4	4	4	4	5	5	5	4	4	4	4	4	3	3	3	2	3	4	3	2	5	5	5	5	5	3	5	5	5	5	4	4	5	4	5	4	5	5	5	5	5	5	5	3	3	2	2
	160	4	4	4	5	4	4	5	4	4	4	4	4	4	4	4	5	4	4	5	5	2	5	4	5	4	4	4	5	4	5	5	5	5	4	5	3	5	5	4	5	3	3	5	2	2	2	2
	161	4	4	4	4	4	4	4	5	4	4	5	4	4	5	4	5	3	3	3	3	4	3	4	3	5	5	5	3	5	4	4	4	4	3	4	3	4	3	3	5	5	5	5	4	3	4	3
	162	3	3	3	3	3	3	3	3	3	3	3	3	2	2	2	3	5	5	4	5	3	5	5	5	3	3	4	3	3	3	4	4	4	4	3	4	4	4	3	3	3	4	3	2	2	2	2
	163	4	4	4	5	3	3	3	3	3	3	3	3	3	3	3	3	4	3	3	4	5	4	4	4	4	4	5	4	4	3	5	5	4	3	5	3	5	5	5	5	4	5	4	4	4	4	5
	164	4	3	4	4	5	3	3	4	4	4	4	4	2	2	2	3	4	4	4	4	2	2	4	2	3	5	4	3	3	3	4	4	5	4	2	5	2	2	5	5	2	3	5	3	3	3	2
	165	4	5	4	4	5	5	5	3	4	5	3	5	3	3	3	3	4	4	4	3	5	5	5	5	5	5	5	5	3	5	5	5	5	5	5	4	5	5	5	5	5	5	5	1	1	4	3
	166	3	3	3	4	5	5	4	3	2	3	2	2	2	3	2	3	3	3	3	3	5	5	5	5	5	3	4	4	5	2	4	5	5	4	5	3	3	3	5	5	5	5	5	2	2	3	2
	167	4	4	4	3	4	3	4	2	2	3	2	3	3	4	3	3	4	5	5	5	4	4	4	4	5	4	5	5	2	3	5	2	5	4	4	5	3	3	5	5	4	5	3	5	5	5	5
	168	4	4	4	4	4	3	3	4	3	4	3	4	3	4	3	3	5	5	4	3	2	4	2	4	4	4	3	3	3	4	5	4	5	5	6	6	6	6	3	5	4	3	5	1	1	4	5
	169	4	3	4	3	5	5	5	3	4	3	3	4	3	3	3	4	4	4	3	3	3	5	4	5	5	5	4	4	4	5	4	4	4	4	5	6	5	5	5	5	5	5	5	3	3	4	4
	170	4	3	4	3	3	3	3	3	3	3	3	3	4	3	4	4	4	4	3	4	5	5	5	3	5	4	4	4	4	3	5	4	4	4	5	5	4	5	5	5	5	5	4	4	4	4	4
	171	5	4	5	4	4	5	5	5	5	5	5	5	4	4	4	4	4	3	4	4	5	6	6	5	4	5	4	5	5	5	4	4	2	4	4	5	4	6	5	5	5	5	5	2	2	2	2
	172	5	4	5	5	5	4	4	5	5	5	5	5	2	3	2	3	5	5	4	5	2	2	3	3	4	5	5	4	4	4	3	3	1	5	5	6	5	5	5	4	4	4	4	3	3	3	3
	173	4	4	4	4	5	4	4	5	5	5	5	5	4	4	4	5	5	5	4	5	5	5	2	2	4	5	5	4	4	4	4	5	5	4	5	5	5	5	4	5	5	5	5	4	4	4	4
	174	4	4	4	5	5	5	5	5	5	5	5	5	2	3	2	3	4	5	4	4	4	4	3	3	3	5	5	5	3	5	4	4	4	4	6	6	6	6	3	3	5	5	5	4	4	4	4
	175	5	5	5	5	5	3	4	5	5	5	5	5	3	3	3	4	3	3	5	2	4	4	5	5	4	5	4	4	4	4	5	5	5	3	3	3	4	4	5	5	4	5	5	2	2	2	2
	176	4	3	4	3	4	4	4	5	5	5	5	5	1	2	1	2	3	4	5	2	3	5	6	5	4	4	4	4	3	3	4	2	2	5	5	5	6	6	4	5	3	4	4	4	4	4	4
	177	3	2	3	4	5	5	3	5	5	5	5	5	4	4	4	5	5	5	4	5	6	6	6	6	4	4	4	3	4	3	3	4	5	5	5	4	4	5	5	5	5	4	5	5	5	5	5
	178	3	3	3	2	5	5	5	5	5	5	5	5	4	5	4	4	4	5	5	3	5	5	5	4	5	5	5	5	5	5	4	4	4	2	3	3	3	3	5	5	5	5	4	5	5	5	5
	179	4	3	4	3	5	5	5	4	4	4	4	4	3	4	3	3	5	5	5	3	1	3	3	3	5	5	5	3	5	3	4	4	4	2	5	5	5	5	4	5	4	4	5	2	2	3	3
	180	5	4	5	4	5	5	5	5	5	5	5	5	5	3	5	4	5	5	4	5	3	3	2	3	5	5	5	5	5	3	4	4	4	4	5	5	5	5	5	5	5	5	5	3	3	4	3
	181	5	3	5	3	5	5	5	5	5	5	5	5	3	3	3	4	3	5	5	3	4	4	4	5	5	5	5	4	4	5	4	4	4	4	3	6	5	5	5	5	5	5	5	5	5	5	5
	182	5	5	5	5	4	3	3	5	5	5	4	5	4	4	4	5	5	5	4	3	5	5	5	5	5	3	5	3	4	3	4	4	3	4	5	5	4	5	5	5	5	5	5	4	4	4	4
	183	3	4	3	4	5	5	5	5	5	5	5	5	5	5	5	4	4	5	5	3	5	5	5	5	5	5	5	5	4	5	4	4	4	4	5	5	6	5	5	5	5	5	5	5	5	2	5
	184	3	3	3	4	5	5	5	5	5	5	5	5	2	2	2	3	3	3	3	3	5	5	5	3	5	5	4	4	3	3	4	4	4	4	5	5	4	5	4	5	5	4	5	4	4	4	4
	185	4	4	4	4	5	5	4	5	5	5	5	5	3	4	3	3	3	4	3	3	6	4	4	6	4	4	3	4	4	3	1	1	3	2	5	4	5	5	5	5	5	5	5	2	2	2	2
	186	4	3	4	4	5	3	5	5	5	5	5	4	1	1	1	1	5	3	5	4	3	2	2	2	3	3	2	3	2	3	4	4	3	4	5	4	5	5	5	5	5	5	5	2	2	2	2
	187	2	3	2	2	5	4	4	5	5	5	5	5	5	5	5	5	5	5	4	5	5	5	5	5	5	3	5	5	3	5	4	4	4	4	6	6	6	6	4	5	4	5	5	4	4	4	4
	188	3	3	3	3	5	5	4	5	5	5	5	5	2	3	2	3	4	5	5	4	5	5	5	4	3	5	5	3	3	5	4	4	3	4	4	4	4	4	4	5	5	5	5	6	5	5	5
	189	3	4	3	4	3	4	3	5	5	5	5	5	1	2	1	2	4	4	5	2	3	3	3	3	4	3	3	3	4	3	4	4	4	4	3	3	3	3	3	3	4	3	5	3	5	3	3
	190	4	5	4	5	1	1	1	5	5	5	5	5	5	5	5	5	5	4	5	4	5	5	5	5	2	3	3	1	2	1	4	4	3	4	5	5	5	5	5	5	5	4	5	3	5	4	5
	191	4	3	4	4	3	3	3	3	3	4	3	3	4	5	4	4	5	5	5	4	4	5	5	5	1	2	2	1	1	2	4	4	4	4	6	4	4	6	1	1	1	1	2	5	2	4	4
	192	4	3	4	5	4	4	5	5	5	5	5	5	4	4	4	5	5	5	5	5	5	5	5	5	4	4	4	3	3	3	4	4	3	4	4	4	4	4	4	5	4	4	4	4	4	4	4
	193	2	3	2	3	4	5	5	4	4	4	4	4	5	5	5	5	4	5	4	5	5	5	3	3	5	4	5	4	5	3	4	4	4	4	6	6	6	6	5	5	5	5	5	3	4	4	3
	194	4	3	4	4	5	5	4	5	5	5	5	5	3	3	3	3	5	5	5	5	6	6	6	6	5	5	4	5	5	4	4	4	5	4	5	5	5	5	4	5	5	5	5	5	5	4	5
	195	5	5	5	4	4	4	4	5	5	5	5	5	4	5	4	4	4	4	5	3	5	5	5	5	4	3	4	4	4	2	5	5	5	4	5	5	5	5	5	5	4	5	5	5	5	5	5
	196	4	5	4	4	5	5	5	4	4	4	4	5	5	4	5	4	4	5	5	2	5	5	5	5	5	5	5	5	5	5	4	4	4	3	5	5	5	5	5	5	5	4	4	5	4	5	5
	197	4	5	4	5	5	5	5	3	3	3	3	4	4	4	4	4	4	5	5	4	5	5	5	5	5	5	5	4	5	4	4	4	4	4	5	5	5	5	5	5	5	5	5	5	5	5	5
	198	5	5	5	5	4	4	3	4	4	4	4	5	3	3	3	3	2	2	2	3	4	3	3	3	3	3	4	3	3	3	5	5	4	3	3	3	3	3	4	4	5	4	4	3	5	3	3
	199	4	3	4	3	4	5	5	5	5	5	5	4	2	3	2	2	4	4	3	4	4	4	4	4	3	3	3	4	3	3	4	4	5	4	4	4	4	4	5	4	5	4	5	4	3	4	4
	200	4	4	3	4	3	4	3	4	4	4	4	4	5	4	5	4	3	3	5	4	4	2	4	4	4	5	5	3	3	5	5	5	5	5	3	4	4	4	5	5	5	5	5	4	3	2	4
	201	5	4	4	4	3	3	3	3	3	3	3	3	5	3	5	4	4	5	5	5	5	5	5	5	3	3	4	3	3	4	4	5	5	4	5	5	5	5	5	4	4	5	3	5	6	5	5
	202	2	2	2	2	4	5	4	3	3	3	3	5	3	4	3	3	4	3	3	4	5	5	5	5	4	5	5	3	3	5	5	2	5	4	5	5	5	5	5	5	5	5	5	5	4	5	5
	203	2	3	3	2	3	2	2	3	3	3	3	3	4	3	4	4	4	3	3	2	5	5	5	5	5	3	4	3	4	3	5	4	5	5	3	4	4	4	5	4	4	4	5	4	5	4	5
	204	4	3	4	3	4	3	4	3	1	1	1	3	3	3	3	3	4	4	4	2	5	4	5	5	5	4	5	4	5	5	4	4	4	4	5	5	5	5	5	5	5	5	5	5	2	4	6
	205	3	3	3	3	1	2	1	5	3	3	3	3	4	4	4	5	4	5	5	4	2	5	4	4	3	3	3	2	2	2	5	4	4	4	3	2	2	2	4	4	3	4	3	3	3	3	3
	206	4	2	3	4	5	5	5	3	3	4	3	5	2	3	3	3	3	4	3	4	4	4	4	4	4	5	5	2	4	5	4	4	2	4	4	4	5	4	5	5	4	5	5	3	5	4	4
	207	3	2	2	3	4	5	4	1	2	3	5	3	5	4	2	2	4	2	3	1	5	6	6	6	4	5	5	4	5	5	3	3	1	5	4	5	5	4	5	5	5	5	5	6	3	6	6
	208	5	2	2	4	3	5	3	2	4	3	2	4	2	2	2	3	4	4	3	3	4	4	4	5	5	4	5	3	3	5	4	5	5	4	4	4	5	4	5	3	3	4	3	2	2	2	2
	209	3	3	2	3	5	3	3	4	3	5	3	2	3	5	2	2	4	3	3	2	3	3	3	3	3	5	5	3	5	3	4	4	4	4	4	5	5	4	5	5	5	5	5	4	4	4	4
	210	3	4	5	3	3	3	3	5	3	2	3	2	3	2	5	2	4	3	3	2	3	3	4	3	3	3	3	3	5	4	5	5	5	3	5	5	4	4	5	5	4	3	4	4	4	4	4
	211	2	5	3	4	1	1	1	5	5	5	4	2	3	5	5	3	3	2	4	3	5	5	5	5	1	3	2	1	1	1	4	2	2	5	4	4	5	5	5	5	5	5	3	3	3	3	3
	212	1	1	1	1	3	3	3	3	4	3	2	2	5	5	3	4	4	5	5	4	5	5	2	5	3	3	3	1	2	1	3	4	5	5	4	4	4	4	3	5	5	3	5	2	2	5	2
	213	4	2	2	3	5	3	3	4	3	2	5	2	4	2	3	3	4	2	3	2	6	4	5	5	4	5	5	5	3	5	4	4	4	2	5	5	5	5	5	5	5	5	5	4	3	4	4
	214	3	2	2	3	5	3	5	5	4	3	4	3	3	4	3	2	2	4	3	4	5	5	6	6	4	5	4	5	4	5	4	4	4	2	5	5	5	5	5	5	4	5	5	5	4	5	5
	215	4	1	1	3	5	4	3	4	3	3	2	3	4	3	3	4	2	3	2	4	5	5	5	5	3	3	3	3	3	5	5	4	4	4	5	5	5	5	5	5	3	3	5	5	6	5	5
	216	2	2	2	4	5	5	5	3	3	3	5	3	2	4	2	2	5	3	4	2	3	3	3	3	4	5	4	3	5	3	5	4	4	4	3	3	3	3	5	5	3	5	5	3	5	3	3
	217	4	4	3	4	4	4	2	3	5	2	3	2	2	4	2	4	2	3	2	3	3	4	4	4	4	4	4	3	2	3	5	5	5	4	4	4	4	4	4	5	4	4	5	4	4	4	4
	218	2	3	2	3	3	2	2	3	3	3	3	2	5	3	3	5	2	3	3	2	5	5	5	5	4	2	2	3	4	3	5	5	5	4	5	5	5	5	5	5	4	5	3	5	3	5	5
	219	4	4	1	3	5	3	4	2	3	4	2	2	4	5	3	4	3	4	5	4	5	5	5	6	5	5	5	4	5	3	2	2	1	1	5	5	6	6	5	5	5	5	5	4	4	4	4
	220	5	5	3	3	3	3	5	3	3	2	4	2	4	5	4	4	3	3	4	1	5	6	5	6	3	5	5	4	4	4	4	4	3	4	5	5	5	5	4	4	5	3	5	6	6	6	3
	221	2	2	1	2	2	3	3	3	3	4	3	4	5	5	4	5	4	4	4	4	5	5	5	5	4	5	4	4	4	3	5	5	5	5	6	5	5	5	3	5	5	3	4	5	4	5	5
	222	2	3	1	4	4	2	3	5	4	4	5	5	5	4	4	4	4	4	4	3	5	5	5	6	5	3	3	5	2	2	2	3	3	3	5	6	5	5	4	5	5	4	5	5	5	5	5
	223	3	1	2	4	3	5	5	3	4	2	3	3	5	5	3	5	5	4	4	1	5	6	5	6	3	4	3	5	2	2	2	2	2	2	5	5	5	6	5	4	4	5	5	4	4	5	5
	224	4	4	5	2	4	4	4	3	3	3	5	3	4	4	3	5	2	2	1	3	4	4	4	6	3	3	5	3	3	3	1	2	2	4	4	4	4	4	5	5	5	4	5	4	5	5	3
	225	4	5	3	4	4	4	4	4	4	5	4	4	5	4	5	4	4	3	4	4	6	6	6	6	3	2	1	1	3	3	3	2	3	2	6	6	6	6	4	5	3	5	5	6	6	6	5
	226	4	5	5	3	4	5	5	5	5	4	5	4	5	5	5	5	4	5	5	3	6	6	6	5	4	3	4	5	3	5	4	4	4	2	6	6	6	6	5	5	5	5	5	6	6	6	4
	227	5	3	3	4	5	5	5	5	5	4	4	5	5	5	5	5	4	5	5	5	5	6	5	6	5	5	5	5	5	5	1	4	4	3	6	5	6	6	5	5	5	5	5	6	5	6	4
	228	5	5	5	5	5	5	5	5	5	5	5	5	5	5	5	5	3	2	3	1	5	6	5	6	5	5	5	4	3	4	5	4	4	3	5	5	5	5	5	5	5	5	5	5	5	5	5
	229	5	4	1	4	5	5	5	5	5	3	4	5	5	5	5	5	5	5	5	5	6	6	6	5	4	5	3	3	3	4	1	4	3	3	5	5	5	5	4	4	4	5	5	6	6	6	5
	230	5	3	2	5	5	5	5	5	5	3	4	5	5	5	5	5	5	5	5	5	5	5	5	6	5	5	5	5	5	5	4	3	3	3	4	4	4	4	5	5	4	5	5	6	4	4	6
	231	4	3	5	5	5	5	5	3	2	3	2	5	5	5	5	4	4	5	5	4	6	6	6	6	5	5	5	5	5	5	1	5	4	3	5	5	5	5	5	5	4	5	5	6	6	6	5
	232	5	4	4	4	5	5	5	5	5	3	5	5	5	5	3	3	5	5	4	3	6	6	6	4	4	5	3	4	3	4	1	3	3	3	6	6	6	6	5	4	5	5	5	6	6	6	4
	233	4	3	4	4	5	5	5	4	4	4	4	4	4	4	4	4	4	4	4	4	6	6	6	6	5	5	5	5	5	4	5	4	4	5	5	5	5	5	5	5	5	5	5	5	5	5	5
	234	4	4	4	4	5	5	5	4	3	3	4	4	4	4	4	4	4	4	4	4	5	6	6	6	5	5	4	5	4	4	4	4	4	4	4	4	4	4	5	5	5	5	5	6	6	6	4
	235	4	3	5	5	5	5	5	4	4	4	4	4	4	4	4	3	4	4	4	4	5	6	6	6	4	3	4	4	4	3	1	4	4	5	5	5	5	5	5	4	4	5	5	6	6	6	5
	236	4	3	5	5	4	4	4	4	4	3	5	5	4	4	4	4	3	4	4	3	5	6	6	6	5	5	5	4	4	5	2	4	4	4	5	5	5	5	5	5	5	5	5	6	6	6	5
	237	4	3	3	3	4	4	4	3	4	3	5	5	4	4	4	4	3	4	4	3	4	4	4	4	4	4	4	4	4	2	1	4	4	4	5	5	5	5	5	5	4	4	4	6	6	6	5
	238	4	4	5	3	4	4	4	4	3	3	3	3	3	3	4	3	3	3	4	3	4	4	3	3	4	4	5	4	4	4	4	4	4	4	5	5	4	5	5	3	4	4	4	6	6	6	5
	239	3	3	5	5	3	3	3	4	4	4	5	3	3	2	3	2	4	3	3	4	5	6	6	6	4	4	4	4	4	4	2	4	4	4	5	5	5	5	5	5	4	5	5	6	6	6	3
	240	3	4	4	2	5	3	3	3	5	3	5	5	3	2	3	3	3	3	3	3	5	5	5	5	4	5	4	4	4	4	3	3	3	3	5	5	5	5	4	4	4	4	4	6	6	6	5
	241	4	3	5	5	5	5	5	3	3	4	4	2	3	3	4	4	3	4	4	3	6	5	4	4	5	5	5	5	5	5	2	4	4	4	4	4	4	6	4	4	5	5	5	6	6	6	5
	242	4	3	5	5	5	5	5	4	3	3	5	5	3	3	3	3	3	4	4	3	4	5	4	4	5	5	5	5	5	5	3	1	3	3	5	6	5	5	5	4	5	5	5	6	6	6	4
	243	4	3	3	2	5	5	5	4	3	3	5	5	3	3	4	3	3	3	3	2	6	4	5	5	4	4	4	5	4	4	4	2	2	2	6	4	4	4	4	4	5	5	5	6	6	6	6
	244	4	3	5	5	5	5	5	4	3	3	3	2	3	2	4	4	3	3	3	3	3	4	4	4	5	5	5	5	5	5	2	4	4	3	5	6	6	5	5	5	5	5	5	6	6	6	6
	245	3	3	5	5	5	5	5	3	3	3	5	5	3	3	2	2	3	3	3	3	5	4	4	4	5	5	5	5	5	5	4	3	2	3	6	6	6	6	5	5	5	5	5	6	6	6	6
	246	4	3	5	5	5	4	4	4	4	3	5	5	3	3	3	3	4	4	4	3	6	2	4	4	4	5	5	4	3	4	4	1	1	3	5	5	5	5	4	4	4	4	4	6	6	6	5
	247	3	3	5	5	5	5	5	4	4	3	5	5	3	3	2	2	3	4	3	3	6	4	3	3	5	5	5	5	5	5	4	1	1	1	6	6	6	5	4	4	4	4	4	6	6	6	5
	248	3	4	3	3	3	3	3	4	4	3	5	5	3	3	2	2	4	4	4	4	4	5	4	4	5	5	5	5	4	5	4	3	2	2	5	5	5	5	4	4	4	4	4	6	6	6	5
	249	3	4	5	3	5	5	5	4	4	4	3	3	3	3	3	3	3	3	5	4	5	4	4	4	5	5	5	4	5	3	4	2	2	3	5	5	5	5	4	4	4	4	4	6	5	5	4
	250	3	3	5	5	5	4	5	4	4	4	5	3	3	3	2	2	3	4	3	2	6	5	3	3	5	5	5	5	4	4	5	2	2	2	5	5	5	5	4	4	4	4	4	5	6	5	5
	251	4	3	3	3	5	5	5	4	5	3	5	5	3	3	4	4	4	4	4	3	6	4	4	4	5	5	5	5	4	4	4	4	4	3	6	6	6	5	4	4	4	4	4	4	4	4	4
	252	4	4	5	5	3	2	4	3	3	3	3	3	4	4	4	4	4	4	4	3	6	5	5	5	5	5	5	3	4	4	4	5	5	5	6	6	6	5	4	4	4	4	4	6	6	5	5
	253	2	4	5	5	3	3	3	5	5	4	5	5	5	5	3	4	4	5	4	4	5	4	5	5	3	4	4	4	4	4	4	1	5	5	5	5	5	5	4	4	4	4	4	6	5	5	5
	254	3	4	5	3	3	3	4	5	5	4	5	5	5	4	3	3	5	4	5	5	5	4	5	5	5	5	5	6	4	5	4	2	1	2	4	4	4	6	3	3	2	4	4	5	6	6	5
	255	5	1	3	5	3	3	3	5	4	4	5	3	5	5	5	5	5	5	5	5	5	5	5	5	6	6	6	6	6	6	4	1	2	1	6	6	6	6	3	3	4	4	4	4	4	4	6
	256	2	4	5	2	3	3	3	2	3	1	3	5	3	2	2	1	2	1	2	3	3	5	4	4	5	4	5	5	6	5	4	3	2	2	3	3	3	5	5	5	5	5	5	5	6	5	4
	257	5	4	5	4	3	3	3	5	5	4	5	2	5	5	3	3	4	4	4	5	6	4	5	5	5	5	5	5	6	5	4	4	5	5	6	6	6	6	4	4	5	3	3	6	5	6	5
	258	5	3	4	4	3	3	5	4	5	4	5	4	5	5	4	4	4	5	4	5	6	6	6	6	5	6	5	6	6	5	3	1	1	2	6	6	6	6	5	5	5	5	5	6	5	5	5
	259	5	4	4	4	5	5	5	4	4	3	4	4	5	5	5	5	5	5	4	5	5	3	4	4	4	4	4	5	5	4	4	5	2	2	4	4	4	5	4	4	4	4	4	4	5	5	5
	260	4	4	4	4	5	5	5	4	4	3	4	4	4	4	5	5	4	4	4	4	5	4	2	2	5	6	6	5	6	5	5	1	1	1	6	6	6	5	4	4	2	2	2	6	6	6	4
	261	5	4	4	4	2	2	3	4	4	4	4	4	4	4	4	4	4	4	4	4	5	4	2	2	6	6	6	6	6	6	5	4	4	2	5	5	5	6	4	4	2	2	2	6	6	6	4
	262	5	4	5	5	5	5	5	4	4	4	4	4	4	4	4	4	4	4	4	4	4	5	5	5	5	5	3	5	6	5	4	1	1	1	4	4	4	5	4	4	4	4	4	5	5	4	5
	263	5	3	3	3	2	2	5	4	4	3	4	4	4	4	4	4	4	4	4	4	5	5	4	4	4	4	6	6	5	5	5	1	1	1	5	5	5	5	2	2	5	5	5	5	5	5	5
	264	5	5	5	5	4	4	4	4	4	3	4	4	4	4	4	4	4	4	4	4	5	5	5	6	5	5	3	5	5	5	5	1	1	1	5	5	5	5	4	4	5	5	5	5	5	6	4
	265	5	5	4	4	2	2	2	4	4	4	4	4	4	4	4	4	4	4	4	4	3	5	6	6	5	6	6	5	6	5	4	4	4	4	4	4	4	4	4	4	4	4	4	6	6	5	4
	266	5	3	3	3	2	2	4	4	4	3	4	4	4	4	4	4	4	4	4	4	2	4	5	5	6	5	5	3	6	5	4	1	1	1	5	5	5	3	4	4	4	4	4	4	4	4	5
	267	4	4	4	4	2	2	5	4	4	4	4	4	4	4	4	4	4	4	4	4	3	5	5	5	4	4	3	3	6	3	5	2	2	2	4	4	4	4	2	2	2	2	2	5	5	3	5
	268	4	4	4	4	3	3	3	4	4	4	4	4	4	4	4	4	4	4	4	4	2	6	5	6	5	5	6	6	5	6	5	1	1	1	5	5	5	3	4	4	5	5	5	5	5	5	4
	269	4	4	3	3	4	4	3	4	4	4	4	4	3	4	4	4	4	4	4	4	5	6	4	4	6	6	6	6	6	6	5	4	4	3	3	3	3	3	4	4	4	4	4	4	4	4	4
	270	4	4	4	4	2	2	5	3	3	3	3	3	4	4	3	3	3	4	3	3	5	5	5	5	5	5	4	4	4	4	5	2	2	2	4	5	5	5	5	5	5	5	5	4	4	4	4
	271	4	4	4	4	4	4	3	5	5	4	5	5	3	4	3	5	4	4	4	4	6	6	6	5	5	4	5	5	5	5	5	2	2	2	3	4	4	4	4	4	5	5	5	5	5	5	6
	272	3	4	3	3	3	3	3	5	4	4	5	4	5	4	4	4	4	4	5	4	5	5	5	5	5	6	5	5	5	5	5	2	2	2	4	3	3	3	5	5	5	5	5	5	5	2	6
	273	2	3	2	2	2	2	3	5	4	4	4	4	5	5	4	4	4	5	5	4	5	5	5	5	5	5	6	6	5	6	5	2	2	2	4	6	6	6	4	4	5	5	5	4	4	4	4
	274	2	3	3	3	4	4	5	5	5	4	5	4	5	4	4	4	5	5	5	4	5	2	5	5	6	6	5	5	5	5	4	4	3	4	5	2	3	5	5	5	4	4	4	6	2	5	5
	275	3	4	4	4	2	2	2	4	4	4	4	4	5	5	4	5	5	4	4	4	6	6	6	5	5	5	4	4	4	4	5	2	2	3	2	6	6	2	4	4	4	4	4	6	6	6	6
	276	3	3	3	3	4	4	5	5	5	4	4	4	5	5	5	5	5	4	5	5	5	6	6	5	5	4	5	5	5	5	5	2	2	3	5	3	3	5	1	1	4	4	4	4	4	4	4
	277	3	4	3	3	4	4	3	4	3	4	4	3	5	5	4	5	3	5	5	4	5	6	5	5	5	4	5	5	5	5	4	2	4	3	4	4	4	5	4	4	5	5	5	6	6	6	6
	278	2	4	4	4	2	2	4	4	5	5	4	5	5	4	4	5	4	5	5	4	5	4	5	5	4	5	4	4	4	4	5	2	1	3	6	4	6	5	5	5	5	5	5	4	6	4	5
	279	3	2	2	2	3	3	3	4	5	5	4	5	5	4	4	5	4	5	5	4	2	5	4	4	6	4	5	5	4	5	5	5	3	3	5	5	2	6	3	3	4	4	4	4	5	4	4
	280	3	3	3	3	2	2	2	3	3	3	3	3	5	5	4	4	3	4	5	3	2	5	4	5	6	6	4	4	6	4	5	2	1	1	2	2	4	2	2	2	2	2	2	5	6	4	4
	281	3	2	2	2	3	3	3	5	5	5	5	4	5	5	5	5	5	5	5	4	4	5	2	4	5	6	5	5	3	5	5	3	4	5	2	2	2	4	2	2	3	3	3	5	6	5	6
	282	3	2	2	2	4	4	4	4	4	4	5	4	5	5	4	4	4	4	5	4	6	5	5	5	5	5	5	5	5	5	5	1	3	5	5	5	5	5	5	5	2	2	2	5	6	4	5
	283	3	3	3	3	5	5	5	5	4	5	4	5	5	5	5	5	4	5	5	4	6	5	6	5	6	6	5	5	4	5	5	4	3	5	4	4	4	4	2	2	2	2	2	4	5	4	5
	284	3	2	2	2	4	4	4	5	5	4	5	4	3	5	5	5	4	5	5	4	5	4	5	5	6	6	6	6	6	6	4	3	5	5	5	5	5	5	4	4	3	3	3	5	2	4	6
	285	3	4	4	4	4	4	4	4	4	4	4	5	5	5	5	5	4	5	5	4	4	5	5	5	6	6	5	5	6	5	4	1	1	1	6	4	4	6	5	5	5	5	5	5	2	4	4
	286	4	4	4	4	4	4	4	4	4	5	4	4	3	4	4	4	4	4	4	4	6	6	5	5	4	5	5	5	5	5	4	2	2	2	5	5	5	5	5	5	5	5	5	5	6	4	5
	287	5	3	4	4	2	2	2	3	3	3	2	3	3	5	4	4	4	5	4	4	6	4	6	4	5	5	5	5	6	5	4	4	2	2	4	4	4	4	1	1	4	4	4	4	5	4	5
	288	4	3	3	3	3	3	3	5	5	5	5	4	5	3	5	5	4	5	5	4	6	6	6	6	5	5	4	4	4	4	3	2	2	2	5	5	4	5	4	4	4	4	4	6	5	6	5
	289	5	5	5	5	2	2	2	3	2	2	2	3	3	4	4	4	4	4	3	4	3	4	4	2	3	3	4	4	4	6	4	4	3	4	4	4	4	4	4	4	5	5	5	2	2	2	4
	290	2	2	1	1	1	1	4	4	5	4	3	5	4	5	4	3	4	2	3	5	4	4	4	1	1	5	5	5	5	4	2	4	4	3	4	4	4	4	5	5	5	5	4	2	2	2	4
	291	5	3	3	3	4	4	4	2	2	3	2	4	3	5	4	4	3	3	3	4	5	5	5	4	5	5	6	6	5	6	5	2	3	4	5	5	5	5	3	5	6	5	5	3	3	5	5
	292	5	4	4	4	3	3	4	3	4	4	3	4	4	4	3	3	3	3	3	4	5	5	5	4	4	5	3	4	5	4	4	1	1	2	4	5	5	4	5	5	5	5	5	4	4	2	5
	293	5	5	5	5	4	4	4	3	4	3	3	3	4	4	3	4	3	4	4	3	4	5	4	5	5	5	4	5	4	4	4	2	3	4	4	4	4	4	5	5	5	5	6	3	3	3	5
	294	4	5	5	5	4	4	2	3	3	4	3	4	4	4	3	3	4	3	3	4	4	4	4	4	5	4	5	5	5	4	4	2	3	4	5	5	5	5	5	5	5	5	6	4	4	4	4
	295	4	4	4	4	5	5	5	4	4	4	3	4	3	4	4	4	3	4	3	3	2	4	4	4	5	4	4	5	5	5	3	2	3	3	3	2	2	2	6	6	6	6	6	3	3	3	3
	296	4	4	4	4	5	5	2	5	5	5	5	5	5	5	3	4	3	3	4	5	4	2	5	5	5	5	6	5	5	6	3	2	3	1	4	5	5	5	5	5	5	5	5	4	4	4	4
	297	4	4	4	4	5	5	5	5	5	3	5	5	5	5	5	4	5	5	5	5	6	6	5	2	3	3	3	3	2	3	3	1	1	3	6	6	6	4	5	5	5	4	5	5	5	5	5
	298	4	4	4	4	4	4	4	5	5	5	5	5	5	2	5	5	4	5	5	4	5	5	5	5	5	5	4	5	4	4	5	1	1	2	5	4	4	5	5	5	5	3	6	4	4	5	5
	299	4	4	4	4	2	2	2	5	5	5	5	5	5	5	5	5	5	5	5	4	4	4	5	5	5	4	5	5	5	4	5	2	2	2	6	6	4	5	6	4	4	6	6	4	4	4	4
	300	4	4	4	4	3	3	3	5	5	5	5	5	5	5	5	5	5	5	5	5	5	4	5	5	5	4	5	5	5	5	4	3	2	3	5	5	5	6	5	6	6	6	6	4	6	5	4
	301	4	4	4	4	4	4	5	5	5	4	5	5	5	5	4	3	4	4	3	3	4	4	4	5	4	4	4	5	4	4	5	3	4	4	3	3	3	4	5	4	4	5	5	5	3	4	5
	302	4	4	4	4	5	5	5	5	5	4	5	5	5	5	5	5	5	5	4	3	4	4	4	4	5	3	5	5	4	5	5	5	5	5	4	4	4	4	5	4	4	5	3	4	4	4	4
	303	4	4	4	4	5	5	5	4	5	4	5	5	5	5	5	4	3	4	5	2	4	4	4	4	4	5	4	6	6	6	3	1	1	1	4	4	4	4	4	3	3	3	3	4	4	4	4
	304	4	3	3	3	4	4	3	4	5	4	5	5	5	5	3	3	3	4	3	2	4	4	4	4	5	5	5	5	3	5	3	3	3	3	4	4	4	4	5	3	3	3	3	4	4	4	4
	305	4	3	5	5	2	2	2	5	5	4	5	5	5	5	5	4	5	5	4	5	4	5	4	6	4	5	4	6	5	4	2	3	3	3	5	5	5	5	5	6	6	5	4	4	4	4	4
	306	4	4	4	4	2	2	2	5	5	5	5	5	5	5	4	3	4	4	4	4	5	5	5	6	5	5	5	6	4	5	5	4	3	3	5	5	5	5	5	6	6	6	4	5	5	5	5
	307	5	4	4	5	2	2	2	5	5	5	5	5	5	5	4	4	4	5	5	5	4	4	4	4	6	6	6	6	6	6	4	1	2	1	4	4	4	4	4	6	6	6	5	4	4	4	4
	308	4	4	4	5	2	2	1	5	5	4	5	5	5	5	3	3	5	5	4	3	4	4	4	4	5	4	5	5	6	5	4	1	2	3	4	4	4	4	6	5	5	6	5	4	4	4	4
	309	5	4	5	4	2	2	3	5	5	4	5	5	5	5	5	4	4	4	3	3	5	5	5	5	5	5	5	5	5	5	4	2	2	2	4	4	4	5	5	5	5	5	4	3	5	3	3
	310	5	5	5	5	4	4	4	5	5	4	5	4	5	5	5	4	4	3	4	4	5	3	5	6	5	6	5	6	6	5	5	1	2	2	3	5	3	5	4	4	4	5	5	5	4	4	5
	311	5	4	5	4	3	3	1	5	5	4	5	5	5	5	4	4	5	5	4	5	4	4	4	5	4	4	4	4	4	4	3	1	1	2	3	3	5	5	4	5	5	6	6	4	5	4	4
	312	4	4	5	4	3	3	2	4	5	4	5	5	5	5	5	5	3	4	5	2	3	3	3	3	5	6	6	6	6	5	3	2	2	2	4	3	4	3	5	5	5	5	5	4	5	3	4
	313	4	4	5	5	4	3	4	5	5	4	5	4	5	5	5	5	4	5	5	3	3	3	2	3	4	3	4	3	4	3	5	4	4	4	4	4	3	4	4	3	4	3	4	3	5	4	3
	314	5	4	4	3	4	3	4	4	5	5	5	5	5	5	5	5	5	5	5	3	5	5	5	5	4	3	4	3	4	3	5	2	2	4	5	4	4	5	4	3	4	3	4	4	3	5	5
	315	5	5	5	5	4	3	4	5	5	4	5	5	5	5	5	5	5	5	4	5	3	4	6	3	4	3	4	3	4	3	5	2	1	1	5	3	5	5	4	3	4	3	4	5	5	5	3
	316	5	4	4	5	4	3	4	4	5	3	5	5	4	5	4	5	3	5	5	3	5	5	3	5	4	3	4	3	4	3	5	4	4	3	3	5	5	5	4	3	4	3	4	3	4	5	5
	317	5	5	5	5	4	3	4	4	5	3	5	5	5	5	4	4	4	5	5	3	3	6	3	5	4	3	4	3	4	3	5	4	4	4	3	5	5	3	4	3	4	3	4	3	4	3	5
	318	5	5	5	4	4	3	4	5	5	4	5	5	5	5	3	3	3	3	3	3	3	5	5	5	4	3	4	3	4	3	5	4	4	4	3	3	6	3	4	3	4	3	4	5	3	5	5
	319	5	4	5	5	4	3	4	5	5	3	5	5	5	5	5	5	4	5	5	4	4	4	4	4	4	3	4	3	4	3	5	3	3	3	4	4	5	4	4	3	4	3	4	3	5	4	4
	320	5	5	5	5	4	3	4	5	5	4	5	5	5	5	5	5	5	4	5	4	5	5	6	6	4	3	4	3	4	3	4	2	2	3	4	5	5	4	4	3	4	3	4	6	3	6	6
	321	5	4	5	5	4	3	4	5	5	5	5	5	5	5	5	5	4	5	4	5	6	6	6	6	4	3	4	3	4	3	4	3	3	3	5	5	5	5	4	3	4	3	4	6	5	6	6
	322	5	3	3	1	4	3	4	5	5	4	5	5	5	5	5	5	5	5	5	5	5	5	4	4	4	3	4	3	4	3	4	4	3	3	5	4	4	5	4	3	4	3	4	5	5	6	5
	323	1	3	2	1	2	2	5	3	4	3	3	1	5	4	4	5	4	5	5	2	5	4	5	5	4	4	4	4	4	4	4	2	2	2	3	6	6	3	5	5	5	5	5	5	5	5	5
	324	1	4	3	3	1	1	1	3	3	3	2	1	4	5	3	4	4	5	5	4	5	6	5	5	5	4	3	3	5	5	4	5	5	4	5	5	5	3	3	3	2	3	3	4	4	5	4
	325	4	5	2	1	2	2	4	2	5	4	3	3	3	3	4	3	3	3	5	4	5	3	3	4	3	3	3	3	3	3	3	5	5	4	3	3	3	3	5	2	2	2	2	4	3	3	3
	326	2	3	3	5	2	2	2	4	3	5	2	1	4	5	4	4	4	5	5	5	3	3	5	3	4	4	5	5	4	4	2	5	5	4	5	3	3	3	2	5	4	5	5	4	4	4	4
	327	3	4	3	3	4	4	4	2	2	3	3	5	2	4	3	3	4	3	3	2	4	4	5	4	4	4	5	5	4	4	3	5	5	4	5	3	3	5	5	4	2	4	4	3	4	4	4
	328	1	3	2	3	5	5	1	4	3	4	3	3	5	5	5	3	4	4	4	2	3	3	2	3	4	3	5	5	4	4	3	4	3	3	2	6	6	4	5	5	5	5	5	3	3	3	3
	329	2	3	2	4	2	2	1	3	4	3	2	3	1	4	2	2	4	5	5	4	3	5	3	3	4	4	4	5	6	6	3	3	2	4	5	4	4	5	4	3	3	3	3	3	2	2	2
	330	5	5	3	2	3	3	2	2	4	3	2	4	2	3	2	4	4	4	3	3	3	3	3	4	4	4	4	5	4	4	3	4	3	2	5	3	3	5	4	5	3	5	5	4	3	3	3
	331	3	2	3	2	2	2	3	4	3	5	3	2	2	2	4	3	4	3	3	2	3	2	2	4	4	4	4	4	5	5	3	4	4	4	5	6	6	5	3	5	3	5	5	3	3	3	3
	332	3	5	4	2	3	3	3	5	3	2	3	2	5	2	5	1	4	3	3	2	3	3	4	3	4	4	4	5	5	4	2	4	5	4	5	5	5	5	3	5	3	5	5	3	3	3	3
	333	2	2	5	2	3	3	3	5	5	5	4	2	5	3	5	4	3	2	4	3	3	3	3	4	5	4	5	2	2	2	3	3	4	4	5	4	4	5	2	2	2	2	2	4	5	5	5
	334	4	3	2	3	4	4	4	4	3	2	5	2	3	3	5	4	4	2	3	2	3	2	3	4	3	3	3	2	2	2	2	3	4	2	6	5	5	6	5	5	2	5	3	3	4	4	4
	335	4	3	5	3	3	3	3	4	3	3	2	3	3	4	4	3	2	3	2	4	5	5	5	5	5	4	5	1	3	2	3	4	4	2	5	6	6	5	5	5	3	3	5	4	3	3	3
	336	2	2	3	2	3	3	1	3	3	3	5	3	2	2	2	4	5	3	4	2	3	2	1	2	5	4	5	4	3	2	4	4	3	4	4	2	2	4	3	3	3	3	4	3	2	2	3
	337	4	3	3	2	2	2	3	3	5	2	3	2	2	4	4	3	2	3	2	3	1	1	1	2	5	4	5	3	5	2	4	5	3	4	4	3	3	4	3	3	4	4	5	2	3	2	3
	338	2	4	2	2	2	2	1	3	3	3	3	2	3	5	2	3	2	3	3	2	2	2	2	2	4	4	4	2	2	2	4	4	3	3	4	3	3	4	2	3	3	3	5	2	3	2	3
	339	4	2	4	2	3	3	3	2	3	4	2	2	3	4	2	4	3	4	5	4	3	3	3	3	4	4	4	2	2	4	3	4	4	4	3	3	3	3	5	3	2	3	5	3	1	3	1
	340	5	3	5	3	5	5	3	3	3	2	4	2	4	4	5	3	3	3	4	1	5	5	4	4	4	4	4	3	2	2	4	4	4	4	5	4	4	5	5	3	4	3	3	5	5	5	5
	341	1	4	5	4	2	2	2	3	3	3	5	3	3	5	1	2	2	2	1	3	3	3	6	6	4	4	4	5	5	2	4	2	1	3	6	5	5	6	5	4	4	4	4	4	5	3	4
	342	4	4	4	5	2	2	2	5	5	4	5	4	5	5	4	4	4	5	5	5	1	1	1	1	4	4	4	2	2	3	2	1	1	1	1	2	1	2	4	2	2	2	3	1	1	2	1
	343	5	3	4	5	2	2	2	5	5	4	4	5	5	5	4	5	4	5	5	5	1	1	1	1	4	4	4	2	3	2	1	1	1	1	1	1	1	1	3	3	2	3	4	1	1	1	1
	344	5	3	4	4	2	2	2	5	5	3	4	5	5	5	5	5	5	5	5	5	2	1	2	1	4	4	4	2	3	2	1	2	1	2	3	4	2	1	3	2	2	2	3	4	3	4	2
	345	4	3	5	5	5	5	3	4	3	3	4	4	4	4	4	4	4	4	4	4	3	2	2	2	5	4	3	3	3	4	3	3	2	2	1	2	3	3	5	3	4	3	3	2	1	2	3
	346	4	3	3	3	2	2	2	4	4	3	5	5	4	4	4	4	3	4	4	3	2	3	2	2	5	5	5	5	3	5	2	2	3	2	3	4	2	2	5	4	4	4	4	4	3	4	2
	347	4	4	5	3	2	2	2	4	3	3	3	3	3	3	4	3	3	3	4	3	2	3	3	1	5	5	4	4	5	5	3	2	3	3	3	3	3	3	4	2	2	2	3	3	3	3	3
	348	3	3	5	5	2	2	2	4	4	4	5	3	3	2	3	2	4	3	3	4	2	3	3	3	5	5	5	5	3	5	3	2	3	3	3	3	3	3	3	3	2	3	4	3	3	3	3
	349	3	3	5	5	2	2	2	3	5	3	5	5	3	2	3	3	3	3	3	3	3	3	3	3	5	4	5	5	3	4	3	3	3	3	3	3	3	3	3	2	2	2	3	3	3	3	3
	350	3	3	5	5	2	2	3	3	3	3	5	5	3	3	2	2	3	3	3	3	3	3	3	3	5	5	5	5	5	6	3	3	3	3	3	3	3	3	1	3	3	3	3	3	3	3	3
	351	4	3	5	5	4	4	4	4	4	3	5	5	3	3	3	3	4	4	4	3	1	1	3	3	5	6	5	2	2	5	1	1	1	3	1	1	1	1	3	5	5	5	4	3	1	1	1
	352	3	5	4	4	3	3	4	4	4	3	5	5	3	3	2	2	3	4	3	3	1	1	1	1	5	5	5	5	5	4	1	1	1	1	1	1	1	1	3	3	2	3	4	1	1	1	1
	353	5	5	4	5	3	3	2	4	5	5	4	4	5	4	4	5	4	5	5	5	3	3	3	3	5	4	5	5	5	4	3	3	3	3	3	3	3	3	5	5	5	5	4	3	3	3	3
	354	5	4	5	4	2	2	2	3	5	5	4	5	5	5	5	5	4	4	4	4	2	1	2	1	5	4	5	5	5	5	1	2	1	2	2	2	1	1	3	3	2	3	3	1	2	2	1
	355	5	4	5	5	2	2	4	5	5	4	5	4	5	5	5	4	4	5	4	4	1	1	1	1	4	4	4	5	5	4	1	1	1	1	1	1	1	1	5	2	2	2	3	1	1	1	1
	356	5	4	5	4	2	2	2	5	5	4	5	5	5	5	5	5	4	5	5	4	1	1	1	1	5	3	5	5	5	5	1	1	1	1	1	1	1	1	2	5	4	5	4	1	1	1	1
	357	5	4	5	5	4	4	4	4	5	4	5	4	5	5	4	4	4	5	4	5	2	1	1	2	4	5	4	6	6	6	1	2	1	1	1	2	2	1	5	4	2	4	4	1	1	2	2
	358	4	4	4	3	5	5	1	4	3	4	5	5	4	3	3	3	3	3	3	4	2	3	2	2	5	5	5	5	5	5	2	2	3	2	2	2	2	2	5	5	5	5	4	2	2	2	2
	359	4	4	4	5	2	2	1	4	4	4	4	3	4	4	3	3	1	1	1	2	3	3	3	3	4	5	4	6	6	4	3	3	3	3	3	3	3	3	4	3	3	3	4	3	3	3	3
	360	4	4	4	4	3	3	2	4	4	4	4	5	2	3	3	3	2	1	1	1	2	3	2	3	5	5	5	6	6	5	2	2	3	2	2	2	3	2	4	5	3	5	5	3	2	2	3
	361	4	5	4	4	2	2	3	5	5	4	4	4	4	3	4	3	1	3	3	1	3	3	4	3	6	6	6	6	6	6	3	3	3	4	4	3	4	3	3	5	3	5	4	3	4	3	4
[truncated: 1,052 more rows]
