# Supplementary material for: Investigating the mediating role of emotional intelligence in the relationship between internet addiction and mental health among university students
Source: PLOS Digit Health. 2024 Nov 20;3(11):e0000639. doi: 10.1371/journal.pdig.0000639 (PMC11578529; doi:10.1371/journal.pdig.0000639)
Supplement: S1 File — (ZIP) [file pdig.0000639.s001.zip › Supplemetary Files/S5. SEM-Plos gigital Separte file of Interent addion.xlsx]

## Sheet: Navigation
	SmartPLS report
	Please cite the use of SmartPLS: Ringle, C. M., Wende, S., and Becker, J.-M. 2024. "SmartPLS 4." Bönningstedt: SmartPLS, https://www.smartpls.com.
		complete
	Final results
	Path coefficients	show
	Total effects	show
	Indirect effects	show
	Factor loadings	show
	Factors	show
	Indicator error terms	show
	Indicator data	show
	Quality criteria
	Model fit	show
	R-square	show
	Construct reliability and validity	show
	Discriminant validity	show
	Residual covariance matrix	show
	Algorithm
	Setting	show
	Execution log	show
	Model and data
	Beta	show
	Lambda	show
	Theta	show
	Psi	show
	Iteration statistics	show

## Sheet: complete
	SmartPLS report
	Please cite the use of SmartPLS: Ringle, C. M., Wende, S., and Becker, J.-M. 2024. "SmartPLS 4." Bönningstedt: SmartPLS, https://www.smartpls.com.
	back to navigation
	Final results
	Path coefficients
	List (unstandardized)
		Parameter estimates	Standard errors	T values	P values
	Addictive_Behaviour -> Emotional_Intelligence	0.133362	0.0654875	2.03645	0.0421838
	Addictive_Behaviour -> Mental_Health	-0.00124373	0.0603016	0.0206252	0.983552
	Emotional_Intelligence -> Mental_Health	0.496052	0.0591342	8.38858	5.68434e-14
	Emotional_Intelligence -> Others’ Emotion_Appraisal	1.16494	0.0785738	14.8261	5.68434e-14
	Emotional_Intelligence -> Regulation of_Emotions	0.309966	0.0460112	6.73675	4.09841e-11
	Emotional_Intelligence -> Self Emotion_Appraisal	1	n/a	n/a	n/a
	Emotional_Intelligence -> Use of_Emotions	1.0527	0.0722518	14.5699	5.68434e-14
	Internet_Compulsive_Disorder -> Emotional_Intelligence	0.061822	0.0470385	1.31428	0.189298
	Internet_Compulsive_Disorder -> Mental_Health	-0.00624779	0.0436845	0.143021	0.886326
	Internet_Obsession -> Emotional_Intelligence	-0.0175829	0.0447158	0.393214	0.694314
	Internet_Obsession -> Mental_Health	-0.13024	0.0424714	3.06653	0.00227207
	Internet_craving -> Emotional_Intelligence	-0.256778	0.057329	4.47902	9.12438e-06
	Internet_craving -> Mental_Health	-0.0616989	0.0534526	1.15427	0.24889
	Mental_Health -> Emotional_Well-Being	1	n/a	n/a	n/a
	Mental_Health -> Psychological_Well-Being	1.06362	0.0809903	13.1327	5.68434e-14
	Mental_Health -> Social_Well-Being	0.919079	0.0763545	12.037	5.68434e-14
	List (standardized)
		Path coefficients (standardized)
	Addictive_Behaviour -> Emotional_Intelligence	0.126752
	Addictive_Behaviour -> Mental_Health	-0.00118354
	Emotional_Intelligence -> Mental_Health	0.496663
	Emotional_Intelligence -> Others’ Emotion_Appraisal	0.908487
	Emotional_Intelligence -> Regulation of_Emotions	0.369399
	Emotional_Intelligence -> Self Emotion_Appraisal	0.799408
	Emotional_Intelligence -> Use of_Emotions	0.736843
	Internet_Compulsive_Disorder -> Emotional_Intelligence	0.0863002
	Internet_Compulsive_Disorder -> Mental_Health	-0.00873232
	Internet_Obsession -> Emotional_Intelligence	-0.0225215
	Internet_Obsession -> Mental_Health	-0.167027
	Internet_craving -> Emotional_Intelligence	-0.323698
	Internet_craving -> Mental_Health	-0.0778744
	Mental_Health -> Emotional_Well-Being	0.676848
	Mental_Health -> Psychological_Well-Being	0.837444
	Mental_Health -> Social_Well-Being	0.794757
	Matrix (unstandardized)
		Addictive_Behaviour	Emotional_Intelligence	Emotional_Well-Being	Internet_Compulsive_Disorder	Internet_Obsession	Internet_craving	Mental_Health	Others’ Emotion_Appraisal	Psychological_Well-Being	Regulation of_Emotions	Self Emotion_Appraisal	Social_Well-Being	Use of_Emotions
	Addictive_Behaviour		0.133362					-0.00124373
	Emotional_Intelligence							0.496052	1.16494		0.309966	1		1.0527
	Emotional_Well-Being
	Internet_Compulsive_Disorder		0.061822					-0.00624779
	Internet_Obsession		-0.0175829					-0.13024
	Internet_craving		-0.256778					-0.0616989
	Mental_Health			1						1.06362			0.919079
	Others’ Emotion_Appraisal
	Psychological_Well-Being
	Regulation of_Emotions
	Self Emotion_Appraisal
	Social_Well-Being
	Use of_Emotions
	Matrix (standardized)
		Addictive_Behaviour	Emotional_Intelligence	Emotional_Well-Being	Internet_Compulsive_Disorder	Internet_Obsession	Internet_craving	Mental_Health	Others’ Emotion_Appraisal	Psychological_Well-Being	Regulation of_Emotions	Self Emotion_Appraisal	Social_Well-Being	Use of_Emotions
	Addictive_Behaviour		0.126752					-0.00118354
	Emotional_Intelligence							0.496663	0.908487		0.369399	0.799408		0.736843
	Emotional_Well-Being
	Internet_Compulsive_Disorder		0.0863002					-0.00873232
	Internet_Obsession		-0.0225215					-0.167027
	Internet_craving		-0.323698					-0.0778744
	Mental_Health			0.676848						0.837444			0.794757
	Others’ Emotion_Appraisal
	Psychological_Well-Being
	Regulation of_Emotions
	Self Emotion_Appraisal
	Social_Well-Being
	Use of_Emotions
	Total effects
	Matrix (unstandardized)
		Addictive_Behaviour	Emotional_Intelligence	Emotional_Well-Being	Internet_Compulsive_Disorder	Internet_Obsession	Internet_craving	Mental_Health	Others’ Emotion_Appraisal	Psychological_Well-Being	Regulation of_Emotions	Self Emotion_Appraisal	Social_Well-Being	Use of_Emotions
	Addictive_Behaviour		0.133362	0.0649107				0.0649107	0.155359	0.0690404	0.0413376	0.133362	0.059658	0.14039
	Emotional_Intelligence			0.496052				0.496052	1.16494	0.527612	0.309966	1	0.455911	1.0527
	Emotional_Well-Being
	Internet_Compulsive_Disorder		0.061822	0.0244191				0.0244191	0.0720191	0.0259727	0.0191627	0.061822	0.0224431	0.0650799
	Internet_Obsession		-0.0175829	-0.138962				-0.138962	-0.020483	-0.147803	-0.00545009	-0.0175829	-0.127717	-0.0185095
	Internet_craving		-0.256778	-0.189074				-0.189074	-0.299131	-0.201103	-0.0795923	-0.256778	-0.173774	-0.27031
	Mental_Health			1						1.06362			0.919079
	Others’ Emotion_Appraisal
	Psychological_Well-Being
	Regulation of_Emotions
	Self Emotion_Appraisal
	Social_Well-Being
	Use of_Emotions
	Matrix (standardized)
		Addictive_Behaviour	Emotional_Intelligence	Emotional_Well-Being	Internet_Compulsive_Disorder	Internet_Obsession	Internet_craving	Mental_Health	Others’ Emotion_Appraisal	Psychological_Well-Being	Regulation of_Emotions	Self Emotion_Appraisal	Social_Well-Being	Use of_Emotions
	Addictive_Behaviour		0.126752	0.0418084				0.0617693	0.115152	0.0517283	0.0468219	0.101326	0.0490916	0.0933961
	Emotional_Intelligence			0.336165				0.496663	0.908487	0.415927	0.369399	0.799408	0.394726	0.736843
	Emotional_Well-Being
	Internet_Compulsive_Disorder		0.0863002	0.0231007				0.0341298	0.0784026	0.0285818	0.0318792	0.0689891	0.0271249	0.0635897
	Internet_Obsession		-0.0225215	-0.120623				-0.178212	-0.0204605	-0.149243	-0.00831942	-0.0180039	-0.141635	-0.0165948
	Internet_craving		-0.323698	-0.161525				-0.238643	-0.294075	-0.19985	-0.119574	-0.258767	-0.189663	-0.238515
	Mental_Health			0.676848						0.837444			0.794757
	Others’ Emotion_Appraisal
	Psychological_Well-Being
	Regulation of_Emotions
	Self Emotion_Appraisal
	Social_Well-Being
	Use of_Emotions
	Indirect effects
	List (unstandardized)
		Specific indirect effects
	Addictive_Behaviour -> Emotional_Intelligence -> Mental_Health	0.0661544
	Addictive_Behaviour -> Emotional_Intelligence -> Others’ Emotion_Appraisal	0.155359
	Addictive_Behaviour -> Emotional_Intelligence -> Regulation of_Emotions	0.0413376
	Internet_Compulsive_Disorder -> Emotional_Intelligence -> Mental_Health	0.0306669
	Addictive_Behaviour -> Emotional_Intelligence -> Self Emotion_Appraisal	0.133362
	Internet_Compulsive_Disorder -> Emotional_Intelligence -> Others’ Emotion_Appraisal	0.0720191
	Internet_Obsession -> Emotional_Intelligence -> Mental_Health	-0.00872201
	Addictive_Behaviour -> Emotional_Intelligence -> Mental_Health -> Social_Well-Being	0.0608011
	Internet_Obsession -> Emotional_Intelligence -> Others’ Emotion_Appraisal	-0.020483
	Internet_craving -> Emotional_Intelligence -> Mental_Health -> Emotional_Well-Being	-0.127375
	Internet_craving -> Emotional_Intelligence -> Mental_Health	-0.127375
	Addictive_Behaviour -> Emotional_Intelligence -> Mental_Health -> Psychological_Well-Being	0.0703633
	Addictive_Behaviour -> Emotional_Intelligence -> Use of_Emotions	0.14039
	Internet_Compulsive_Disorder -> Emotional_Intelligence -> Regulation of_Emotions	0.0191627
	Internet_craving -> Emotional_Intelligence -> Others’ Emotion_Appraisal	-0.299131
	Internet_Compulsive_Disorder -> Emotional_Intelligence -> Self Emotion_Appraisal	0.061822
	Internet_Obsession -> Emotional_Intelligence -> Regulation of_Emotions	-0.00545009
	Internet_Obsession -> Emotional_Intelligence -> Mental_Health -> Social_Well-Being	-0.00801622
	Internet_Obsession -> Emotional_Intelligence -> Self Emotion_Appraisal	-0.0175829
	Internet_craving -> Emotional_Intelligence -> Regulation of_Emotions	-0.0795923
	Internet_Compulsive_Disorder -> Emotional_Intelligence -> Use of_Emotions	0.0650799
	Internet_craving -> Emotional_Intelligence -> Self Emotion_Appraisal	-0.256778
	Internet_Obsession -> Emotional_Intelligence -> Use of_Emotions	-0.0185095
	Internet_Obsession -> Emotional_Intelligence -> Mental_Health -> Psychological_Well-Being	-0.00927693
	Internet_craving -> Emotional_Intelligence -> Mental_Health -> Psychological_Well-Being	-0.135479
	Internet_craving -> Emotional_Intelligence -> Use of_Emotions	-0.27031
	Internet_Compulsive_Disorder -> Emotional_Intelligence -> Mental_Health -> Emotional_Well-Being	0.0306669
	Addictive_Behaviour -> Mental_Health -> Emotional_Well-Being	-0.00124373
	Emotional_Intelligence -> Mental_Health -> Emotional_Well-Being	0.496052
	Internet_Compulsive_Disorder -> Mental_Health -> Emotional_Well-Being	-0.00624779
	Internet_Obsession -> Mental_Health -> Emotional_Well-Being	-0.13024
	Internet_craving -> Mental_Health -> Emotional_Well-Being	-0.0616989
	Addictive_Behaviour -> Mental_Health -> Psychological_Well-Being	-0.00132286
	Emotional_Intelligence -> Mental_Health -> Psychological_Well-Being	0.527612
	Addictive_Behaviour -> Mental_Health -> Social_Well-Being	-0.00114309
	Internet_Compulsive_Disorder -> Mental_Health -> Psychological_Well-Being	-0.00664529
	Emotional_Intelligence -> Mental_Health -> Social_Well-Being	0.455911
	Internet_Obsession -> Mental_Health -> Psychological_Well-Being	-0.138526
	Internet_craving -> Mental_Health -> Psychological_Well-Being	-0.0656243
	Internet_Compulsive_Disorder -> Mental_Health -> Social_Well-Being	-0.00574221
	Internet_Obsession -> Mental_Health -> Social_Well-Being	-0.119701
	Internet_craving -> Mental_Health -> Social_Well-Being	-0.0567061
	Internet_Compulsive_Disorder -> Emotional_Intelligence -> Mental_Health -> Social_Well-Being	0.0281853
	Internet_Compulsive_Disorder -> Emotional_Intelligence -> Mental_Health -> Psychological_Well-Being	0.032618
	Addictive_Behaviour -> Emotional_Intelligence -> Mental_Health -> Emotional_Well-Being	0.0661544
	Internet_craving -> Emotional_Intelligence -> Mental_Health -> Social_Well-Being	-0.117068
	Internet_Obsession -> Emotional_Intelligence -> Mental_Health -> Emotional_Well-Being	-0.00872201
	List (standardized)
		Specific indirect effects
	Addictive_Behaviour -> Emotional_Intelligence -> Mental_Health	0.0629528
	Addictive_Behaviour -> Emotional_Intelligence -> Others’ Emotion_Appraisal	0.115152
	Addictive_Behaviour -> Emotional_Intelligence -> Regulation of_Emotions	0.0468219
	Internet_Compulsive_Disorder -> Emotional_Intelligence -> Mental_Health	0.0428621
	Addictive_Behaviour -> Emotional_Intelligence -> Self Emotion_Appraisal	0.101326
	Internet_Compulsive_Disorder -> Emotional_Intelligence -> Others’ Emotion_Appraisal	0.0784026
	Internet_Obsession -> Emotional_Intelligence -> Mental_Health	-0.0111856
	Addictive_Behaviour -> Emotional_Intelligence -> Mental_Health -> Social_Well-Being	0.0500322
	Internet_Obsession -> Emotional_Intelligence -> Others’ Emotion_Appraisal	-0.0204605
	Internet_craving -> Emotional_Intelligence -> Mental_Health -> Emotional_Well-Being	-0.108816
	Internet_craving -> Emotional_Intelligence -> Mental_Health	-0.160769
	Addictive_Behaviour -> Emotional_Intelligence -> Mental_Health -> Psychological_Well-Being	0.0527195
	Addictive_Behaviour -> Emotional_Intelligence -> Use of_Emotions	0.0933961
	Internet_Compulsive_Disorder -> Emotional_Intelligence -> Regulation of_Emotions	0.0318792
	Internet_craving -> Emotional_Intelligence -> Others’ Emotion_Appraisal	-0.294075
	Internet_Compulsive_Disorder -> Emotional_Intelligence -> Self Emotion_Appraisal	0.0689891
	Internet_Obsession -> Emotional_Intelligence -> Regulation of_Emotions	-0.00831942
	Internet_Obsession -> Emotional_Intelligence -> Mental_Health -> Social_Well-Being	-0.00888984
	Internet_Obsession -> Emotional_Intelligence -> Self Emotion_Appraisal	-0.0180039
	Internet_craving -> Emotional_Intelligence -> Regulation of_Emotions	-0.119574
	Internet_Compulsive_Disorder -> Emotional_Intelligence -> Use of_Emotions	0.0635897
	Internet_craving -> Emotional_Intelligence -> Self Emotion_Appraisal	-0.258767
	Internet_Obsession -> Emotional_Intelligence -> Use of_Emotions	-0.0165948
	Internet_Obsession -> Emotional_Intelligence -> Mental_Health -> Psychological_Well-Being	-0.00936731
	Internet_craving -> Emotional_Intelligence -> Mental_Health -> Psychological_Well-Being	-0.134635
	Internet_craving -> Emotional_Intelligence -> Use of_Emotions	-0.238515
	Internet_Compulsive_Disorder -> Emotional_Intelligence -> Mental_Health -> Emotional_Well-Being	0.0290111
	Addictive_Behaviour -> Mental_Health -> Emotional_Well-Being	-0.000801078
	Emotional_Intelligence -> Mental_Health -> Emotional_Well-Being	0.336165
	Internet_Compulsive_Disorder -> Mental_Health -> Emotional_Well-Being	-0.00591045
	Internet_Obsession -> Mental_Health -> Emotional_Well-Being	-0.113052
	Internet_craving -> Mental_Health -> Emotional_Well-Being	-0.0527091
	Addictive_Behaviour -> Mental_Health -> Psychological_Well-Being	-0.00099115
	Emotional_Intelligence -> Mental_Health -> Psychological_Well-Being	0.415927
	Addictive_Behaviour -> Mental_Health -> Social_Well-Being	-0.000940628
	Internet_Compulsive_Disorder -> Mental_Health -> Psychological_Well-Being	-0.00731283
	Emotional_Intelligence -> Mental_Health -> Social_Well-Being	0.394726
	Internet_Obsession -> Mental_Health -> Psychological_Well-Being	-0.139875
	Internet_craving -> Mental_Health -> Psychological_Well-Being	-0.0652154
	Internet_Compulsive_Disorder -> Mental_Health -> Social_Well-Being	-0.00694007
	Internet_Obsession -> Mental_Health -> Social_Well-Being	-0.132746
	Internet_craving -> Mental_Health -> Social_Well-Being	-0.0618912
	Internet_Compulsive_Disorder -> Emotional_Intelligence -> Mental_Health -> Social_Well-Being	0.034065
	Internet_Compulsive_Disorder -> Emotional_Intelligence -> Mental_Health -> Psychological_Well-Being	0.0358946
	Addictive_Behaviour -> Emotional_Intelligence -> Mental_Health -> Emotional_Well-Being	0.0426095
	Internet_craving -> Emotional_Intelligence -> Mental_Health -> Social_Well-Being	-0.127772
	Internet_Obsession -> Emotional_Intelligence -> Mental_Health -> Emotional_Well-Being	-0.00757095
	Factor loadings
	List (unstandardized)
		Parameter estimates	Standard errors	T values	P values
	AD1 <- Addictive_Behaviour	1	n/a	n/a	n/a
	AD2 <- Addictive_Behaviour	1.1163	0.0681767	16.3736	5.68434e-14
	AD3 <- Addictive_Behaviour	1.29763	0.0767097	16.9162	5.68434e-14
	AD4 <- Addictive_Behaviour	1.24698	0.0718748	17.3493	5.68434e-14
	EWB1 <- Emotional_Well-Being	1	n/a	n/a	n/a
	EWB2 <- Emotional_Well-Being	1.03267	0.0279024	37.0101	5.68434e-14
	EWB3 <- Emotional_Well-Being	0.88669	0.0333687	26.5725	5.68434e-14
	IC1 <- Internet_craving	1	n/a	n/a	n/a
	IC2 <- Internet_craving	1.0249	0.0281556	36.4012	5.68434e-14
	IC3 <- Internet_craving	0.871884	0.0296487	29.4072	5.68434e-14
	IC4 <- Internet_craving	1.02216	0.0311936	32.7681	5.68434e-14
	IC5 <- Internet_craving	0.882838	0.0319605	27.6228	5.68434e-14
	ICD1 <- Internet_Compulsive_Disorder	1	n/a	n/a	n/a
	ICD2 <- Internet_Compulsive_Disorder	0.943551	0.0350563	26.9153	5.68434e-14
	ICD3 <- Internet_Compulsive_Disorder	0.850878	0.0351162	24.2304	5.68434e-14
	ICD4 <- Internet_Compulsive_Disorder	0.820575	0.0337493	24.3138	5.68434e-14
	IO1 <- Internet_Obsession	1	n/a	n/a	n/a
	IO2 <- Internet_Obsession	1.11395	0.0378563	29.4258	5.68434e-14
	IO3 <- Internet_Obsession	1.14089	0.0375427	30.3892	5.68434e-14
	IO4 <- Internet_Obsession	0.947571	0.041314	22.9358	5.68434e-14
	OEA1 <- Others’ Emotion_Appraisal	1	n/a	n/a	n/a
	OEA2 <- Others’ Emotion_Appraisal	1.04252	0.0404319	25.7845	5.68434e-14
	OEA3 <- Others’ Emotion_Appraisal	1.07808	0.0416505	25.8839	5.68434e-14
	OEA4 <- Others’ Emotion_Appraisal	1.06659	0.0436172	24.4534	5.68434e-14
	PWB1 <- Psychological_Well-Being	1	n/a	n/a	n/a
	PWB2 <- Psychological_Well-Being	1.00722	0.0373803	26.9451	5.68434e-14
	PWB3 <- Psychological_Well-Being	0.984987	0.0351834	27.9958	5.68434e-14
	PWB4 <- Psychological_Well-Being	1.06899	0.0409505	26.1045	5.68434e-14
	PWB5 <- Psychological_Well-Being	1.08293	0.0405947	26.6765	5.68434e-14
	PWB6 <- Psychological_Well-Being	1.03651	0.0387149	26.7728	5.68434e-14
	ROE1 <- Regulation of_Emotions	1	n/a	n/a	n/a
	ROE2 <- Regulation of_Emotions	1.67923	0.121153	13.8604	5.68434e-14
	ROE3 <- Regulation of_Emotions	1.64271	0.12016	13.6711	5.68434e-14
	ROE4 <- Regulation of_Emotions	1.53267	0.112042	13.6795	5.68434e-14
	SEA1 <- Self Emotion_Appraisal	1	n/a	n/a	n/a
	SEA2 <- Self Emotion_Appraisal	1.0292	0.039669	25.9448	5.68434e-14
	SEA3 <- Self Emotion_Appraisal	1.04578	0.0390801	26.7599	5.68434e-14
	SEA4 <- Self Emotion_Appraisal	1.01775	0.0392269	25.9452	5.68434e-14
	SOWB1 <- Social_Well-Being	1	n/a	n/a	n/a
	SOWB2 <- Social_Well-Being	1.24874	0.0545076	22.9094	5.68434e-14
	SOWB3 <- Social_Well-Being	1.26841	0.0550888	23.0247	5.68434e-14
	SOWB4 <- Social_Well-Being	1.23504	0.0530512	23.2801	5.68434e-14
	SOWB5 <- Social_Well-Being	1.0345	0.0490384	21.0957	5.68434e-14
	UOE1 <- Use of_Emotions	1	n/a	n/a	n/a
	UOE2 <- Use of_Emotions	0.869012	0.0356629	24.3674	5.68434e-14
	UOE3 <- Use of_Emotions	0.909012	0.0323055	28.138	5.68434e-14
	UOE4 <- Use of_Emotions	0.880535	0.0330552	26.6383	5.68434e-14
	List (standardized)
		Outer loadings (standardized)
	AD1 <- Addictive_Behaviour	0.669683
	AD2 <- Addictive_Behaviour	0.808542
	AD3 <- Addictive_Behaviour	0.854613
	AD4 <- Addictive_Behaviour	0.86451
	EWB1 <- Emotional_Well-Being	0.927222
	EWB2 <- Emotional_Well-Being	0.943186
	EWB3 <- Emotional_Well-Being	0.806708
	IC1 <- Internet_craving	0.912979
	IC2 <- Internet_craving	0.921145
	IC3 <- Internet_craving	0.846265
	IC4 <- Internet_craving	0.888712
	IC5 <- Internet_craving	0.828031
	ICD1 <- Internet_Compulsive_Disorder	0.886218
	ICD2 <- Internet_Compulsive_Disorder	0.866516
	ICD3 <- Internet_Compulsive_Disorder	0.801473
	ICD4 <- Internet_Compulsive_Disorder	0.822467
	IO1 <- Internet_Obsession	0.869913
	IO2 <- Internet_Obsession	0.903037
	IO3 <- Internet_Obsession	0.914966
	IO4 <- Internet_Obsession	0.780118
	OEA1 <- Others’ Emotion_Appraisal	0.835175
	OEA2 <- Others’ Emotion_Appraisal	0.873547
	OEA3 <- Others’ Emotion_Appraisal	0.884891
	OEA4 <- Others’ Emotion_Appraisal	0.858308
	PWB1 <- Psychological_Well-Being	0.865126
	PWB2 <- Psychological_Well-Being	0.855564
	PWB3 <- Psychological_Well-Being	0.872206
	PWB4 <- Psychological_Well-Being	0.84472
	PWB5 <- Psychological_Well-Being	0.85373
	PWB6 <- Psychological_Well-Being	0.854383
	ROE1 <- Regulation of_Emotions	0.553947
	ROE2 <- Regulation of_Emotions	0.881741
	ROE3 <- Regulation of_Emotions	0.88224
	ROE4 <- Regulation of_Emotions	0.852628
	SEA1 <- Self Emotion_Appraisal	0.861711
	SEA2 <- Self Emotion_Appraisal	0.857225
	SEA3 <- Self Emotion_Appraisal	0.870957
	SEA4 <- Self Emotion_Appraisal	0.851565
	SOWB1 <- Social_Well-Being	0.76786
	SOWB2 <- Social_Well-Being	0.890141
	SOWB3 <- Social_Well-Being	0.899994
	SOWB4 <- Social_Well-Being	0.90537
	SOWB5 <- Social_Well-Being	0.822711
	UOE1 <- Use of_Emotions	0.919967
	UOE2 <- Use of_Emotions	0.781076
	UOE3 <- Use of_Emotions	0.848276
	UOE4 <- Use of_Emotions	0.828096
	Matrix (unstandardized)
		Addictive_Behaviour	Emotional_Intelligence	Emotional_Well-Being	Internet_Compulsive_Disorder	Internet_Obsession	Internet_craving	Mental_Health	Others’ Emotion_Appraisal	Psychological_Well-Being	Regulation of_Emotions	Self Emotion_Appraisal	Social_Well-Being	Use of_Emotions
	AD1	1
	AD2	1.1163
	AD3	1.29763
	AD4	1.24698
	EWB1			1
	EWB2			1.03267
	EWB3			0.88669
	IC1						1
	IC2						1.0249
	IC3						0.871884
	IC4						1.02216
	IC5						0.882838
	ICD1				1
	ICD2				0.943551
	ICD3				0.850878
	ICD4				0.820575
	IO1					1
	IO2					1.11395
	IO3					1.14089
	IO4					0.947571
	OEA1								1
	OEA2								1.04252
	OEA3								1.07808
	OEA4								1.06659
	PWB1									1
	PWB2									1.00722
	PWB3									0.984987
	PWB4									1.06899
	PWB5									1.08293
	PWB6									1.03651
	ROE1										1
	ROE2										1.67923
	ROE3										1.64271
	ROE4										1.53267
	SEA1											1
	SEA2											1.0292
	SEA3											1.04578
	SEA4											1.01775
	SOWB1												1
	SOWB2												1.24874
	SOWB3												1.26841
	SOWB4												1.23504
	SOWB5												1.0345
	UOE1													1
	UOE2													0.869012
	UOE3													0.909012
	UOE4													0.880535
	Matrix (standardized)
		Addictive_Behaviour	Emotional_Intelligence	Emotional_Well-Being	Internet_Compulsive_Disorder	Internet_Obsession	Internet_craving	Mental_Health	Others’ Emotion_Appraisal	Psychological_Well-Being	Regulation of_Emotions	Self Emotion_Appraisal	Social_Well-Being	Use of_Emotions
	AD1	0.669683
	AD2	0.808542
	AD3	0.854613
	AD4	0.86451
	EWB1			0.927222
	EWB2			0.943186
	EWB3			0.806708
	IC1						0.912979
	IC2						0.921145
	IC3						0.846265
	IC4						0.888712
	IC5						0.828031
	ICD1				0.886218
	ICD2				0.866516
	ICD3				0.801473
	ICD4				0.822467
	IO1					0.869913
	IO2					0.903037
	IO3					0.914966
	IO4					0.780118
	OEA1								0.835175
	OEA2								0.873547
	OEA3								0.884891
	OEA4								0.858308
	PWB1									0.865126
	PWB2									0.855564
	PWB3									0.872206
	PWB4									0.84472
	PWB5									0.85373
	PWB6									0.854383
	ROE1										0.553947
	ROE2										0.881741
	ROE3										0.88224
	ROE4										0.852628
	SEA1											0.861711
	SEA2											0.857225
	SEA3											0.870957
	SEA4											0.851565
	SOWB1												0.76786
	SOWB2												0.890141
	SOWB3												0.899994
	SOWB4												0.90537
	SOWB5												0.822711
	UOE1													0.919967
	UOE2													0.781076
	UOE3													0.848276
	UOE4													0.828096
	Factors
	Estimated parameter (overview)
		Parameter estimates	Standard errors	T values	P values
	Addictive_Behaviour	0.637673	0.0749963	8.50273	5.68434e-14
	Emotional_Intelligence	0.663465	0.0752579	8.81589	5.68434e-14
	Emotional_Well-Being	0.83292	0.072823	11.4376	5.68434e-14
	Internet_Compulsive_Disorder	1.3756	0.106633	12.9003	5.68434e-14
	Internet_Obsession	1.15816	0.0914336	12.6667	5.68434e-14
	Internet_craving	1.12181	0.0809671	13.8551	5.68434e-14
	Mental_Health	0.473116	0.0647531	7.30645	9.66338e-13
	Others’ Emotion_Appraisal	0.202721	0.0434781	4.66261	3.92355e-06
	Psychological_Well-Being	0.339286	0.0486829	6.9693	9.15179e-12
	Regulation of_Emotions	0.429216	0.0636605	6.74226	3.95062e-11
	Self Emotion_Appraisal	0.398712	0.0471066	8.46404	5.68434e-14
	Social_Well-Being	0.346893	0.0450384	7.70216	5.68434e-14
	Use of_Emotions	0.658548	0.0618339	10.6503	5.68434e-14
	Internet_Compulsive_Disorder <-> Addictive_Behaviour	0.401049	0.052216	7.68056	5.68434e-14
	Internet_Obsession <-> Addictive_Behaviour	0.243931	0.0435153	5.60564	3.28723e-08
	Internet_Obsession <-> Internet_Compulsive_Disorder	0.634694	0.0672097	9.44349	5.68434e-14
	Internet_craving <-> Addictive_Behaviour	0.491739	0.0514914	9.54993	5.68434e-14
	Internet_craving <-> Internet_Compulsive_Disorder	0.747581	0.0680587	10.9843	5.68434e-14
	Internet_craving <-> Internet_Obsession	0.537478	0.0585837	9.17454	5.68434e-14
	Covariances
		Addictive_Behaviour	Emotional_Intelligence	Emotional_Well-Being	Internet_Compulsive_Disorder	Internet_Obsession	Internet_craving	Mental_Health	Others’ Emotion_Appraisal	Psychological_Well-Being	Regulation of_Emotions	Self Emotion_Appraisal	Social_Well-Being	Use of_Emotions
	Addictive_Behaviour	0.637673	-0.0207218	-0.0756871	0.401049	0.243931	0.491739	-0.0756871	-0.0241397	-0.0805025	-0.00642305	-0.0207218	-0.0695624	-0.0218138
	Emotional_Intelligence	-0.0207218	0.705917	0.373339	-0.064595	-0.0866072	-0.18571	0.373339	0.822353	0.397091	0.21881	0.705917	0.343128	0.743118
	Emotional_Well-Being	-0.0756871	0.373339	1.5371	-0.169923	-0.231231	-0.236619	0.704181	0.434918	0.748983	0.115722	0.373339	0.647198	0.393013
	Internet_Compulsive_Disorder	0.401049	-0.064595	-0.169923	1.3756	0.634694	0.747581	-0.169923	-0.0752495	-0.180734	-0.0200222	-0.064595	-0.156173	-0.0679991
	Internet_Obsession	0.243931	-0.0866072	-0.231231	0.634694	1.15816	0.537478	-0.231231	-0.100892	-0.245943	-0.0268453	-0.0866072	-0.21252	-0.0911713
	Internet_craving	0.491739	-0.18571	-0.236619	0.747581	0.537478	1.12181	-0.236619	-0.216341	-0.251674	-0.0575637	-0.18571	-0.217472	-0.195496
	Mental_Health	-0.0756871	0.373339	0.704181	-0.169923	-0.231231	-0.236619	0.704181	0.434918	0.748983	0.115722	0.373339	0.647198	0.393013
	Others’ Emotion_Appraisal	-0.0241397	0.822353	0.434918	-0.0752495	-0.100892	-0.216341	0.434918	1.16072	0.462589	0.254901	0.822353	0.399724	0.86569
	Psychological_Well-Being	-0.0805025	0.397091	0.748983	-0.180734	-0.245943	-0.251674	0.748983	0.462589	1.13592	0.123085	0.397091	0.688375	0.418018
	Regulation of_Emotions	-0.00642305	0.21881	0.115722	-0.0200222	-0.0268453	-0.0575637	0.115722	0.254901	0.123085	0.497039	0.21881	0.106358	0.230341
	Self Emotion_Appraisal	-0.0207218	0.705917	0.373339	-0.064595	-0.0866072	-0.18571	0.373339	0.822353	0.397091	0.21881	1.10463	0.343128	0.743118
	Social_Well-Being	-0.0695624	0.343128	0.647198	-0.156173	-0.21252	-0.217472	0.647198	0.399724	0.688375	0.106358	0.343128	0.941719	0.36121
	Use of_Emotions	-0.0218138	0.743118	0.393013	-0.0679991	-0.0911713	-0.195496	0.393013	0.86569	0.418018	0.230341	0.743118	0.36121	1.44083
	Correlations
		Addictive_Behaviour	Emotional_Intelligence	Emotional_Well-Being	Internet_Compulsive_Disorder	Internet_Obsession	Internet_craving	Mental_Health	Others’ Emotion_Appraisal	Psychological_Well-Being	Regulation of_Emotions	Self Emotion_Appraisal	Social_Well-Being	Use of_Emotions
	Addictive_Behaviour	1	-0.0308853	-0.076449	0.428206	0.283846	0.581402	-0.112949	-0.0280589	-0.094588	-0.011409	-0.02469	-0.0897666	-0.0227576
	Emotional_Intelligence	-0.0308853	1	0.358406	-0.0655506	-0.0957839	-0.208689	0.529522	0.908487	0.443445	0.369399	0.799408	0.420841	0.736843
	Emotional_Well-Being	-0.076449	0.358406	1	-0.116857	-0.173305	-0.180194	0.676848	0.325607	0.566822	0.132395	0.286512	0.53793	0.264089
	Internet_Compulsive_Disorder	0.428206	-0.0655506	-0.116857	1	0.502844	0.601801	-0.172649	-0.0595518	-0.144584	-0.0242143	-0.0524017	-0.137214	-0.0483005
	Internet_Obsession	0.283846	-0.0957839	-0.173305	0.502844	1	0.471538	-0.256047	-0.0870184	-0.214425	-0.0353824	-0.0765704	-0.203495	-0.0705777
	Internet_craving	0.581402	-0.208689	-0.180194	0.601801	0.471538	1	-0.266225	-0.189591	-0.222948	-0.0770893	-0.166827	-0.211584	-0.153771
	Mental_Health	-0.112949	0.529522	0.676848	-0.172649	-0.256047	-0.266225	1	0.481063	0.837444	0.195605	0.423304	0.794757	0.390174
	Others’ Emotion_Appraisal	-0.0280589	0.908487	0.325607	-0.0595518	-0.0870184	-0.189591	0.481063	1	0.402864	0.335594	0.726252	0.382329	0.669412
	Psychological_Well-Being	-0.094588	0.443445	0.566822	-0.144584	-0.214425	-0.222948	0.837444	0.402864	1	0.163808	0.354493	0.665564	0.326749
	Regulation of_Emotions	-0.011409	0.369399	0.132395	-0.0242143	-0.0353824	-0.0770893	0.195605	0.335594	0.163808	1	0.2953	0.155458	0.272189
	Self Emotion_Appraisal	-0.02469	0.799408	0.286512	-0.0524017	-0.0765704	-0.166827	0.423304	0.726252	0.354493	0.2953	1	0.336424	0.589038
	Social_Well-Being	-0.0897666	0.420841	0.53793	-0.137214	-0.203495	-0.211584	0.794757	0.382329	0.665564	0.155458	0.336424	1	0.310094
	Use of_Emotions	-0.0227576	0.736843	0.264089	-0.0483005	-0.0705777	-0.153771	0.390174	0.669412	0.326749	0.272189	0.589038	0.310094	1
	Thurstone scores
	Case index	Addictive_Behaviour	Emotional_Intelligence	Emotional_Well-Being	Internet_Compulsive_Disorder	Internet_Obsession	Internet_craving	Mental_Health	Others’ Emotion_Appraisal	Psychological_Well-Being	Regulation of_Emotions	Self Emotion_Appraisal	Social_Well-Being	Use of_Emotions
	0	-1.8547	1.17145	1.29352	-2.45174	-2.0609	-2.66104	1.45362	1.60016	1.69883	1.17948	0.8452	1.56473	1.05499
	1	-2.06733	1.02971	1.2716	-2.46705	-2.25604	-2.67202	1.24106	1.09254	1.66121	1.28907	1.60408	0.925405	0.65327
	2	-1.83254	0.624123	1.2801	-2.44931	-1.90324	-2.64692	1.32348	1.39343	1.6758	1.35175	-1.62112	1.38559	1.16651
	3	-1.37498	1.19092	1.24466	-2.38844	-0.953997	-2.61232	0.979876	1.41795	1.61497	1.25492	1.44599	0.172359	1.07295
	4	-0.851866	1.07577	1.28878	-2.3846	-1.12842	-2.58902	1.40769	1.10994	1.6907	1.21197	1.61307	1.55866	0.660844
	5	-1.03403	1.11363	1.28823	-2.37533	-0.824498	-2.59359	1.40235	1.24021	1.68976	0.833771	1.62045	1.55795	0.667068
	6	-1.20942	0.755404	1.2743	-2.38323	-0.824422	-2.59592	1.26727	1.10491	1.66585	0.82236	0.165658	1.27087	0.608171
	7	-0.818762	1.25353	1.28912	-2.18515	-0.565426	-2.57446	1.41102	1.63116	1.69129	0.0495035	1.64773	1.5591	0.664053
	8	-0.817106	1.23136	1.28361	-2.05916	-0.560772	-2.56959	1.3576	1.49221	1.68184	1.25114	1.04642	1.39977	1.40964
	9	-2.05791	1.12933	1.29085	-2.66162	-2.26063	-2.50308	1.42777	1.4093	1.69426	1.06326	1.02652	1.48518	1.26434
	10	-2.08523	1.15464	1.27936	-2.69086	-2.26926	-2.93513	1.31632	1.13973	1.67453	1.63185	1.03146	1.09926	2.16862
	11	-0.763165	-1.54202	-1.71344	-1.61708	-0.478026	-1.2417	-1.6411	-1.63479	-2.23198	-0.725188	-2.25362	-1.7185	-1.87523
	12	-1.56948	-1.79477	-0.554695	-1.67208	-1.82088	-1.69178	-1.50736	-1.74822	-2.35621	-0.957157	-2.87937	-1.70082	-2.4385
	13	0.687967	0.771143	-0.238118	0.261304	0.958614	-0.561485	0.655983	1.11085	1.1705	0.897681	-0.237921	0.740755	1.59863
	14	0.894449	0.000687804	0.238192	-0.235595	1.24471	-0.353544	-0.0919893	-0.12933	-0.198865	0.80339	-0.169646	-0.0766536	0.178652
	15	0.358857	-0.0188137	0.240203	0.146172	0.662964	-0.515196	-0.0724794	-0.136695	-0.195412	0.613068	-0.17345	-0.0740741	0.175446
	16	0.588088	-0.0245115	0.238527	-0.27562	0.947022	-0.118368	-0.0887375	-0.138848	-0.19829	0.683952	-0.174561	-0.0762237	0.174509
	17	0.658376	-0.024456	0.238163	0.0135396	1.14783	-0.35447	-0.0922676	-0.138827	-0.198915	0.494254	-0.17455	-0.0766904	0.174518
	18	0.0201535	-0.0819727	0.242207	-0.522602	-0.217099	-0.290943	-0.053047	-0.160551	-0.191972	0.113021	-0.185767	-0.0715048	0.165062
	19	-0.265944	-0.111497	0.239155	0.444742	0.00386548	0.741382	-0.0826487	-0.171703	-0.197212	0.112081	-0.191525	-0.0754187	0.160207
	20	-1.90886	-0.0507499	0.252793	-2.45467	-1.88237	-2.63045	0.0496065	-0.148758	-0.1738	0.422351	-0.179678	-0.0579322	0.170195
	21	-1.89939	0.753516	0.322666	-2.44735	-1.88509	-2.64652	0.495114	1.13677	1.10424	0.638985	0.567114	-0.393683	0.591684
	22	-1.90427	0.349279	-0.257193	-2.4516	-1.88783	-2.63991	0.470997	0.645977	0.453543	0.84871	-0.320192	0.716296	0.349729
	23	-1.91148	-0.280924	-1.08364	-2.45634	-1.87854	-2.62476	-0.226004	-0.235696	-0.352238	0.415019	-0.793172	-0.0943727	-0.260828
	24	-1.8985	0.834615	-0.238418	-2.44693	-1.88769	-2.64897	0.65307	1.47293	1.26132	1.01965	-0.408032	0.183786	1.30363
	25	-1.90853	-0.0234732	0.253159	-2.45438	-1.88222	-2.63091	0.053159	-0.138455	-0.173172	0.80262	-0.174358	-0.0574625	0.17468
	26	-1.89954	0.757077	1.00184	-2.44821	-1.89149	-2.64887	0.807756	0.800006	0.772455	0.8617	0.772849	0.760822	1.20313
	27	-1.91123	-0.257339	-0.665123	-2.45626	-1.87964	-2.6256	-0.163464	-0.357369	-0.346314	0.949338	-0.824004	-0.0861039	0.136229
	28	-1.91187	-0.320061	0.351813	-2.45637	-1.87608	-2.62315	-0.361058	-0.745577	-0.657601	0.758956	0.20425	-0.830743	-0.381025
	29	0.32664	-2.43602	-2.6832	0.213055	0.669914	0.852952	-2.35698	-2.98062	-2.7521	-1.13682	-2.82194	-2.53166	-2.74544
	30	0.978442	-2.5186	-2.69777	1.28819	1.05038	1.16489	-2.49823	-3.01181	-3.06096	-1.32408	-3.02053	-2.55034	-2.93592
	31	0.571032	-1.62039	-1.915	0.857465	1.13239	1.11049	-1.64524	-2.3524	-1.91347	-1.06648	-1.65924	-1.69044	-0.674968
	32	-0.245991	-1.59743	-1.70718	-0.135622	0.705218	0.771756	-1.58038	-1.88965	-1.85235	-0.313336	-1.86341	-1.71047	-2.08585
	33	-0.343385	-1.18435	-1.43011	1.46226	0.842641	1.06639	-1.17116	-1.68926	-1.41036	-0.559628	-1.39171	-1.08281	-0.346222
	34	-0.738867	-1.20002	-1.64908	1.20101	1.03539	1.04176	-1.2491	-1.65415	-1.34539	-0.33621	-1.19033	-1.30435	-0.918882
	35	-0.303212	-1.01433	-0.745181	-0.06581	0.000770042	1.00163	-0.939837	-1.28693	-1.29065	-0.330295	-1.15412	-0.907267	-0.888352
	36	0.771166	-0.897297	-0.739203	0.230506	0.171349	1.06721	-0.88187	-1.11215	-1.15074	-0.136867	-1.1313	-0.899603	-0.86911
	37	-0.673038	-1.21229	-0.768268	0.0994984	0.802464	1.00624	-1.16373	-1.23112	-1.76836	-0.516162	-1.93677	-0.93687	-1.27471
	38	0.560585	-2.52984	-2.6979	0.847743	1.08801	1.13022	-2.49956	-3.01605	-3.0612	-1.32444	-3.02272	-2.55052	-2.93776
	39	-0.143785	-2.48722	-2.67596	0.764831	0.492567	1.0787	-2.28675	-2.99995	-2.72772	-1.32308	-3.01441	-2.30779	-2.6737
	40	0.0719838	-0.909423	-0.741097	-0.104747	0.703099	1.02982	-0.900239	-1.11673	-1.15399	-0.137253	-1.13366	-0.902032	-0.871104
	41	-0.426945	-2.14121	-2.30813	1.10784	-0.203274	1.05531	-2.04118	-2.54912	-2.40724	-1.12236	-2.55438	-2.22069	-2.36693
	42	-0.86245	-2.56449	-2.69773	-0.076206	1.01281	1.02666	-2.49785	-3.02914	-3.06089	-1.32554	-3.02948	-2.55029	-2.94346
	43	0.967333	-2.52454	-2.69798	0.563038	1.13351	1.14308	-2.5003	-3.01405	-3.06133	-1.32427	-3.02169	-2.55062	-2.93689
	44	-0.036763	-2.29494	-2.23668	-0.0102444	1.31335	1.07046	-2.255	-2.64821	-2.77242	-1.08797	-2.76543	-2.34009	-2.89914
	45	0.233381	-1.57941	-1.70331	0.603576	0.280573	1.06903	-1.54291	-1.83847	-1.9319	-0.572212	-2.05085	-1.52209	-1.75285
	46	0.0733441	-0.917952	-0.733998	0.530719	-1.36697	1.01414	-0.831389	-1.11995	-1.1418	-0.137525	-1.13532	-0.892929	-0.872506
	47	0.495659	-1.3409	-1.12134	1.03099	0.382669	1.09185	-1.26618	-1.59984	-1.76708	-0.525328	-1.79285	-1.11235	-1.32046
	48	0.194309	-0.785469	-0.394676	0.532004	0.573627	1.05158	-0.862275	-0.880344	-1.27621	-0.172591	-1.11795	-0.842376	-0.777742
	49	0.575888	-1.44151	-1.25516	1.01769	0.846731	1.10633	-1.42511	-1.8128	-1.76368	-0.721987	-1.6314	-1.51185	-1.48029
	50	0.278869	-1.12731	-0.893475	0.552011	1.03039	1.07281	-1.23912	-1.15465	-1.74216	-0.219013	-1.59066	-1.17306	-1.63014
	51	-0.943006	-1.71419	-1.72074	-0.580279	1.29139	0.991546	-1.71193	-2.06433	-2.11644	-0.769959	-2.07211	-1.72787	-1.67742
	52	-0.955536	-0.837686	-0.828777	0.503585	0.469414	0.989999	-0.843801	-0.873656	-1.14901	0.164544	-1.3382	-0.727307	-0.907686
	53	0.570423	-2.52565	-2.69723	1.47662	0.873853	1.1467	-2.493	-3.01447	-3.06004	-1.3243	-3.02191	-2.54965	-2.93708
	54	-0.39942	-0.0853468	0.236902	1.45696	0.557599	1.03242	-0.104498	-0.161825	-0.20108	0.456781	-0.186425	-0.0783075	0.164507
	55	0.0119936	-0.0788888	0.237523	1.46035	0.392942	1.05091	-0.0984687	-0.159386	-0.200012	0.456987	-0.185165	-0.0775103	0.165569
	56	0.596195	-2.52752	-2.69694	1.26676	0.797271	1.14015	-2.49018	-3.01518	-3.05954	-1.32436	-3.02227	-2.54928	-2.93738
	57	0.00189559	-2.27239	-2.67757	0.576122	1.02474	0.913	-2.30235	-2.91881	-2.6219	-1.31624	-2.36345	-2.52444	-2.29091
	58	0.216654	-1.0856	-1.10387	0.974971	0.727227	0.646092	-1.09673	-1.54779	-1.22084	-0.257746	-0.956538	-1.27337	-1.0286
	59	0.271537	-0.870388	-0.966718	0.760879	1.03174	1.07235	-0.905542	-1.33592	-0.933949	0.12344	-0.732078	-1.05303	-0.600034
	60	-0.657165	-1.68724	-1.71254	-0.438885	0.45056	0.995443	-1.63238	-2.05415	-1.9798	-0.690528	-1.86039	-1.71735	-1.89911
	61	-0.608326	-0.926528	-0.740243	-0.431834	0.441385	0.980011	-0.891956	-1.12319	-1.15252	-0.137798	-1.137	-0.900937	-0.873916
	62	0.495187	-0.97188	-0.746708	1.45862	0.492277	0.925818	-0.954644	-1.14032	-1.29842	-0.139243	-1.34886	-0.909225	-1.08288
	63	0.783484	-1.41663	-1.2297	1.47452	0.502281	1.12503	-1.41032	-1.6318	-1.91913	-0.38615	-2.04809	-1.331	-1.46144
	64	0.105957	-2.53685	-2.69604	1.44831	0.515993	1.11571	-2.48153	-3.0187	-3.058	-1.32466	-3.02409	-2.54813	-2.93892
	65	-0.444175	-0.0882124	0.237176	1.28082	0.482135	1.02331	-0.101841	-0.162908	-0.200609	0.45669	-0.186984	-0.0779562	0.164036
	66	0.661295	-2.37799	-2.68391	1.46408	0.514303	1.14148	-2.36387	-2.9587	-2.78654	-1.28032	-2.57861	-2.53258	-2.71129
	67	0.120142	-0.0845399	0.237406	0.530468	0.458892	1.02856	-0.0996072	-0.161521	-0.200214	0.456807	-0.186267	-0.0776609	0.16464
	68	0.77072	-2.5245	-2.69596	1.46575	0.515424	1.15052	-2.48071	-3.01404	-3.05786	-1.32427	-3.02168	-2.54802	-2.93689
	69	0.545253	-1.25266	-2.20736	1.4693	0.498657	1.10793	-1.15886	-2.14191	-0.757898	-0.596796	-0.961538	-1.46618	-0.0274157
	70	0.786712	-0.887982	-0.73936	1.25763	0.186208	1.10037	-0.883391	-1.10863	-1.15101	-0.13657	-1.12948	-0.899804	-0.867578
	71	-1.32707	-0.370816	2.17707	-2.28838	-1.94175	0.331167	1.33345	-0.91329	1.67756	0.293521	0.332949	1.54884	-0.782549
	72	-0.0461133	-0.193523	2.16711	-2.41826	-1.80774	-2.18071	1.23685	-0.846326	1.26076	0.0701815	0.177989	1.53607	0.171326
	73	0.67306	0.0738958	0.701902	-0.150367	-0.266347	-0.620864	0.176687	0.541963	0.217576	0.272154	-0.890958	-0.0572947	-0.36463
	74	-1.25078	0.561242	0.834116	0.991342	1.2057	0.797892	0.320025	1.36968	0.261202	0.13351	-0.432353	0.356311	0.270815
	75	-1.49959	0.15952	1.22264	-2.27252	-2.04756	-2.51544	0.766275	0.574304	0.765112	0.310414	-0.152157	0.755337	-1.19246
	76	-0.891666	0.468774	0.688834	-2.48622	-2.26043	-2.73629	0.956681	0.691111	0.761035	0.474432	0.0906421	1.49903	0.255612
	77	-0.731391	0.406256	2.18884	-1.44723	-1.37541	-1.76488	1.44761	0.667498	1.69777	0.28274	0.294957	1.56394	-0.679392
	78	0.594964	-0.146949	1.17721	-0.834343	-0.58732	-1.01762	0.325765	-0.0398999	0.262218	0.110951	0.195532	0.216644	-1.82277
	79	-0.197526	-0.610474	1.71082	1.11727	0.557573	0.410929	0.133448	-1.00381	0.65309	0.0569002	-0.68139	-0.765361	-0.452546
	80	-1.44624	-0.613852	1.18424	-0.271429	0.0311507	-0.54336	0.39393	-1.00509	1.08633	0.061862	-0.529966	-0.254794	-0.797903
	81	-0.430188	-0.334806	2.13684	-2.4825	-2.26706	-2.69858	0.943346	-0.576194	1.18359	0.0707506	-0.467087	0.61682	-0.776628
	82	-1.13419	0.369085	1.51673	-0.252824	0.0407342	-0.542466	0.296721	1.2971	0.0914601	0.281556	-0.679894	0.0508742	-0.837803
	83	-0.63266	-0.217249	1.04716	-1.62723	-1.36301	-1.86221	0.20337	-0.535141	-0.177401	-0.528822	0.574378	0.276595	-0.7573
	84	-1.77504	-0.440378	1.1007	-0.320735	-0.498292	-0.710712	0.72256	-0.295923	1.18229	0.255772	-0.649632	0.663761	-1.9897
	85	-0.0749168	-0.668656	0.280809	-2.65459	-2.26539	-2.79175	0.321304	-0.732051	0.336994	-0.543201	-1.08812	0.454117	-1.35322
	86	-1.21114	-0.751165	0.944379	0.686451	0.892644	0.554886	0.345464	-0.733456	0.265705	0.0917051	-1.1028	0.861628	-1.9131
	87	-0.00327211	0.284939	0.418563	-2.28409	-2.24565	-2.56126	0.518367	0.621675	0.591578	0.124709	0.0902225	0.404039	-0.650128
	88	0.811928	0.222935	1.21594	0.704623	0.708082	0.675061	0.701367	0.598256	0.753622	-0.325101	0.0716912	0.984818	-0.803614
	89	0.595286	0.279569	1.09333	1.51922	1.31789	1.08758	0.651109	0.619647	0.615076	0.278705	0.0962214	1.0971	-0.675616
	90	0.112953	0.319875	1.20059	0.980083	1.01457	0.904335	0.552435	0.634871	0.727258	0.125821	-0.282843	0.51781	0.408036
	91	-0.297356	0.0631902	1.30258	0.487185	0.820944	0.164703	0.402715	0.537919	-0.111294	-0.295972	0.0320778	0.992656	-1.61131
	92	-1.04436	0.326597	0.30927	-0.306314	-0.0169034	-0.189694	0.597312	0.63741	0.735203	0.469903	0.680438	0.894927	-1.16499
	93	-1.65318	0.13989	0.982087	-1.79574	-1.71672	-1.97752	0.711141	0.566889	0.755352	-0.103829	-0.936072	0.75771	0.201539
	94	0.5273	-0.151259	0.229198	0.342171	0.652036	1.04876	-0.179208	-0.703131	-0.214305	-1.09451	0.587248	-0.283248	1.05379
	95	-0.403663	-0.247319	-0.181145	-0.14557	0.412222	0.0265025	0.0696585	-0.412568	-0.170251	-1.09756	0.189444	0.663233	-0.359225
	96	-1.48769	-0.398673	0.150936	0.811366	-0.395584	0.162643	-0.031441	-0.280171	0.623901	-0.728055	-0.247529	-0.787162	-1.33344
	97	-0.37884	-0.275656	0.678667	-0.789739	0.41311	0.556558	-0.28074	-0.233707	-0.232278	-0.530683	-0.0340032	-0.820123	-0.766903
	98	-0.701772	-0.404725	1.0373	-0.619365	0.696633	0.532714	0.1078	0.0556507	-0.434203	-0.873592	-0.8457	0.668276	-1.68824
	99	-1.4419	-0.144779	0.644501	-0.64663	0.681179	0.0943163	0.526754	0.153834	0.168852	-0.829779	-0.605471	1.44218	-0.568481
	100	-1.32652	-0.152434	0.710035	0.433449	0.96199	-0.252101	0.255563	-0.187165	0.0129654	-1.24871	-0.199508	0.687812	0.153477
	101	-0.16841	0.366161	0.834736	0.740955	0.994537	0.766469	0.326042	0.652354	0.0356035	0.286533	0.0911624	0.697131	0.238741
	102	-0.172729	-0.246244	0.416379	0.767279	1.31463	1.0403	-0.409538	-0.255171	-1.1704	0.795524	-0.217803	0.0809526	-0.762067
	103	0.0350749	-0.0234216	0.198418	0.7833	1.11953	1.04493	-0.477702	-0.138436	-0.5921	1.02654	0.612178	-0.846165	-0.725432
	104	-1.67273	-0.352996	0.199742	-0.680119	0.823438	0.910817	-0.464865	-0.939134	-0.787507	0.00924475	0.547905	-0.487476	0.297406
	105	0.76841	0.0910117	1.12359	1.31214	1.22272	1.09746	-0.194277	-0.0952135	-0.486566	0.202949	1.02847	-0.44717	-0.529713
	106	0.151507	-0.175281	1.17044	0.860306	1.19904	1.05226	0.260089	-0.872009	-0.0649953	0.647371	0.393028	0.688411	0.671427
	107	-0.882152	-0.458945	1.06161	-0.268237	1.16351	0.966827	0.34354	-0.979151	0.291743	-0.158436	-0.056262	0.699444	-0.0738227
	108	-0.0190452	0.124703	0.142418	0.475183	0.631026	0.0998193	0.118055	-0.082488	-0.258565	0.424186	0.844086	0.669631	-0.322664
	109	-0.0259528	-0.446419	0.427487	0.483184	0.922737	0.117299	-0.301816	-0.636313	-1.32006	-0.161791	-0.243355	0.614117	-0.794979
	110	-0.0252616	-0.0382017	-0.977654	0.23099	1.01423	0.101086	0.127229	-0.144018	0.283108	0.642914	1.00327	0.670844	-1.80489
	111	-0.267556	-0.546889	0.255366	0.479475	1.01917	0.105412	0.0745656	-1.01237	-0.164235	-0.349622	0.699628	0.663881	-1.88852
	112	-0.729105	-0.325752	-1.10798	0.459462	0.778991	0.0750607	-0.229872	-0.863696	-0.587008	-0.157948	0.945775	0.623629	-0.808753
	113	-0.806001	-0.0679511	-0.0773188	0.128462	0.933343	-1.1185	0.169809	-0.271224	0.0079473	-0.0318766	0.975519	0.676474	-1.40676
	114	-0.135733	0.138502	0.205313	-0.813537	0.890754	-1.47144	0.495893	-0.0447022	0.717249	0.0895808	0.855237	0.719588	-0.69881
	115	-0.833438	0.440746	-0.637078	-0.0895862	0.379645	-1.00363	0.108508	0.531982	-0.163374	-0.287699	0.892234	0.668369	0.251004
	116	-0.388538	0.229542	0.728377	-0.296249	1.23075	-0.853347	0.201332	-0.0428895	-0.276592	0.506098	0.238548	0.680642	1.1164
	117	-0.811112	-0.119153	1.00609	-1.2513	1.10401	-0.898772	-0.194915	-0.174594	-0.667674	-0.341067	-0.194432	-0.223588	0.158949
	118	-1.23469	-0.147794	-0.195856	0.610743	1.15721	-0.861733	-0.0730053	-0.342403	-0.564386	-0.341979	-0.0451057	0.64437	0.15424
	119	-0.802805	0.279306	0.0783801	-0.547285	0.661656	-1.01088	0.403761	0.00848047	0.461709	-0.0208152	1.06519	0.707407	0.224461
	120	-0.971875	0.190991	1.15318	0.371032	0.938769	-1.35875	0.0926753	0.280657	-0.166176	-0.141488	0.0733153	-0.0522378	0.209941
	121	-0.0971678	-0.0274903	-0.57329	-0.717881	0.925394	-0.848094	-0.41172	-0.255942	-0.82086	-0.109161	0.42185	-0.118928	0.174019
	122	-0.566034	0.332249	-0.618277	-0.277037	0.922029	-1.10507	0.29084	0.639545	0.416505	-0.136988	0.492005	0.692477	-0.666955
	123	0.149312	-0.0366102	-0.527499	-1.20437	0.361198	-0.86312	0.032347	-0.448951	0.0623758	0.0447165	0.609606	0.27981	0.17252
	124	0.163637	-0.329122	0.159573	0.873975	0.420099	-0.791279	0.0523162	-0.592009	0.269847	-0.158055	-0.0174586	-0.0727682	-0.775694
	125	-0.846034	0.149343	0.747795	-1.80095	-0.0299162	-1.4383	0.389635	-0.0647334	0.125623	-0.178347	0.64587	0.705539	0.203093
	126	-0.554203	0.131833	-0.641663	-0.318498	0.0261889	-1.1161	0.0640449	0.10977	0.511155	-0.143372	-0.33502	-0.200984	1.10033
	127	-0.00893363	0.140377	0.760938	1.18297	1.30729	0.137351	-0.389632	0.112997	-1.08882	-0.103813	0.454587	-0.299434	0.201619
	128	0.299175	0.291108	-0.621633	0.815537	0.854464	1.04471	0.258291	0.318472	0.429701	0.314605	1.06607	0.688173	-0.673719
	129	0.268381	0.239962	-1.45284	0.265106	0.696153	0.674245	-0.0206022	0.0359932	-0.0434741	0.427857	1.05751	0.651299	0.0410877
	130	0.473207	-0.100626	-0.692376	-1.3658	0.855136	0.996645	-0.427755	-0.20017	-0.727143	1.02408	0.392687	-0.121048	-0.738126
	131	-0.561083	-0.538026	0.811643	-0.0791922	0.924632	-1.09927	0.102091	-0.976447	-0.0348601	-0.27959	0.322286	0.277395	-1.56687
	132	0.749313	-0.0580599	0.696028	1.04107	1.02447	1.08495	0.119727	-0.457053	-0.161388	1.02544	1.18893	0.47479	-1.25283
	133	0.440629	-0.84319	-0.701592	-0.749222	0.0919415	-0.820817	-0.517129	-1.22229	-1.30669	0.586809	-0.320732	0.390586	-2.13875
	134	0.552215	-0.314959	0.374357	-1.6876	-1.71646	0.953015	-0.817051	-0.441466	-1.77018	0.603635	-0.422153	-0.891033	0.270047
	135	0.22676	-0.813844	0.713676	0.638847	-0.262145	0.117221	0.290868	-1.4631	0.533055	0.0199589	0.0640616	0.347124	-1.75551
	136	0.215908	-0.904395	0.00631549	-0.0398835	-0.320948	0.0999138	-0.295099	-1.62789	-0.788758	0.0170746	0.250838	0.248151	-1.7704
	137	0.239389	0.260293	-1.30782	0.677078	0.334848	0.112259	0.109794	0.351205	0.514106	0.0541739	0.309575	0.301685	0.221335
	138	0.193265	-0.3992	0.643079	-1.91192	-0.3938	0.0229698	0.745068	-1.11358	0.761358	0.222867	0.538895	1.47105	-0.585706
	139	0.211839	0.224762	1.14766	-1.15386	0.0834865	0.0501372	0.0391919	0.598946	-0.195765	0.0923285	0.471043	-0.237404	-1.06304
	140	0.237654	0.0839451	1.15006	0.655765	-0.101745	0.107363	0.0624041	-0.0945331	0.215061	0.277543	1.41964	-0.596659	-1.40639
	141	0.232585	-0.0587987	0.561768	0.46247	0.235459	0.10995	-0.0434638	-0.148448	0.222072	0.23371	0.415744	-0.610657	-0.731249
	142	0.242338	0.412905	1.15763	0.714121	-0.0444018	0.104318	0.135892	0.278266	-0.144716	0.472652	0.69727	-0.0465238	0.945038
	143	0.071652	0.216245	1.05148	0.929898	0.2458	0.109787	0.245287	0.0826691	-0.159282	0.466388	0.658917	0.503027	0.0125832
	144	0.232776	-0.339234	-0.21653	0.649959	-0.148307	0.115639	-0.273496	-0.447285	-0.365792	0.448694	-0.0534481	-0.278746	-1.15577
	145	0.918289	-0.147093	1.1908	-0.737321	-0.224346	0.0980605	0.45749	-0.828789	0.29694	0.793613	0.58806	0.714511	0.154355
	146	0.24043	0.259412	0.249792	0.719052	0.0958878	0.110176	0.0205111	0.612034	-0.661802	0.842094	-0.141137	0.656734	-0.300516
	147	0.175872	0.556384	0.718608	0.191037	1.24391	-0.815036	0.338693	0.724202	0.00578067	0.855307	0.513769	0.698804	0.270017
	148	0.244162	0.963795	1.16971	0.505721	0.977037	0.105153	0.253043	1.52173	-0.525627	0.674831	0.403687	0.687479	1.23712
	149	0.233054	-0.06716	1.13768	0.501668	1.08042	0.1458	-0.0576679	-0.668016	-0.0555872	0.681278	0.371636	-0.498734	0.890713
	150	0.414738	0.556074	0.227505	0.756475	0.752962	0.128068	-0.195628	1.23715	-0.839135	0.51143	0.907679	0.0877377	-1.53028
	151	0.433703	-0.151176	1.1117	0.542943	1.19083	0.635138	-0.309555	-0.186689	-1.04943	0.0715304	0.193294	-0.10542	-0.746437
	152	-0.0710694	0.214186	1.13133	-2.16581	0.349798	-0.420395	-0.119188	0.594952	-1.18446	0.615421	-0.149956	0.400201	-0.307952
	153	0.638011	0.399794	0.816984	-0.238678	0.516391	0.10462	0.153889	0.30054	0.26887	0.850319	0.315642	-0.260704	1.14439
	154	0.62513	-0.0872198	1.18013	-0.626147	1.23557	0.110982	0.35402	-0.545012	0.186051	0.791766	0.599736	0.624696	-0.39112
	155	0.916485	0.442384	1.15128	0.482475	0.782377	-0.262286	0.0743083	1.04566	-0.42247	0.851676	0.471006	0.129564	-1.54897
	156	0.215305	0.595101	-1.42534	0.433333	0.0355453	-0.299905	0.0139248	1.25189	0.497135	0.777968	0.91529	-0.138784	-1.52386
	157	0.263268	0.627476	-1.22465	0.519467	0.801366	0.464884	-0.317457	1.13353	0.192986	0.857572	1.52564	-0.901111	-1.51854
	158	0.658189	0.273419	1.17622	0.950587	0.323793	0.197449	0.316151	0.356162	-0.108365	-0.17517	0.312135	0.61969	0.223493
	159	0.220049	0.320471	1.20323	-0.702209	-0.305316	0.0527638	0.578038	0.635096	0.462198	0.659408	0.489708	0.730449	-1.04731
	160	0.474091	-0.154099	0.362165	0.701593	0.831274	0.141691	-0.028564	-0.12546	0.0578508	0.868209	0.207623	-0.172202	-1.64704
	161	0.262547	-0.366806	0.274687	0.925121	-0.394531	0.526768	0.26193	-0.59163	0.314506	0.293648	-0.613339	0.536387	-0.187201
	162	-0.558526	-0.224128	-0.71623	-1.25269	0.929559	-0.88371	-0.659084	0.168235	-0.950831	0.452361	-0.41651	-0.675084	-1.65855
	163	0.402612	0.180802	-0.647352	-0.545106	-0.157726	-0.841681	0.00887819	0.0692819	-0.15019	0.535009	0.272935	0.369809	0.38517
	164	0.0248158	-1.02461	-0.00954169	-1.20926	0.385453	0.0684575	-0.448877	-1.42475	-0.644027	0.616563	-1.37405	-0.329735	-1.06695
	165	0.383361	0.289115	1.2018	-0.474943	0.287633	-0.0769484	0.564243	0.623253	0.482564	1.03649	0.483593	0.728625	-1.51595
	166	-0.345895	0.0443286	1.05685	-1.08701	-0.495423	-1.44906	0.297295	0.530795	-0.252757	0.835243	-0.54162	0.69333	-1.4129
	167	-0.118722	0.0806345	-0.187713	-0.291588	1.01903	-1.50432	0.0059684	-0.0991331	-0.133749	0.321794	-0.358491	0.262131	1.09192
	168	0.192316	-0.234033	-0.341304	-0.221087	0.754758	-0.329574	-0.344689	-0.858277	-0.643299	0.835199	1.35763	-0.112038	-1.24815
	169	-0.220795	0.27445	1.19719	-0.322553	-0.00254523	-0.4963	0.519472	0.166987	0.321722	0.468242	0.859804	0.722706	-0.298044
	170	-0.23709	0.317403	-0.641022	0.127778	0.116042	-0.851818	0.0702632	0.336852	-0.151892	0.508897	0.467164	0.556019	0.230725
	171	0.590226	0.377485	0.851032	0.534472	0.196885	1.03673	0.484071	1.02115	0.406786	0.0921238	0.458349	0.718025	-1.55964
	172	0.797552	-0.548882	0.591781	-0.838512	0.967027	1.03652	0.0154919	-1.28608	0.115427	-0.196834	0.699239	0.0136908	-0.811826
	173	0.294412	-0.024823	0.617576	0.766904	1.01441	1.05099	0.265648	-0.509647	0.159709	0.83304	0.611905	0.613012	0.174458
	174	0.51258	0.14458	1.16877	-0.853	0.664846	1.00275	0.24389	-0.413088	0.130053	0.464105	1.43147	0.210143	0.20231
	175	0.983478	-0.227486	0.165774	-0.195421	0.0572499	1.04468	0.11245	0.122595	-0.0278792	0.711704	-0.606701	0.490796	-1.6591
	176	-0.148412	0.457061	0.235197	-1.81955	0.274078	0.928616	-0.121033	0.61509	-0.457049	-0.120435	1.09985	-0.0966585	0.253687
	177	-0.329748	0.928856	0.928178	0.760769	1.02426	1.00289	0.188346	1.50853	-0.39473	0.793669	0.396873	0.483862	1.23138
	178	-0.647128	0.182489	1.20254	0.790837	0.89184	0.995157	0.571373	0.434437	0.730611	0.156978	-0.920719	0.622275	1.10866
	179	-0.196119	-0.594878	1.16194	-0.194429	1.04029	0.0884279	0.177671	-1.25908	0.16994	0.132216	0.500734	0.228223	-1.34109
	180	0.583292	-0.400344	1.18737	0.772397	1.00791	1.07134	0.424305	-1.11401	0.445278	0.446748	0.538672	0.710123	-0.585894
	181	0.167215	0.343925	1.19967	-0.184549	0.665002	1.00036	0.543572	0.148857	0.486458	0.470455	0.467311	0.725892	1.13521
	182	0.994043	0.452929	-0.296929	0.769491	0.807291	0.904065	0.08565	0.685126	-0.239334	0.284227	0.493594	0.665347	0.253007
	183	0.0168684	0.654083	1.20733	1.28248	0.907936	1.03699	0.617779	0.761104	0.615433	0.480335	0.955785	0.735704	0.581671
	184	-0.193682	0.26101	1.17174	-1.17944	-0.439296	0.934797	0.272723	0.315552	-0.104648	0.467814	0.456166	0.418885	0.221453
	185	0.282853	0.0310294	1.04449	-0.168343	-0.15708	1.00066	0.177506	0.440378	-0.441279	-0.709298	0.433262	0.677492	-1.6166
	186	0.0601209	-0.937246	0.23093	-2.28709	0.604858	0.83982	-0.394518	-1.6403	-1.34833	0.239945	0.244431	0.60186	-1.7758
	187	-0.924096	0.702522	0.621227	1.47213	1.04233	0.997763	0.301052	0.7794	0.166381	0.481878	1.54028	0.439599	0.294044
	188	-0.429264	0.407662	1.05643	-0.862028	0.954514	0.953723	0.293249	0.519486	-0.0928882	0.282785	-0.0902793	0.616662	1.53886
	189	-0.0460102	-0.815026	-0.271694	-1.81988	0.47172	0.962063	-0.57635	-1.08107	-0.825361	0.433539	-1.11525	-0.466527	-0.598529
	190	0.722338	0.387517	-2.53301	1.51201	0.992568	1.09723	-0.900506	0.66042	-1.91631	0.282144	0.692319	0.339897	0.154506
	191	0.0197398	0.318854	-0.816908	0.714505	1.19696	-0.653785	-1.63542	0.503904	-2.48331	0.469657	0.663422	-2.32897	0.367087
	192	0.366986	0.274862	0.349045	0.786016	1.31306	1.05826	-0.155798	0.617869	-0.579042	0.278555	-0.116178	0.0768394	0.22373
	193	-0.748302	0.269458	0.840794	1.40094	0.814583	0.0898815	0.384795	-0.0603868	0.187648	0.468083	1.45582	0.704899	-0.347241
	194	0.118416	1.02596	1.08288	-0.358881	1.27091	0.99107	0.549744	1.54521	0.436663	0.681881	0.816826	0.650575	1.04583
	195	0.768738	0.671095	0.249255	0.823002	0.652568	1.06107	0.0152984	0.76753	-0.573969	0.894494	0.747621	0.477951	1.189
	196	0.426506	0.691567	1.20435	0.974738	0.775206	0.244394	0.588966	0.775262	0.733725	0.327361	0.751614	0.429538	1.06384
	197	0.60095	0.754365	1.20662	0.457559	0.946867	-0.678741	0.610922	0.798981	0.492123	0.483529	0.76386	0.734797	1.20269
	198	0.924625	-0.67216	0.0974275	-0.51624	-1.17436	0.219545	-0.318247	-0.896529	-0.890496	0.507839	-1.08739	0.0715255	-0.575039
	199	-0.151733	-0.116258	0.785033	-1.11135	0.121575	0.841878	-0.15596	-0.173501	-0.906399	0.645497	-0.192453	0.276409	0.0308972
	200	0.0250863	-0.32252	-0.19888	0.924968	0.278301	0.117728	0.129776	-0.601313	0.0260754	1.01701	-0.435699	0.671181	-0.406035
	201	0.267616	0.710805	-0.676164	0.657448	1.07292	-0.796988	-0.270531	0.782528	-0.7524	0.856472	0.755365	0.0636429	1.32405
	202	-1.22253	0.64969	0.726995	-0.30808	-0.147103	-0.696826	0.420033	0.759445	0.0774563	0.33992	0.743447	0.709558	1.05695
	203	-0.852333	0.318154	-1.22583	0.0918693	-0.339823	-0.890584	-0.233931	0.634221	-0.456376	0.852788	-0.310756	0.0880061	0.53628
	204	-0.317333	0.578509	-0.143076	-0.622713	0.139391	-2.01812	0.438844	0.557607	0.456515	0.477927	0.729565	0.712045	0.763588
	205	-0.505193	-0.669924	-2.11354	0.650113	0.986255	-0.338923	-1.06083	-0.468834	-1.5513	0.477447	-1.67046	-0.490139	-0.831727
	206	-0.37454	-0.0360148	1.1787	-0.83895	-0.110133	-0.520547	0.340165	-0.143192	0.0708712	0.0789524	0.034677	0.520904	-0.0920335
	207	-0.932533	0.951629	0.748626	-0.148579	-0.72627	-1.30782	0.629802	1.38655	0.477213	-0.149038	0.41682	0.737293	1.74966
	208	-0.537509	-0.179466	0.212564	-1.29822	-0.0313109	-0.940189	-0.108416	-0.0488322	-0.00298418	0.828114	0.00670148	-0.450009	-1.65121
	209	-0.731876	-0.310792	0.0512046	-0.422307	-0.358429	-0.501178	0.140222	-0.890619	-0.132492	0.4496	0.170626	0.672562	0.12744
	210	0.0591954	-0.220387	-0.684279	-0.675488	-0.360725	-0.639099	-0.349227	-0.666908	-0.680016	0.71193	0.179796	-0.0676644	0.142304
	211	0.0554467	0.0994697	-2.54893	0.388336	-0.345431	0.488993	-1.05483	0.551622	-2.37539	-0.131826	0.243588	0.299969	-0.705227
	212	-1.93937	-0.245167	-0.724276	0.760799	0.976661	-0.922509	-0.737111	-0.147244	-1.73948	0.756272	-0.217593	0.0141711	-1.05748
	213	-0.816822	0.467407	0.0784645	-0.535628	-0.615454	-0.591113	0.40458	0.646223	0.306399	0.166053	0.707898	0.707515	0.12686
	214	-0.858158	0.808191	0.311832	-0.465412	-0.27831	-0.0190951	0.390051	1.15742	0.26675	0.176909	0.774357	0.5275	1.08301
	215	-1.20663	0.647717	0.460458	-0.10314	-0.817995	-0.867063	-0.119213	0.758699	-0.756434	0.519418	0.743062	-0.108054	1.31368
	216	-0.761697	-0.702751	1.15578	-0.966092	0.107435	-0.55074	0.117915	-1.03867	-0.149009	0.476401	-1.09336	0.313424	-0.580069
	217	-0.034608	-0.112776	-0.00421783	-0.579075	-0.938921	-0.610855	-0.165143	-0.302767	-0.704088	0.869525	-0.191774	0.182897	0.159997
	218	-0.822057	0.605946	-1.23986	0.403715	-0.725045	-1.00595	-0.370052	0.742922	-1.08411	0.892419	0.734916	0.212414	0.921231
	219	-0.715832	0.65719	0.198082	0.456493	0.488884	-1.25665	0.42577	0.91082	0.329698	-0.999004	1.13888	0.710317	0.286591
	220	-0.0134869	0.90963	-0.405436	0.632729	-0.344629	-0.92175	0.0772476	1.18112	-0.0215428	0.298775	0.79414	0.0360474	1.59762
	221	-1.41024	0.708127	-1.00415	1.15684	0.449009	-0.627682	-0.129755	0.781517	-0.200404	1.04984	0.957864	-0.0128194	1.06656
	222	-0.689391	0.689738	-0.762193	0.784199	0.361818	0.587253	-0.198091	0.923114	-0.755257	-0.125601	0.940792	0.356635	1.19206
	223	-0.818578	0.720594	0.450566	0.986363	0.323326	-0.736416	-0.0779973	1.10972	-0.895004	-0.653116	0.939764	0.303686	0.67543
	224	-0.0695844	0.0779711	0.246965	0.3777	-1.45044	-0.511675	-0.00690733	0.196947	-0.674914	-0.404537	-0.154575	0.458046	0.344491
	225	0.224047	1.21649	0.206494	0.95285	0.215809	0.241427	-0.399382	1.61717	-1.75274	-0.408334	1.64051	0.168895	2.00188
	226	0.446586	1.22606	0.83939	1.49058	0.916785	0.805658	0.371171	1.47224	-0.129577	0.190219	1.64238	0.703098	1.82655
	227	-0.00138966	1.09667	1.21796	1.48213	1.117	0.728659	0.720941	1.25177	0.757087	0.222406	1.42761	0.749343	1.67675
	228	1.02228	0.867216	1.2014	1.44016	-0.827121	1.06123	0.560272	1.1651	0.236372	0.372243	0.785868	0.7281	1.22124
	229	-0.262155	1.02377	1.15916	1.47591	1.32346	0.587524	0.150731	1.39583	-0.420804	0.0303836	0.816398	0.257794	1.9702
	230	0.0126337	0.604587	1.20484	1.47745	1.31072	0.605695	0.593678	0.890952	0.734559	-0.0497403	-0.0518754	0.554423	1.41811
	231	0.46656	1.24949	1.21742	1.16717	0.962304	-0.986027	0.715665	1.62964	0.756153	0.411905	0.860419	0.570552	2.00731
	232	0.372539	1.10293	1.17515	0.723955	0.805163	0.758468	0.305717	1.27719	-0.277529	-0.151726	1.61836	0.532514	1.80631
	233	0.074871	1.10099	1.2165	0.477168	0.428074	0.0806342	0.706704	1.57355	0.624917	0.688024	0.831459	0.747461	1.25968
	234	0.218402	0.907086	1.20317	0.45265	0.418845	-0.30177	0.577483	1.36973	0.318181	0.488394	0.00711711	0.730376	1.77411
	235	0.523158	1.0864	1.16674	0.282722	0.4313	0.101416	0.224167	1.43745	-0.407346	0.530414	0.828612	0.343637	1.98049
	236	0.536416	1.10476	0.30317	0.486451	0.131757	0.253881	0.538154	1.44439	0.485499	0.416118	0.832194	0.725176	1.98351
	237	-0.389738	0.380606	0.244243	0.44051	0.132505	-0.0148459	-0.0333087	0.0141686	-0.447777	0.353764	0.690971	0.169168	1.86445
	238	0.151332	0.170051	0.249434	-0.364764	-0.162217	-0.613527	0.0170387	-0.403467	-0.019096	0.464917	0.438428	-0.148034	1.82983
	239	0.425953	0.992049	-0.635634	-0.937712	-0.142165	0.107258	0.122517	1.40182	-0.160894	0.412527	0.810213	0.492127	1.61117
	240	-0.32687	0.699101	0.0439471	-0.758497	-0.436824	0.191929	0.0698404	0.778108	-0.035422	-0.0860161	0.753083	-0.055257	1.91682
	241	0.465602	0.625574	1.20974	-0.137815	0.0865755	-0.640563	0.641199	0.542809	0.742971	0.400854	0.317196	0.500737	1.90473
	242	0.49862	0.518258	1.2099	-0.475176	0.0905083	-0.0267366	0.642742	0.241113	0.743245	-0.461038	0.907351	0.577075	1.71018
	243	-0.639582	0.611159	1.18298	-0.360294	-0.54281	-0.0928035	0.381722	0.70052	0.000829557	-0.578029	0.355448	0.46643	2.07926
	244	0.456191	0.528074	1.21866	-0.42849	-0.466482	-0.73207	0.727678	-0.0607128	0.75828	0.243581	1.12075	0.750234	2.0656
	245	0.398295	0.718135	1.22056	-0.895352	-0.468154	-0.294275	0.746172	0.272237	0.761554	-0.235824	1.54332	0.752679	2.09685
	246	0.512269	0.26327	0.598748	-0.449558	0.305211	0.243646	0.0830541	-0.118893	0.00399432	-0.809274	0.668088	-0.0535099	1.84516
	247	0.426444	0.424808	1.19045	-0.852125	-0.198514	0.212643	0.45414	-0.0460818	0.709858	-1.11246	1.30363	-0.00444587	1.87172
	248	-0.305246	0.427115	-0.635945	-0.843678	0.400084	0.187432	0.119497	0.206688	0.527228	-0.399261	0.700041	-0.0486915	1.8721
	249	0.0936145	0.36074	1.1737	-0.492635	0.231212	-0.225834	0.291727	0.137246	0.30597	-0.431839	0.687096	-0.0259197	1.35424
	250	0.418991	0.305497	0.736518	-0.864278	-0.303126	0.117042	0.28028	0.0838062	0.42604	-0.548479	0.676323	-0.0274332	1.25742
	251	-0.366052	0.439558	1.17814	-0.0747912	0.320206	0.462372	0.334788	0.297597	0.435689	0.319334	1.3065	-0.0202263	0.250809
	252	0.637836	1.03345	-0.964056	0.426247	0.312433	-0.805566	0.0269915	1.03497	0.149525	1.02092	1.42232	-0.0609223	1.77028
	253	0.582792	0.568924	-0.670329	0.937721	0.727192	0.923513	-0.213943	0.553986	-0.368355	0.267598	0.727696	-0.0927781	1.56538
	254	0.175376	0.389964	-0.536413	0.472685	1.04675	0.895175	-0.0540965	0.486392	0.612338	-0.774775	0.271248	-0.665895	1.47281
	255	-0.128696	0.706562	-0.606716	1.46316	1.31092	0.417097	0.402955	0.780926	1.51285	-0.913789	1.54106	-0.249277	0.648517
	256	-0.3029	-0.0155826	-0.603906	-1.48991	-1.49556	-1.20569	0.430204	-0.0911035	0.694217	-0.413363	-0.594368	0.710903	1.02772
	257	0.568582	0.959913	-0.624562	0.702535	0.557528	0.554235	0.229887	0.832247	0.793554	0.833944	1.59047	-0.158358	1.83117
	258	0.194534	1.23209	-0.344726	1.08466	0.815509	0.540489	0.665995	1.62306	1.12139	-0.971868	1.64355	0.742079	1.67441
	259	0.320769	0.0546467	1.15817	1.42695	1.01188	0.0187795	0.141082	-0.15332	0.081624	-0.041864	0.0233657	-0.0458376	0.694466
	260	0.231575	0.140683	1.16871	0.842521	0.437455	-0.016182	0.243277	-0.622086	1.09119	-1.08223	1.24822	-0.993226	1.6481
	261	0.316551	0.0969437	-1.42615	0.475042	0.434192	0.115109	0.00611668	-0.638607	1.4426	0.193539	0.818141	-1.02458	1.64091
	262	0.770481	0.332937	1.17897	0.48835	0.428714	0.132659	0.342843	0.509224	0.49261	-1.11539	0.0776373	-0.0191612	0.93189
	263	-0.311539	0.355877	-1.18398	0.451959	0.4319	-0.0592389	0.076934	0.310362	0.636696	-1.07537	0.686148	-0.049995	1.13717
	264	0.937125	0.687299	0.285583	0.487083	0.427357	-0.00105124	0.367597	0.922193	0.3736	-1.06482	0.750781	0.464562	1.21627
	265	0.493473	0.585023	-1.52203	0.484118	0.433637	0.114828	0.215065	0.811965	1.0862	0.478135	-0.0556907	-0.0360558	1.51965
	266	-0.315631	0.0159533	-1.30608	0.448454	0.430108	-0.0534996	0.0316397	-0.0466182	0.674683	-1.12549	0.254879	-0.0603077	0.358067
	267	0.234745	0.0943417	-1.27549	0.475218	0.451051	0.116819	-0.810464	0.288523	-0.485223	-0.555205	-0.151382	-1.60868	0.691151
	268	0.238114	0.438258	-0.598448	0.475179	0.427194	0.101837	0.483131	0.611338	1.12095	-1.07275	0.337236	0.479838	0.973811
	269	-0.222126	0.0711424	0.187264	0.161378	0.414436	0.0736451	0.552956	0.377768	1.5394	0.346885	-0.942433	0.00861938	0.190236
	270	0.173819	0.423817	-1.17627	0.0065317	-0.192043	-0.841936	0.151732	0.674131	0.126976	-0.54471	0.496377	0.674084	0.248221
	271	0.287303	0.661758	0.172011	0.269667	0.443036	0.87651	0.405039	1.2591	0.56637	-0.537131	-0.243747	0.469513	1.36437
	272	-0.2677	0.203503	-0.606199	0.798145	0.734414	0.503856	0.40797	0.590916	0.836482	-0.551728	-0.7136	0.707963	0.684494
	273	-0.975587	0.552733	-1.38978	1.04306	0.99539	0.300783	0.358814	0.722823	1.09894	-0.540604	1.10502	0.463401	0.269416
	274	-0.505936	0.12217	0.409267	0.828714	1.19207	0.758531	0.428222	0.0353385	0.987968	0.273691	-0.350997	0.230191	1.10634
	275	0.172178	0.821953	-1.55785	1.25319	0.664258	0.124603	-0.132259	1.31961	0.076704	-0.377861	0.0215273	-0.081978	2.11392
	276	-0.420873	0.447539	0.365159	1.45621	1.06935	0.605073	0.000475746	1.04761	0.494755	-0.389787	-0.0980088	-0.778618	0.252121
	277	-0.304317	0.76421	0.173956	1.21978	0.786871	-0.275121	0.423906	0.977652	0.56971	-0.0395863	0.161743	0.472007	2.10443
	278	0.114014	0.457044	-1.30786	1.03738	1.00618	0.635145	0.0144517	0.511728	-0.0452269	-0.579185	0.930844	0.655933	0.687643
	279	-1.05443	-0.0320471	-0.652733	1.00205	1.00459	0.582088	-0.0433118	-0.227903	0.511513	0.338529	0.158542	-0.308281	0.301798
	280	-0.525916	-0.32121	-1.59817	0.945182	0.419615	-0.82101	-0.523278	-0.18858	0.536969	-0.91231	-1.38251	-1.5707	0.775961
	281	-1.03275	-0.33272	-0.682603	1.46071	1.22707	0.900706	-0.33298	-0.459437	0.458535	0.457725	-1.44274	-1.06509	1.32939
	282	-1.06674	0.66443	0.255807	1.02704	0.747266	0.228742	0.0788386	0.895593	0.643423	-0.0694742	0.746321	-0.776905	1.11492
	283	-0.420067	0.536018	1.1443	1.45457	1.01973	0.597939	0.00654706	1.03666	0.789932	0.480328	-0.0652476	-1.50065	0.5721
	284	-1.04053	0.512473	0.292901	0.853342	0.998219	0.721541	0.438562	0.532664	1.51915	0.635061	0.716687	-0.486956	0.75273
	285	0.176621	0.422993	0.316726	1.44188	0.994969	0.253862	0.669619	0.543239	1.15409	-1.11252	0.683731	0.742558	0.384209
	286	0.246622	0.787481	0.301658	0.190316	0.423861	0.22316	0.523494	1.11702	0.574234	-0.572413	0.770319	0.723237	1.13515
	287	0.0773151	0.333414	-1.56042	0.371389	0.663537	-0.99009	-0.157178	0.636635	0.725036	-0.217615	-0.104759	-0.799462	0.538789
	288	-0.320286	0.95511	-0.648806	0.962939	1.01597	0.894286	-0.00522474	1.51845	0.0991915	-0.60636	0.591528	-0.0651819	1.83038
	289	0.832061	-0.497487	-1.56692	0.071792	0.0986347	-1.34853	-0.220205	-0.745161	-0.244961	0.253953	-0.266799	0.386844	-1.34969
	290	-1.62053	-0.611085	-2.1128	0.453162	-0.247141	0.216312	-0.24191	-0.806029	-0.134611	0.207295	-0.288953	0.514744	-1.36836
	291	-0.396236	0.473354	0.326044	0.287867	-0.356229	-1.41972	0.759974	0.544298	1.16996	-0.0450974	0.709058	0.780331	0.113074
	292	0.286514	0.214582	-0.515649	0.0351204	-0.329043	-0.324646	0.147262	0.446558	-0.0587941	-0.964993	0.273083	0.673493	-0.0122952
	293	0.893638	0.0807008	0.287517	0.258697	0.100128	-0.530437	0.38635	0.224387	0.284347	-0.0968911	-0.154043	0.812398	-0.354504
	294	0.809277	0.176373	0.0572438	0.0390389	-0.143774	-0.552543	0.430893	-0.0629717	0.441297	-0.0938436	0.651142	0.818287	0.207537
	295	0.209603	-0.658144	1.2131	0.126483	-0.189786	-0.0766886	0.673797	-0.639338	0.453476	-0.31388	-1.66816	1.46162	-0.82979
	296	0.298643	0.060315	0.861112	0.904771	0.108255	1.03577	0.676792	-0.118605	1.03939	-0.599329	0.425487	0.743506	0.188456
	297	0.291923	0.572274	1.13337	1.29073	1.32278	0.792737	-0.0994662	0.590109	-1.13563	-0.838718	1.1499	0.445809	1.17275
	298	0.29859	0.379746	0.272438	0.720325	1.00101	1.04281	0.240126	0.657485	0.258462	-0.920445	0.289787	0.402939	0.619389
	299	0.309411	0.314773	-1.53196	1.50896	1.22466	1.07389	0.118835	0.32741	0.386057	-0.548184	0.859207	0.7082	0.230292
	300	0.311618	0.525052	-0.594072	1.51474	1.32272	1.06949	0.525574	0.537416	0.587707	-0.241974	0.90163	1.36589	0.72343
	301	0.288234	-0.0631179	0.375941	0.858044	0.0691522	0.903033	0.105031	-0.00488666	-0.04815	0.312145	-0.786127	0.327885	0.609718
	302	0.297218	0.0114918	1.1695	1.47829	0.823604	0.933595	0.250916	-0.125249	0.280899	1.02765	-0.16754	0.132587	0.180429
	303	0.27739	-0.153174	1.16028	1.23206	0.34438	0.684578	0.161587	-0.187445	0.718581	-1.17016	-0.199652	-0.685506	0.153355
	304	-0.352306	-0.123582	0.124266	0.639867	-0.241875	0.624295	-0.05798	-0.176267	0.372419	-0.112221	-0.193881	-0.638403	0.15822
	305	0.578657	0.386347	-1.52579	1.29177	1.03116	0.940014	0.178631	0.488375	0.338907	-0.135265	0.69209	0.910371	0.24206
	306	0.306165	0.736965	-1.49992	0.892709	0.464802	1.03207	0.429498	0.940952	0.697943	0.178394	0.760467	1.1386	1.19983
	307	0.620955	-0.0873978	-1.47943	1.1281	1.10557	1.0794	0.628278	-0.1626	1.55273	-0.939079	-0.186825	1.19604	0.16417
	308	0.524439	-0.109801	-1.63697	0.724728	0.800176	0.923469	0.239261	-0.171062	0.660416	-0.631458	-0.191194	0.956853	0.160486
	309	0.590485	0.195689	-1.40433	1.24741	0.0798516	0.925949	0.217674	0.587965	0.667999	-0.591264	0.0508714	0.575509	-0.432352
	310	0.994551	0.249922	0.300809	1.25602	0.209903	0.830257	0.515258	0.407087	1.09471	-0.73488	-0.163519	0.305991	0.789713
	311	0.584265	-0.0475547	-0.880214	1.11606	1.02568	0.943107	0.0283121	0.000991695	-0.17757	-1.01263	-0.17764	0.883988	0.299248
	312	0.486776	-0.545779	-0.718539	1.43994	0.341084	0.706556	0.457358	-0.979375	1.24493	-0.654168	-0.648242	0.714493	0.015823
	313	0.732975	-0.684641	-0.242249	1.48076	0.919563	0.858903	-0.522905	-1.22139	-0.655431	0.476978	-0.514779	-0.490621	-0.375582
	314	0.137346	0.35509	-0.228948	1.48572	1.12486	0.829891	-0.393922	0.648172	-0.632599	-0.238565	0.284978	-0.473567	0.486808
	315	1.00277	0.0621426	-0.232887	1.50854	1.04686	0.978812	-0.432121	-0.00611192	-0.639361	-0.900099	0.249794	-0.478617	0.735068
	316	0.590717	0.147982	-0.229732	0.989559	0.704765	0.562037	-0.401522	0.190816	-0.633944	0.349333	0.239563	-0.474572	0.188105
	317	0.972043	-0.0361608	-0.23299	1.09704	0.90483	0.591968	-0.433115	0.0350546	-0.639537	0.497635	-0.161326	-0.478749	-0.24519
	318	0.753893	0.178662	-0.226049	0.681966	-0.376599	0.913179	-0.365805	0.320372	-0.627621	0.504477	-0.287021	-0.469849	0.850979
	319	0.820809	-0.109298	-0.23487	1.49217	1.02685	0.835462	-0.451347	-0.170872	-0.642764	-0.0331936	0.0203854	-0.481159	-0.104082
	320	1.01093	0.735628	-0.223591	1.51233	0.98006	0.96614	-0.341973	1.13001	-0.623403	-0.419897	0.374696	-0.466698	1.71415
	321	0.852655	1.06606	-0.218918	1.51497	0.857217	1.08608	-0.296656	1.56035	-0.615381	-0.0350407	0.824647	-0.460706	2.02553
	322	-0.719494	0.30581	-0.230429	1.47907	1.33766	0.889173	-0.408279	0.291451	-0.63514	0.125373	0.275368	-0.475465	1.33045
	323	-1.37295	0.395936	-1.19143	0.893726	0.761508	-0.851923	0.00469754	0.488647	-0.18175	-0.584885	0.323956	0.654644	1.14376
	324	-0.542388	0.546621	-2.50662	0.482059	0.961243	-1.24633	-0.64455	0.895467	-0.172044	0.851243	0.358368	-1.04632	0.469921
	325	-0.78812	-0.547969	-1.41997	-0.363828	0.252399	-0.456293	-1.07277	-0.570498	-1.18453	0.77709	-1.06317	-1.41496	-0.418497
	326	-0.125929	-0.255905	-1.56193	0.694074	1.06766	-0.698166	-0.17187	-0.490758	0.0633029	0.747107	-0.600171	0.224803	0.136465
	327	-0.389997	0.02877	0.247302	-0.632181	-0.375264	-1.14672	-0.00363683	0.0708421	0.0930833	0.795461	-0.179676	-0.345027	-0.209909
	328	-0.881504	-0.563078	0.697125	0.912167	0.217391	-0.473413	0.225327	-1.17547	-0.00118238	0.0584099	0.1164	0.683815	-0.81416
	329	-0.608806	-0.416581	-1.70076	-1.23711	0.909247	-0.800703	-0.379314	-0.580671	0.372196	-0.157087	0.134489	-0.757023	-1.29702
	330	-0.289296	-0.451451	-0.776953	-0.827309	-0.0198747	-0.907698	-0.109124	-0.795204	-0.0860594	-0.0922019	-0.273328	0.207272	-0.402628
	331	-0.940941	-0.423568	-1.44426	-0.954699	-0.368364	-0.524864	-0.169542	-1.14919	0.0404481	0.406721	0.935159	0.12315	-0.791222
	332	-0.215604	-0.244395	-0.651917	-0.295523	-0.355598	-0.643093	-0.0353911	-0.675976	0.0503849	0.562843	0.569084	0.140887	-0.761764
	333	-0.516202	-0.286244	-0.737236	0.652012	-0.343527	0.472877	-0.862794	-0.732804	-0.764704	0.226465	0.159907	-1.61559	0.638418
	334	-0.646742	-0.303054	0.192484	-0.0234813	-0.587264	-0.546157	-0.535251	-0.914106	-1.45826	-0.121692	0.943155	-0.165617	-0.264466
	335	-0.0224876	0.484905	-0.674855	-0.147046	-0.819786	-0.8033	-0.257837	0.697204	-0.650062	0.127324	1.11233	-0.126382	-0.248677
	336	-1.03889	-1.29297	-0.946556	-1.0825	0.114933	-0.553571	-0.61505	-1.96422	-0.365778	0.228614	-1.22396	-0.757032	-1.2642
	337	-0.699848	-1.45054	-1.47542	-0.473185	-0.938663	-0.617189	-0.471664	-2.45985	-0.20945	0.408226	-0.853678	-0.257623	-1.55476
	338	-0.922842	-1.23154	-1.75814	-0.278606	-0.747682	-0.997848	-0.935742	-1.88203	-1.08599	0.0764036	-0.810968	-0.768273	-1.51875
	339	-0.693558	-0.890599	-0.716403	-0.285398	0.477174	-1.24519	-0.660764	-1.10962	-0.778012	0.391845	-1.12999	-0.681609	-1.47887
	340	0.0557492	0.357514	0.88259	0.334262	-0.351076	-0.915971	-0.253751	0.31098	-0.849423	0.470888	0.285451	-0.486193	1.13744
	341	0.151837	0.331493	-1.56505	-0.616833	-1.47435	-0.534787	-0.202058	0.3663	-0.238418	-0.62247	1.0669	-0.0150731	0.160059
	342	0.497152	-2.27039	-1.67789	1.09064	1.12123	0.870151	-1.29634	-2.91806	-1.02017	-1.27689	-2.6001	-1.41336	-2.6936
	343	0.406319	-2.38304	-1.66643	1.2903	1.1228	0.816183	-1.18524	-2.9606	-1.00676	-1.31976	-2.99409	-1.01051	-2.91363
	344	0.170145	-1.53947	-1.67135	1.46452	1.33093	0.662838	-1.23299	-2.32184	-1.01521	-0.954094	-1.64346	-1.48111	-0.556909
	345	0.471189	-1.39888	0.869997	0.438024	0.419703	-0.243323	-0.375869	-1.81466	-0.500917	-0.496712	-1.82469	-0.50234	-1.80332
	346	-0.392402	-1.10161	-1.56792	0.44156	0.13076	0.247059	-0.229867	-1.658	0.341992	-0.521459	-1.37558	-0.0187499	-0.484918
	347	0.136398	-1.09518	-1.609	-0.37644	-0.159081	-0.588659	-0.628272	-1.61455	0.241942	-0.327801	-1.16989	-1.32503	-0.901645
	348	0.402963	-0.935739	-1.59369	-0.956597	-0.145223	0.142348	-0.479794	-1.25725	0.29775	-0.322722	-1.13879	-0.917243	-0.87543
	349	0.414769	-0.878484	-1.6185	-0.753299	-0.433954	0.262893	-0.720407	-1.10504	-0.00928925	-0.136268	-1.12763	-1.41334	-0.866017
	350	0.380282	-0.822194	-1.45881	-0.908787	-0.458758	-0.262006	-0.310606	-1.08378	0.704134	-0.134475	-1.11665	-0.976339	-0.856762
	351	0.487983	-1.74793	0.241843	-0.470664	0.291966	0.276659	-0.0565798	-2.04451	0.0365535	-0.991197	-2.87024	0.386981	-2.02285
	352	0.284631	-2.32919	-0.578739	-0.881775	-0.201578	0.257455	-0.464563	-2.94027	0.417581	-1.31805	-2.98359	-0.915229	-2.90478
	353	0.749607	-0.767416	-0.7596	1.03793	1.09654	0.574021	0.0591624	-1.06309	0.375494	-0.13273	-1.10597	0.554551	-0.847756
	354	0.534871	-1.96594	-1.60976	1.41655	0.465489	0.469845	-0.635712	-2.48292	0.382137	-0.967678	-2.5202	-1.04515	-2.51501
	355	0.792313	-2.35325	-1.40259	1.25052	0.724906	0.882427	-0.904299	-2.94935	-0.103428	-1.31881	-2.98829	-1.28539	-2.90873
	356	0.562888	-2.3039	-1.58517	1.47173	1.0119	0.994227	-0.397163	-2.93071	0.289569	-1.31724	-2.97866	0.0877223	-2.90062
	357	0.779039	-1.93509	0.237419	1.06919	0.805265	0.629288	-0.099484	-2.51229	0.672367	-1.12086	-2.50572	-0.3577	-2.46156
	358	-0.0309404	-1.39178	0.710422	-0.220517	-0.342169	0.116948	0.354281	-1.76761	0.692181	-0.530703	-2.01426	0.593571	-1.85053
	359	0.452118	-0.83677	-1.69434	-0.0261409	-2.00896	-0.0334293	-0.317109	-1.08929	0.374544	-0.134939	-1.11949	-0.641505	-0.859159
	360	0.209357	-1.20227	-0.744491	-0.873344	-1.9479	0.163405	0.205684	-1.54748	0.905108	-0.524666	-1.76582	0.248895	-1.24929
	361	0.42379	-0.51292	-1.39379	-0.0284277	-1.02922	0.580563	0.319879	-0.7774	1.49814	0.0295444	-0.641834	0.0805669	-0.500481
	362	-0.00312048	-0.281813	-0.640834	-0.498509	0.0412199	-0.0536905	0.0720834	-0.384575	0.507431	0.450523	-0.617295	0.0478041	-0.197832
	363	0.815144	-0.953985	-0.645065	-0.653884	0.942939	-0.0409536	0.031056	-1.08919	0.634965	-0.133603	-1.55685	0.118513	-1.57704
	364	0.917139	-0.0418524	-0.742606	0.69355	-0.188752	1.06102	0.223963	-0.145397	0.465177	0.458167	-0.177943	0.607501	0.171658
	365	0.259535	-0.747794	1.07865	-1.13511	-0.649719	0.971643	0.508727	-0.839704	1.16269	0.251049	-1.32067	0.15051	-1.22294
	366	0.818222	-2.30697	-0.576296	-0.241474	-0.242098	0.151043	-0.440877	-2.93187	0.28183	-1.31734	-2.97926	-0.689029	-2.90112
	367	0.27114	-1.12054	-0.673276	-0.21574	-1.81059	0.992778	-0.242526	-1.30064	0.586535	-0.178195	-1.55532	-0.917031	-1.54888
	368	0.828938	-0.480911	-0.495103	-1.01876	-0.916743	0.0791944	0.34651	-0.311233	0.987773	0.444181	-1.47164	0.338316	-0.914413
	369	0.242121	-2.31492	-1.33064	-0.902236	1.04597	1.0386	-0.206461	-2.93488	0.59292	-1.31759	-2.98081	0.265204	-2.90243
	370	0.817819	-2.06258	-1.67742	-0.39593	0.300376	0.149308	-0.153017	-2.83957	1.16894	-1.30955	-2.32254	-0.293977	-2.47536
	371	0.254745	-1.00178	0.233451	-1.27674	-0.642619	0.975838	-0.137964	-1.51613	0.373366	-0.484063	-0.940191	-0.648979	-0.709384
	372	1.01656	0.46128	1.17105	1.49595	0.487413	1.09568	0.0338826	0.513328	0.467442	-0.57905	0.93167	-1.03708	0.68834
	373	1.01102	-0.00584794	0.790496	1.48638	0.379789	1.10148	-0.00801698	-0.218008	-0.0681616	0.339363	0.163651	-0.200645	0.306105
	374	0.00247318	-0.373924	-1.36758	1.44028	-0.00311674	1.05124	-0.564733	-0.20849	0.244394	-0.913989	-1.39279	-1.39906	0.767294
	375	0.921507	-0.251568	-1.5614	0.961321	0.996838	-0.130484	-0.166646	-0.428785	0.266955	0.46031	-1.42692	0.0227421	1.34273
	376	1.00076	0.696959	1.18038	0.262963	0.40698	1.04854	0.356507	0.90788	0.685022	-0.068438	0.752665	-0.302748	1.12027
	377	1.01947	0.558558	0.287714	1.39374	-1.79853	1.04946	0.388264	1.04517	0.562237	0.481046	-0.060852	0.18724	0.575806
	378	-0.226155	0.495098	1.18886	1.3605	-1.79886	0.984499	0.438734	0.526101	0.365871	0.634507	0.713299	0.204745	0.749873
	379	0.895116	0.345077	0.900401	1.10128	-0.890445	-0.777532	-0.313126	0.513809	-0.0265217	-1.115	0.668536	-1.71115	0.371399
	380	0.990572	0.718755	1.15818	-0.552891	-0.703842	1.00452	0.141218	1.09106	0.646912	-0.574602	0.756916	-1.11599	1.12385
	381	0.378755	0.278547	0.24584	0.496188	-0.532859	1.01721	-0.0178182	0.615912	0.355556	-0.219363	-0.115459	-0.705868	0.529768
	382	0.947091	1.01708	1.06539	0.18186	-0.870495	0.0981061	0.380133	1.54185	1.26332	-0.604386	0.603614	-1.16054	1.84057
	383	0.378796	-0.628393	0.189004	1.06966	-1.79656	1.03284	-0.568994	-0.794605	-1.3523	0.249783	-0.292328	-0.317816	-1.37121
	384	0.93073	-0.623004	0.176089	0.257253	-1.84094	0.118321	-0.694242	-0.810531	-1.50927	0.206915	-0.291277	-0.610905	-1.37032
	385	0.886362	0.331687	1.14509	-1.63226	0.0570536	0.985687	0.0142842	0.49079	-0.0554184	-0.0496099	0.681431	-0.488422	0.0897815
	386	0.887613	0.124969	0.753044	-1.28216	1.25606	1.02406	-0.466184	0.412711	-0.234338	-0.967847	0.255607	-1.53633	-0.0270289
	387	0.272242	-0.0774181	0.224506	-1.00225	-2.11349	0.945103	-0.224703	0.164665	-0.357613	-0.101928	-0.184879	-0.596154	-0.380501
	388	0.867583	0.0976841	1.13837	0.980565	-1.82701	0.12131	-0.0509121	-0.0926933	-0.191594	-0.0963501	0.635796	-0.680469	0.1946
	389	0.798574	-0.854966	-1.28726	-1.17964	-0.818937	1.00636	-0.829665	-0.713679	-0.858799	-0.320149	-1.70655	-0.947337	-0.86215
	390	-0.339951	-0.065212	0.776171	-0.215655	-0.794322	0.960487	-0.241909	-0.166018	0.057294	-0.603328	0.401007	-1.25975	0.167817
	391	-0.609197	0.603626	2.04514	0.17905	0.567214	-0.866563	0.0540704	0.601951	0.234649	-0.837719	1.15601	-1.24132	1.1779
	392	-0.367172	0.370952	0.575649	-0.00279459	0.117141	-0.862107	-0.140956	0.654163	0.328206	-0.920725	0.288072	-1.3099	0.617943
	393	-0.445186	0.312805	1.81739	0.107235	-2.12736	-0.901888	0.123068	0.326667	0.121902	-0.548247	0.858823	-0.934966	0.229969
	394	-0.0106018	0.505497	1.16326	0.582067	-0.708856	-0.586911	0.190399	0.530029	0.488891	-0.242597	0.897816	-0.752498	0.720215
	395	-0.209826	-0.065833	-0.651274	0.0684342	-1.02105	-0.376733	-0.0291564	-0.00591217	0.121334	0.312059	-0.786657	-0.0468487	0.609271
	396	-0.321457	-0.000109195	0.262299	-1.44871	0.417177	-0.487271	0.141794	-0.129631	-0.157482	1.02728	-0.169802	0.565477	0.178521
	397	0.144402	-0.235904	0.185539	1.01505	-2.07494	-0.162188	-0.602602	-0.218692	-0.289254	-1.1728	-0.215786	-1.93285	0.139753
	398	-0.283367	-0.147339	0.228505	-1.15915	-1.5346	0.00449553	-0.185929	-0.18524	-0.215495	-0.112978	-0.198514	-0.593001	0.154314
	399	0.0908818	0.377553	1.15576	1.09016	-2.08828	-0.413705	0.117711	0.485054	0.107849	-0.135545	0.690375	-0.628988	0.240614
	400	-0.367449	0.757912	1.18894	-1.31852	0.615455	-0.653205	0.439485	0.948864	0.842061	0.179061	0.764552	-0.303407	1.20327
	401	-0.40944	-0.190652	0.18826	1.08417	0.877747	-0.312133	-0.576212	-0.2016	-0.284582	-0.942368	-0.206961	-1.56784	0.147193
	402	-0.121672	-0.187338	0.206423	-1.40486	0.441575	0.108424	-0.400076	-0.200349	-0.253403	-0.633928	-0.206315	-1.04713	0.147738
	403	0.471095	0.17081	0.206219	-0.200619	0.631386	-0.637941	-0.402046	0.578568	-0.268725	-0.592056	0.0460196	-1.18782	-0.436443
	404	0.146742	0.184948	0.209966	0.692545	-0.18105	-0.0660813	-0.133611	0.382546	0.50138	-0.73695	-0.17619	-1.23813	0.779031
	405	-0.543585	-0.112783	-0.465548	-0.369774	-2.13333	-0.977835	-0.505705	-0.0236455	-0.0214652	-1.01471	-0.190361	-1.72498	0.288523
	406	-0.593176	-0.705032	-0.256308	-1.08801	-2.13694	-0.19659	-0.659251	-1.03953	-0.589533	-0.659241	-0.679299	-1.40526	-0.0103605
	407	0.694912	-0.659286	0.101577	0.487967	-1.51539	-0.308525	-0.278008	-1.21181	-0.836674	0.477786	-0.509834	0.0821785	-0.371413
	408	-0.16966	0.390549	0.592441	0.40584	0.545573	0.33679	0.0218953	0.661565	0.241195	-0.237435	0.291893	-0.558217	0.492638
	409	0.189487	0.040103	0.245013	-2.22881	-0.887186	-0.0849376	-0.257941	-0.0144365	0.202816	-0.900801	0.245496	-1.3585	0.731444
	410	0.842094	0.160359	0.454856	-1.69829	-0.373013	0.316577	-0.0363937	0.195491	-0.109557	0.349727	0.241977	-0.295525	0.19014
	411	0.360336	-0.0547347	0.446433	-0.424329	-0.115704	1.00084	-0.118083	0.0280391	-0.370802	0.497043	-0.164949	-0.111264	-0.248244
	412	0.0293726	0.21414	-0.284627	-0.468219	-0.321202	0.547467	0.109988	0.333772	0.417259	0.505607	-0.280103	-0.0811085	0.856812
	413	0.328113	-0.0859633	0.350026	-0.0449778	-0.884105	-0.347272	-0.146282	-0.162058	-0.253107	-0.0324503	0.0249361	-0.435492	-0.100246
	414	0.530906	0.776152	0.846117	-0.803375	-1.93449	0.203987	0.436412	1.14532	1.17125	-0.418606	0.382599	-0.774607	1.72081
	415	-1.30904	1.08628	1.21895	-2.27107	-1.91766	0.312427	0.730528	1.56799	1.45499	-0.0343966	0.82859	-0.395696	2.02885
	416	-0.0381625	0.412036	0.615506	-2.40894	-1.78249	-2.18305	0.24557	0.331573	0.513632	0.128757	0.296084	-0.512473	1.34791
	417	0.677298	0.421339	1.02565	-0.146522	-0.262641	-0.62606	0.131881	0.498242	0.652812	-0.584076	0.328911	-1.00993	1.14793
	418	-1.25061	0.576054	1.1779	0.991465	1.20556	0.797565	0.332449	0.906585	0.282358	0.85218	0.364108	0.212195	0.47476
	419	-1.50643	-0.456222	-0.673894	-2.27619	-2.03162	-2.49819	-0.248516	-0.535844	-0.743356	0.780012	-1.04528	0.166541	-0.403412
	420	-0.899842	-0.252858	0.0405654	-2.49129	-2.24729	-2.71805	0.0370458	-0.489607	-0.162919	0.747204	-0.599577	0.0208704	0.136966
	421	-0.735095	0.0306696	0.0446007	-1.44731	-1.3502	-1.74882	0.0761794	0.0715596	-0.181664	0.795521	-0.179306	0.209471	-0.209597
	422	0.419428	0.440831	0.276462	0.0819606	0.741507	-0.265949	0.279143	0.330652	0.265369	1.00204	1.11722	0.408098	-0.117556
	423	0.239436	0.544211	-1.52319	-0.295423	0.0918749	0.244986	0.203818	0.548002	0.4011	1.04462	1.5094	0.719436	-0.440436
	424	0.4191	0.419303	-0.580828	-1.77041	-2.17263	-0.00456165	0.654009	0.672426	0.610442	0.248939	0.284015	1.38287	0.247479
	425	0.872577	0.330487	1.18537	0.388856	-2.10087	0.264103	0.404828	0.467276	0.308144	0.693944	0.681197	0.152937	-0.548558
	426	0.989779	0.44889	1.17211	0.693574	-0.748143	0.789507	0.276249	0.832144	0.738878	1.04158	0.704287	-0.670346	-1.01718
	427	0.596974	0.850473	0.138241	0.500586	-0.685268	1.01569	0.0775495	1.47892	0.39641	0.671221	1.19711	-0.620484	-0.414687
	428	0.490267	0.554573	-1.52285	0.528628	1.17752	0.302231	0.207133	0.548566	0.343952	1.04495	1.09692	0.91414	0.141191
	429	0.469967	0.324306	-1.50738	0.542084	1.28198	0.485048	0.357232	0.636545	0.685151	-0.137241	0.671531	1.12905	-0.932912
	430	0.58498	0.206552	-1.47315	0.523228	0.719551	0.558765	0.689167	0.435077	1.56351	-0.66949	0.657027	1.2041	-1.09064
	431	0.724847	0.14061	-1.63325	0.541924	0.786694	0.750506	0.275352	0.0720629	0.666805	-1.05474	0.644167	0.961625	0.15328
	432	0.338834	0.383034	-1.40065	0.479631	0.0417031	0.392206	0.253347	1.15383	0.674314	-0.624582	-0.0950822	0.580226	-0.731587
	433	0.945421	0.717083	0.304598	0.534178	1.27155	0.149609	0.552005	1.14942	1.10121	-0.653228	0.75659	0.31085	0.296438
	434	0.670278	0.639038	-0.86318	0.477241	-1.19592	1.01283	0.193504	0.944986	-0.148328	-0.689931	0.326868	0.90583	1.69827
	435	0.780842	0.424324	-0.698815	-0.71403	-1.29179	0.351454	0.648629	0.629951	1.27878	-0.69677	0.699497	0.739782	0.119777
	436	0.285053	-0.0323133	-1.58152	-0.160304	-1.79813	0.977769	-0.361799	0.122717	-0.545258	-0.711316	-0.176082	-0.00503384	0.423113
	437	0.778793	0.681572	-0.523084	0.321092	0.481933	0.124662	0.0751563	1.26659	-0.156631	-1.03244	0.749664	0.468897	0.162072
	438	0.212804	0.0526348	-0.419959	0.420549	-2.07351	0.984054	-0.0635991	-0.142283	-0.593541	-1.24218	1.41354	0.489017	-0.38289
	439	0.779519	-0.0127778	-0.641406	0.917492	0.444409	0.15465	0.0665429	-0.0268947	-0.158156	-0.527379	0.614254	0.770114	-0.932788
	440	0.845001	0.748526	-0.611247	0.665601	-0.940275	1.02918	0.359009	1.13488	0.655941	-0.686443	0.762722	0.392626	1.0732
	441	0.816112	0.862496	-0.897286	1.0312	1.3114	0.565093	-0.137245	1.48346	-0.736227	-1.21638	0.784948	0.635876	1.01896
	442	0.377019	0.21776	-1.42907	0.615841	1.30482	1.05335	-0.0222555	0.406737	-0.586222	0.805235	-0.127314	1.36959	0.214342
	443	0.486041	0.432275	0.343737	0.928863	-0.0858728	0.12503	-0.207268	0.502373	-0.0612085	0.274746	1.11555	-0.962676	-0.0804258
	444	0.894792	0.757627	0.0597879	1.02841	1.2975	0.536115	0.455566	0.975166	0.710111	0.259716	0.764497	0.561989	0.94617
	445	0.66975	0.473933	-1.38287	1.14562	0.493039	1.0717	-0.713026	1.16175	-0.709744	-1.22876	-0.119833	-1.05537	0.955071
	446	0.153754	0.0562432	-1.18798	0.0753432	-1.99887	0.227504	0.038187	0.37214	-0.175822	-1.24206	-0.573314	0.659071	0.719333
	447	0.580321	0.183427	-2.50976	0.81691	-0.0359915	-0.23687	-0.675004	0.2778	-0.177435	0.61951	-0.176487	-1.05035	0.778781
	448	0.58629	0.607655	-1.40388	1.19344	-0.361067	0.310239	-0.91679	0.761529	-1.15692	-0.128215	1.14975	-1.39433	1.05004
	449	0.638147	0.3642	-1.55355	1.44634	0.42537	0.531461	-0.0905893	0.651613	0.077691	-0.664469	-0.141233	0.23555	1.13854
	450	0.159204	0.022175	0.239555	0.768667	1.0387	0.302853	-0.0787656	0.0683511	0.0797841	-0.675363	-0.173916	-0.35496	0.487617
	451	0.957341	0.527402	-2.19561	0.967639	1.33464	0.284096	-1.85667	0.564713	-2.79949	0.213096	1.1341	-2.10852	1.43002
	452	0.894436	0.258218	-2.66064	0.572743	1.33742	0.721697	-2.13821	0.377647	-2.99723	-0.667845	1.03913	-2.50274	0.7427
	453	0.812899	0.276413	-0.459545	0.562441	1.0192	0.819914	-1.25925	0.618455	-2.20205	-0.667265	0.256149	-1.46308	0.730927
	454	0.979165	0.383935	-1.8916	0.5576	0.172259	0.697017	-1.1862	0.659067	-1.73396	-0.66384	0.69162	-1.25404	0.748605
	455	-0.26974	0.51994	-0.426467	0.873318	1.3224	0.515312	-0.938469	0.710437	-1.55304	-0.659508	1.50467	-1.22561	0.264025
	456	0.235496	0.531401	-0.739286	-2.33889	1.19929	-0.647827	-0.882677	1.35841	-1.53246	-0.435226	-0.0661481	-1.007	0.265909
	457	0.483422	0.372745	-0.729516	-1.9867	0.285625	0.0447109	-0.787925	0.65484	-1.2689	-0.0964117	0.689438	-0.994475	0.239824
	458	0.357959	0.258731	-0.719748	0.536466	-0.769778	0.672561	-0.693201	0.463234	-1.11734	-0.667828	-0.119323	-0.874658	1.51438
	459	0.899915	0.294338	-1.64333	-2.31486	0.376589	0.0616982	-1.19332	0.32814	-1.50167	-0.322826	0.674147	-1.65477	1.12705
	460	0.351073	0.0309265	-2.6613	-1.11569	0.611686	1.00357	-2.14461	0.44034	-2.99836	0.460485	-0.163749	-2.50359	0.312151
	461	0.955051	0.829477	-2.65073	0.946694	0.94113	0.17335	-2.04206	1.34041	-2.98021	0.407349	0.778509	-2.49003	1.72198
	462	0.652884	0.499782	-0.72368	0.0658334	1.10642	1.04709	-0.731334	0.338306	-1.12409	-0.246533	1.50074	-0.8797	1.1756
	463	0.942828	0.45432	-1.83563	0.666812	-1.21246	0.0270197	-1.68726	0.685652	-2.66677	0.095887	0.705346	-2.09776	1.15336
	464	0.983239	0.355311	-2.64879	-0.941031	-1.71521	0.995744	-2.02322	0.648255	-2.97688	-0.096967	0.686038	-2.48754	1.13708
	465	0.963559	0.38051	-2.6544	-2.09349	0.0318991	0.988344	-2.07764	0.806316	-2.98651	-0.663949	0.690952	-2.49473	1.01269
	466	0.354449	-0.111597	-2.52649	-0.70089	1.30333	1.02986	-1.97604	-0.0231977	-2.71033	1.02373	-0.191544	-2.19591	0.417246
	467	0.582763	0.647434	-1.67628	-0.975775	0.0138192	0.0756805	-1.2808	0.948157	-1.87294	-0.655447	1.15751	-1.67086	1.23348
	468	0.955421	0.552792	-0.719779	-0.530259	0.474643	0.524437	-0.693501	0.722846	-1.11739	0.172527	0.72455	-0.874697	1.16955
	469	0.238757	0.296632	-1.54765	0.645968	0.0794978	1.03275	-1.17218	0.626092	-1.60067	-0.437634	0.674594	-1.47841	0.22731
	470	-0.132789	-0.253671	-0.500038	-0.902818	0.584371	-0.152104	-0.745214	-0.266425	-1.01071	0.490706	-0.633753	-0.983496	0.136832
	471	0.564707	0.0773209	0.839143	0.451945	0.518428	-0.361226	0.368777	0.164127	0.16025	-0.63432	-0.197179	0.702781	0.191252
	472	-0.303854	1.04204	1.21947	-0.824104	0.844532	0.20255	0.735541	1.40274	0.759672	0.531979	1.60649	0.751274	0.349866
	473	0.0850751	-0.0259397	1.20188	1.34391	0.144365	-0.558515	0.564926	-0.171961	0.72947	-1.24468	-0.217317	0.533653	0.720586
	474	-0.0681023	0.00170076	1.20427	0.543528	-0.663816	0.0182816	0.588169	-0.0214261	0.733584	0.269854	-0.583951	0.536726	0.52362
	475	0.572371	1.26768	1.22566	0.237994	0.197351	-0.452914	0.795615	1.50592	0.770306	1.06766	1.27847	0.759217	1.80162
	476	-0.248573	1.38011	0.883978	1.34414	-1.57941	0.461333	0.803574	1.67897	0.771715	1.07125	1.67242	0.760269	1.82011
	477	0.723589	0.420091	1.20413	0.271694	1.24484	-0.547972	0.586755	0.483159	0.733334	-0.279534	0.284169	0.536539	0.706173
	478	0.960616	0.589573	1.21294	-0.893937	-1.10783	0.61232	0.672271	0.736738	0.748472	0.47828	0.731723	0.547846	0.52536
	479	1.01063	0.67789	1.20487	1.02448	1.20215	1.08524	0.594001	0.770096	0.734616	0.550843	0.748946	0.537497	0.93306
	480	-0.54218	-0.671322	1.18856	-0.0285241	-1.0599	0.956973	0.435829	-0.99422	0.706617	0.482472	-1.04475	0.321521	-0.470979
	481	0.884458	0.794337	1.21263	0.943405	0.412752	-0.949673	0.669259	0.814079	0.747939	0.493625	0.771656	0.547447	1.33779
	482	1.01949	0.735521	1.0955	1.49705	0.476479	1.08662	0.672163	0.791864	0.748453	1.01143	0.760185	0.742894	1.07106
	483	1.01983	0.75705	1.2154	1.49251	0.371417	1.08417	0.696108	0.799995	0.752691	1.01211	0.764384	0.74606	1.20313
	484	0.0171964	0.942277	2.18615	1.44865	-0.0334314	1.0157	1.42151	0.928941	1.69315	1.01801	0.842984	1.56048	1.80367
	485	0.933865	0.847726	2.18334	0.968591	0.973534	-0.159447	1.3943	0.834244	1.68833	1.015	0.782067	1.55689	1.08951
	486	1.00158	0.817848	2.18313	0.26128	0.386641	1.039	1.3922	0.822959	1.68796	1.01405	0.776241	1.55661	1.21313
	487	1.02193	0.815889	2.19068	1.39339	-1.81863	1.03744	1.46548	0.822219	1.70093	1.05327	0.775859	1.5663	1.2128
	488	-0.239731	-0.582014	2.17206	1.34655	-1.8249	0.995407	1.2849	-0.993062	1.66897	1.00875	-1.06981	1.54242	-0.560218
	489	0.900697	0.896829	2.19173	1.10204	-0.922824	-0.799462	1.47566	0.852791	1.70274	1.01657	0.791643	1.56764	1.35464
	490	0.99137	0.836245	2.15859	-0.554546	-0.723741	0.995205	1.15423	0.829908	1.22718	1.01464	0.779828	1.16815	1.60933
	491	0.375821	0.10925	2.30246	0.490274	-0.563602	1.0094	1.41059	-0.0883249	1.69122	0.801778	-0.148475	1.74247	0.325029
	492	0.944138	0.818157	2.16929	0.17721	-0.89015	0.0948137	1.25803	0.823076	1.25825	1.01406	0.776301	1.43158	1.21318
	493	0.385923	0.0467767	2.03968	1.07197	-1.8263	1.00953	1.13991	-0.111921	1.39267	0.989488	-0.160658	1.18323	0.0577024
	494	0.94666	0.786691	2.04305	0.266964	-1.86805	0.0821727	1.17258	0.811191	1.37278	0.823357	0.770165	0.970988	1.208
	495	0.891004	0.77186	1.7206	-1.63078	0.0375241	0.970444	1.13503	0.805589	1.37799	1.05187	0.767272	1.22025	1.20556
	496	0.894362	0.762711	2.03761	-1.27989	1.22854	1.00225	1.11986	0.802134	1.38912	1.01229	0.765488	1.14211	1.07553
	497	0.273072	0.0604223	1.81424	-1.00469	-2.14038	0.932901	1.13641	-0.106767	1.35256	0.950637	-0.157997	1.26856	0.317001
	498	0.875054	0.770843	2.03146	0.984571	-1.84448	0.102433	1.06021	0.805205	1.07533	0.973266	0.767074	0.95613	1.07687
	499	0.817005	0.769309	2.04577	-1.1681	-0.847655	0.965606	1.19898	0.804626	1.49329	1.0125	0.766775	1.06678	1.20515
	500	-0.347509	-0.628537	1.79413	-0.225079	-0.823179	0.960745	0.941308	-1.01063	1.23926	0.928691	-1.07888	1.15697	-0.567867
	501	-0.623719	-0.543659	2.03085	0.163907	0.537441	-0.855673	1.0543	-0.978575	1.4985	0.970681	-1.06233	1.15041	-0.553912
	502	-0.370744	0.144139	2.16237	-0.00904716	0.0879224	-0.868294	1.19092	0.244999	1.25263	1.03188	-0.928198	1.53	0.379142
	503	-0.444774	0.371985	1.20726	0.106448	-2.13705	-0.906463	0.617152	0.803096	0.738715	0.999847	-0.694228	0.280998	0.416604
	504	-0.0261136	-0.758694	1.19526	0.567656	-0.725373	-0.569088	0.500748	-1.2314	0.718109	-0.357685	-0.689764	0.525167	-0.989614
	505	-0.208513	0.0939556	1.24467	0.0672435	-1.04053	-0.386695	0.979908	0.54954	1.76288	-0.515156	-0.552474	0.54552	-0.730739
	506	-0.321648	0.0441267	2.17562	-1.45162	0.393305	-0.496634	1.31936	0.530719	1.67507	-0.0675929	-0.372656	1.54698	-1.79135
	507	0.147629	0.127167	2.17321	1.01348	-2.11109	-0.181925	1.29599	0.562084	1.38707	-0.435525	-0.144981	1.54389	-1.37468
	508	-0.279123	0.269538	1.81281	-1.15845	-1.55817	-0.0117565	1.12246	0.615858	1.51056	0.588036	-0.531718	0.964361	0.0459503
	509	0.0866073	0.0680724	1.24322	1.08442	-2.10821	-0.41502	0.965874	0.539763	1.88379	-0.0668301	-0.731551	0.258277	-0.853681
	510	-0.374041	0.229499	0.760556	-1.32505	0.604924	-0.647051	0.745501	0.600736	1.45009	-0.140261	-0.518995	0.428731	0.0729803
	511	-0.405806	0.172989	0.552187	1.08446	0.854912	-0.327121	0.675381	0.579391	1.2658	-0.670559	-0.137459	0.576861	-0.726752
	512	-0.128568	-0.694822	0.992044	-1.41376	0.41266	0.107613	0.807701	-1.03567	1.58449	-0.737489	-0.90932	0.760815	-0.658915
	513	0.472191	0.323546	1.22821	-0.202498	0.607462	-0.64936	0.820314	0.636257	1.03912	-0.287679	-0.311119	0.928941	0.231735
	514	0.129657	-1.18786	1.32215	0.675778	-0.20699	-0.0495879	0.592504	-1.86553	1.10838	0.00804537	-1.18655	0.570432	-1.6401
	515	-0.543976	-0.0777416	1.22756	-0.373191	-2.1602	-0.988097	0.814009	-0.158953	1.03801	-0.300461	-0.375891	0.761649	0.165757
	516	-0.584888	0.0789039	2.17403	-1.08527	-2.17104	-0.223496	1.30394	0.395312	1.4086	0.805881	-0.548363	1.54494	-0.885513
	517	0.700939	-0.101161	2.13385	0.490509	-1.53544	-0.32617	0.914299	-0.167798	0.914707	-0.450305	0.0219724	0.953003	-0.738214
	518	-0.173981	0.0332645	-0.211535	0.402062	0.543015	0.342581	0.00705114	0.229531	0.231014	0.0469422	-0.338737	-0.0913592	-0.0175014
	519	0.189656	0.0824165	-0.617526	-2.22996	-0.898287	-0.0896999	0.298124	0.396638	0.682241	-0.29536	0.0358273	0.353416	-0.708031
	520	0.840883	0.117415	2.15108	-1.70196	-0.396355	0.309039	1.08147	0.409858	0.961309	-0.518162	0.639644	1.51553	-1.89799
	521	0.358316	-0.149851	2.17223	-0.429383	-0.145364	0.992027	1.28652	-0.334732	1.66925	-0.526675	0.193552	1.54264	-0.746219
	522	0.0247728	-0.104421	2.17432	-0.475064	-0.348378	0.543732	1.30682	0.474611	1.67285	-0.485942	-0.787136	1.54532	-1.80677
	523	0.331304	0.255556	2.18258	-0.045731	-0.91291	-0.363979	1.38686	0.610577	1.68702	0.054023	0.0625465	1.5559	-1.17667
	524	0.518293	-0.217945	2.17908	-0.816639	-1.96132	0.213057	1.35292	-0.85555	1.68101	-0.0759408	0.159741	1.55142	0.344216
	525	0.239436	0.544211	-1.52319	-0.295423	0.0918749	0.244986	0.203818	0.548002	0.4011	1.04462	1.5094	0.719436	-0.440436
	526	0.4191	0.419303	-0.580828	-1.77041	-2.17263	-0.00456165	0.654009	0.672426	0.610442	0.248939	0.284015	1.38287	0.247479
	527	0.872577	0.330487	1.18537	0.388856	-2.10087	0.264103	0.404828	0.467276	0.308144	0.693944	0.681197	0.152937	-0.548558
	528	0.989779	0.44889	1.17211	0.693574	-0.748143	0.789507	0.276249	0.832144	0.738878	1.04158	0.704287	-0.670346	-1.01718
	529	0.596974	0.850473	0.138241	0.500586	-0.685268	1.01569	0.0775495	1.47892	0.39641	0.671221	1.19711	-0.620484	-0.414687
	530	0.490267	0.554573	-1.52285	0.528628	1.17752	0.302231	0.207133	0.548566	0.343952	1.04495	1.09692	0.91414	0.141191
	531	0.469967	0.324306	-1.50738	0.542084	1.28198	0.485048	0.357232	0.636545	0.685151	-0.137241	0.671531	1.12905	-0.932912
	532	0.58498	0.206552	-1.47315	0.523228	0.719551	0.558765	0.689167	0.435077	1.56351	-0.66949	0.657027	1.2041	-1.09064
	533	0.724847	0.14061	-1.63325	0.541924	0.786694	0.750506	0.275352	0.0720629	0.666805	-1.05474	0.644167	0.961625	0.15328
	534	0.338834	0.383034	-1.40065	0.479631	0.0417031	0.392206	0.253347	1.15383	0.674314	-0.624582	-0.0950822	0.580226	-0.731587
	535	0.945421	0.717083	0.304598	0.534178	1.27155	0.149609	0.552005	1.14942	1.10121	-0.653228	0.75659	0.31085	0.296438
	536	-2.09039	0.677607	-0.851744	-2.69305	-2.25226	-2.9201	0.304403	0.959554	-0.128697	-0.688703	0.334389	0.920492	1.70461
	537	-2.09341	0.450482	-0.689148	-2.69674	-2.26309	-2.91971	0.742381	0.639831	1.29538	-0.695937	0.704598	0.752178	0.124077
	538	-2.09797	0.0228206	-1.57221	-2.6984	-2.24566	-2.90545	-0.271516	0.143542	-0.529276	-0.70956	-0.16533	0.00690315	0.432178
	539	-2.09035	0.677119	-0.507826	-2.69282	-2.25059	-2.9195	0.223131	1.2649	-0.130437	-1.03259	0.748796	0.488462	0.16134
	540	-2.09714	0.105897	-0.411515	-2.69834	-2.25096	-2.9089	0.0182957	-0.122165	-0.579044	-1.24048	1.42392	0.499845	-0.374133
	541	-2.09882	-0.0224302	-0.626196	-2.70028	-2.25601	-2.9083	0.21404	-0.0305406	-0.132046	-0.527686	0.612372	0.789616	-0.934375
	542	-2.08925	0.78052	-0.598919	-2.69245	-2.25502	-2.92302	0.47856	1.14697	0.677104	-0.685424	0.768961	0.408432	1.07846
	543	-2.08803	0.859275	-0.878246	-2.69037	-2.24552	-2.9211	0.0473929	1.48225	-0.703543	-1.21648	0.78432	0.660289	1.01843
	544	-2.09557	0.243359	-1.40893	-2.69732	-2.25304	-2.91223	0.173118	0.416406	-0.551638	0.80605	-0.122321	1.39543	0.218551
	545	-2.09313	0.431734	0.357116	-2.69458	-2.24637	-2.91338	-0.0775224	0.502168	-0.0382412	0.274729	1.11544	-0.945522	-0.0805148
	546	-2.0897	0.751908	0.0787495	-2.69322	-2.25856	-2.92375	0.639449	0.973006	0.742662	0.259534	0.763381	0.586302	0.945229
	547	0.66975	0.473933	-1.38287	1.14562	0.493039	1.0717	-0.713026	1.16175	-0.709744	-1.22876	-0.119833	-1.05537	0.955071
	548	0.153754	0.0562432	-1.18798	0.0753432	-1.99887	0.227504	0.038187	0.37214	-0.175822	-1.24206	-0.573314	0.659071	0.719333
	549	0.580321	0.183427	-2.50976	0.81691	-0.0359915	-0.23687	-0.675004	0.2778	-0.177435	0.61951	-0.176487	-1.05035	0.778781
	Bartlett scores are not defined for this type of model. The reason is usually one or multiple constraints on variances to zero (e.g., error variances).
	Ten Berge scores
	Case index	Addictive_Behaviour	Emotional_Intelligence	Emotional_Well-Being	Internet_Compulsive_Disorder	Internet_Obsession	Internet_craving	Mental_Health	Others’ Emotion_Appraisal	Psychological_Well-Being	Regulation of_Emotions	Self Emotion_Appraisal	Social_Well-Being	Use of_Emotions
	0	n/a	n/a	n/a	n/a	n/a	n/a	n/a	n/a	n/a	n/a	n/a	n/a	n/a
	1	n/a	n/a	n/a	n/a	n/a	n/a	n/a	n/a	n/a	n/a	n/a	n/a	n/a
	2	n/a	n/a	n/a	n/a	n/a	n/a	n/a	n/a	n/a	n/a	n/a	n/a	n/a
	3	n/a	n/a	n/a	n/a	n/a	n/a	n/a	n/a	n/a	n/a	n/a	n/a	n/a
	4	n/a	n/a	n/a	n/a	n/a	n/a	n/a	n/a	n/a	n/a	n/a	n/a	n/a
	5	n/a	n/a	n/a	n/a	n/a	n/a	n/a	n/a	n/a	n/a	n/a	n/a	n/a
	6	n/a	n/a	n/a	n/a	n/a	n/a	n/a	n/a	n/a	n/a	n/a	n/a	n/a
	7	n/a	n/a	n/a	n/a	n/a	n/a	n/a	n/a	n/a	n/a	n/a	n/a	n/a
	8	n/a	n/a	n/a	n/a	n/a	n/a	n/a	n/a	n/a	n/a	n/a	n/a	n/a
	9	n/a	n/a	n/a	n/a	n/a	n/a	n/a	n/a	n/a	n/a	n/a	n/a	n/a
	10	n/a	n/a	n/a	n/a	n/a	n/a	n/a	n/a	n/a	n/a	n/a	n/a	n/a
	11	n/a	n/a	n/a	n/a	n/a	n/a	n/a	n/a	n/a	n/a	n/a	n/a	n/a
	12	n/a	n/a	n/a	n/a	n/a	n/a	n/a	n/a	n/a	n/a	n/a	n/a	n/a
	13	n/a	n/a	n/a	n/a	n/a	n/a	n/a	n/a	n/a	n/a	n/a	n/a	n/a
	14	n/a	n/a	n/a	n/a	n/a	n/a	n/a	n/a	n/a	n/a	n/a	n/a	n/a
	15	n/a	n/a	n/a	n/a	n/a	n/a	n/a	n/a	n/a	n/a	n/a	n/a	n/a
	16	n/a	n/a	n/a	n/a	n/a	n/a	n/a	n/a	n/a	n/a	n/a	n/a	n/a
	17	n/a	n/a	n/a	n/a	n/a	n/a	n/a	n/a	n/a	n/a	n/a	n/a	n/a
	18	n/a	n/a	n/a	n/a	n/a	n/a	n/a	n/a	n/a	n/a	n/a	n/a	n/a
	19	n/a	n/a	n/a	n/a	n/a	n/a	n/a	n/a	n/a	n/a	n/a	n/a	n/a
	20	n/a	n/a	n/a	n/a	n/a	n/a	n/a	n/a	n/a	n/a	n/a	n/a	n/a
	21	n/a	n/a	n/a	n/a	n/a	n/a	n/a	n/a	n/a	n/a	n/a	n/a	n/a
	22	n/a	n/a	n/a	n/a	n/a	n/a	n/a	n/a	n/a	n/a	n/a	n/a	n/a
	23	n/a	n/a	n/a	n/a	n/a	n/a	n/a	n/a	n/a	n/a	n/a	n/a	n/a
	24	n/a	n/a	n/a	n/a	n/a	n/a	n/a	n/a	n/a	n/a	n/a	n/a	n/a
	25	n/a	n/a	n/a	n/a	n/a	n/a	n/a	n/a	n/a	n/a	n/a	n/a	n/a
	26	n/a	n/a	n/a	n/a	n/a	n/a	n/a	n/a	n/a	n/a	n/a	n/a	n/a
	27	n/a	n/a	n/a	n/a	n/a	n/a	n/a	n/a	n/a	n/a	n/a	n/a	n/a
	28	n/a	n/a	n/a	n/a	n/a	n/a	n/a	n/a	n/a	n/a	n/a	n/a	n/a
	29	n/a	n/a	n/a	n/a	n/a	n/a	n/a	n/a	n/a	n/a	n/a	n/a	n/a
	30	n/a	n/a	n/a	n/a	n/a	n/a	n/a	n/a	n/a	n/a	n/a	n/a	n/a
	31	n/a	n/a	n/a	n/a	n/a	n/a	n/a	n/a	n/a	n/a	n/a	n/a	n/a
	32	n/a	n/a	n/a	n/a	n/a	n/a	n/a	n/a	n/a	n/a	n/a	n/a	n/a
	33	n/a	n/a	n/a	n/a	n/a	n/a	n/a	n/a	n/a	n/a	n/a	n/a	n/a
	34	n/a	n/a	n/a	n/a	n/a	n/a	n/a	n/a	n/a	n/a	n/a	n/a	n/a
	35	n/a	n/a	n/a	n/a	n/a	n/a	n/a	n/a	n/a	n/a	n/a	n/a	n/a
	36	n/a	n/a	n/a	n/a	n/a	n/a	n/a	n/a	n/a	n/a	n/a	n/a	n/a
	37	n/a	n/a	n/a	n/a	n/a	n/a	n/a	n/a	n/a	n/a	n/a	n/a	n/a
	38	n/a	n/a	n/a	n/a	n/a	n/a	n/a	n/a	n/a	n/a	n/a	n/a	n/a
	39	n/a	n/a	n/a	n/a	n/a	n/a	n/a	n/a	n/a	n/a	n/a	n/a	n/a
	40	n/a	n/a	n/a	n/a	n/a	n/a	n/a	n/a	n/a	n/a	n/a	n/a	n/a
	41	n/a	n/a	n/a	n/a	n/a	n/a	n/a	n/a	n/a	n/a	n/a	n/a	n/a
	42	n/a	n/a	n/a	n/a	n/a	n/a	n/a	n/a	n/a	n/a	n/a	n/a	n/a
	43	n/a	n/a	n/a	n/a	n/a	n/a	n/a	n/a	n/a	n/a	n/a	n/a	n/a
	44	n/a	n/a	n/a	n/a	n/a	n/a	n/a	n/a	n/a	n/a	n/a	n/a	n/a
	45	n/a	n/a	n/a	n/a	n/a	n/a	n/a	n/a	n/a	n/a	n/a	n/a	n/a
	46	n/a	n/a	n/a	n/a	n/a	n/a	n/a	n/a	n/a	n/a	n/a	n/a	n/a
	47	n/a	n/a	n/a	n/a	n/a	n/a	n/a	n/a	n/a	n/a	n/a	n/a	n/a
	48	n/a	n/a	n/a	n/a	n/a	n/a	n/a	n/a	n/a	n/a	n/a	n/a	n/a
	49	n/a	n/a	n/a	n/a	n/a	n/a	n/a	n/a	n/a	n/a	n/a	n/a	n/a
	50	n/a	n/a	n/a	n/a	n/a	n/a	n/a	n/a	n/a	n/a	n/a	n/a	n/a
	51	n/a	n/a	n/a	n/a	n/a	n/a	n/a	n/a	n/a	n/a	n/a	n/a	n/a
	52	n/a	n/a	n/a	n/a	n/a	n/a	n/a	n/a	n/a	n/a	n/a	n/a	n/a
	53	n/a	n/a	n/a	n/a	n/a	n/a	n/a	n/a	n/a	n/a	n/a	n/a	n/a
	54	n/a	n/a	n/a	n/a	n/a	n/a	n/a	n/a	n/a	n/a	n/a	n/a	n/a
	55	n/a	n/a	n/a	n/a	n/a	n/a	n/a	n/a	n/a	n/a	n/a	n/a	n/a
	56	n/a	n/a	n/a	n/a	n/a	n/a	n/a	n/a	n/a	n/a	n/a	n/a	n/a
	57	n/a	n/a	n/a	n/a	n/a	n/a	n/a	n/a	n/a	n/a	n/a	n/a	n/a
	58	n/a	n/a	n/a	n/a	n/a	n/a	n/a	n/a	n/a	n/a	n/a	n/a	n/a
	59	n/a	n/a	n/a	n/a	n/a	n/a	n/a	n/a	n/a	n/a	n/a	n/a	n/a
	60	n/a	n/a	n/a	n/a	n/a	n/a	n/a	n/a	n/a	n/a	n/a	n/a	n/a
	61	n/a	n/a	n/a	n/a	n/a	n/a	n/a	n/a	n/a	n/a	n/a	n/a	n/a
	62	n/a	n/a	n/a	n/a	n/a	n/a	n/a	n/a	n/a	n/a	n/a	n/a	n/a
	63	n/a	n/a	n/a	n/a	n/a	n/a	n/a	n/a	n/a	n/a	n/a	n/a	n/a
	64	n/a	n/a	n/a	n/a	n/a	n/a	n/a	n/a	n/a	n/a	n/a	n/a	n/a
	65	n/a	n/a	n/a	n/a	n/a	n/a	n/a	n/a	n/a	n/a	n/a	n/a	n/a
	66	n/a	n/a	n/a	n/a	n/a	n/a	n/a	n/a	n/a	n/a	n/a	n/a	n/a
	67	n/a	n/a	n/a	n/a	n/a	n/a	n/a	n/a	n/a	n/a	n/a	n/a	n/a
	68	n/a	n/a	n/a	n/a	n/a	n/a	n/a	n/a	n/a	n/a	n/a	n/a	n/a
	69	n/a	n/a	n/a	n/a	n/a	n/a	n/a	n/a	n/a	n/a	n/a	n/a	n/a
	70	n/a	n/a	n/a	n/a	n/a	n/a	n/a	n/a	n/a	n/a	n/a	n/a	n/a
	71	n/a	n/a	n/a	n/a	n/a	n/a	n/a	n/a	n/a	n/a	n/a	n/a	n/a
	72	n/a	n/a	n/a	n/a	n/a	n/a	n/a	n/a	n/a	n/a	n/a	n/a	n/a
	73	n/a	n/a	n/a	n/a	n/a	n/a	n/a	n/a	n/a	n/a	n/a	n/a	n/a
	74	n/a	n/a	n/a	n/a	n/a	n/a	n/a	n/a	n/a	n/a	n/a	n/a	n/a
	75	n/a	n/a	n/a	n/a	n/a	n/a	n/a	n/a	n/a	n/a	n/a	n/a	n/a
	76	n/a	n/a	n/a	n/a	n/a	n/a	n/a	n/a	n/a	n/a	n/a	n/a	n/a
	77	n/a	n/a	n/a	n/a	n/a	n/a	n/a	n/a	n/a	n/a	n/a	n/a	n/a
	78	n/a	n/a	n/a	n/a	n/a	n/a	n/a	n/a	n/a	n/a	n/a	n/a	n/a
	79	n/a	n/a	n/a	n/a	n/a	n/a	n/a	n/a	n/a	n/a	n/a	n/a	n/a
	80	n/a	n/a	n/a	n/a	n/a	n/a	n/a	n/a	n/a	n/a	n/a	n/a	n/a
	81	n/a	n/a	n/a	n/a	n/a	n/a	n/a	n/a	n/a	n/a	n/a	n/a	n/a
	82	n/a	n/a	n/a	n/a	n/a	n/a	n/a	n/a	n/a	n/a	n/a	n/a	n/a
	83	n/a	n/a	n/a	n/a	n/a	n/a	n/a	n/a	n/a	n/a	n/a	n/a	n/a
	84	n/a	n/a	n/a	n/a	n/a	n/a	n/a	n/a	n/a	n/a	n/a	n/a	n/a
	85	n/a	n/a	n/a	n/a	n/a	n/a	n/a	n/a	n/a	n/a	n/a	n/a	n/a
	86	n/a	n/a	n/a	n/a	n/a	n/a	n/a	n/a	n/a	n/a	n/a	n/a	n/a
	87	n/a	n/a	n/a	n/a	n/a	n/a	n/a	n/a	n/a	n/a	n/a	n/a	n/a
	88	n/a	n/a	n/a	n/a	n/a	n/a	n/a	n/a	n/a	n/a	n/a	n/a	n/a
	89	n/a	n/a	n/a	n/a	n/a	n/a	n/a	n/a	n/a	n/a	n/a	n/a	n/a
	90	n/a	n/a	n/a	n/a	n/a	n/a	n/a	n/a	n/a	n/a	n/a	n/a	n/a
	91	n/a	n/a	n/a	n/a	n/a	n/a	n/a	n/a	n/a	n/a	n/a	n/a	n/a
	92	n/a	n/a	n/a	n/a	n/a	n/a	n/a	n/a	n/a	n/a	n/a	n/a	n/a
	93	n/a	n/a	n/a	n/a	n/a	n/a	n/a	n/a	n/a	n/a	n/a	n/a	n/a
	94	n/a	n/a	n/a	n/a	n/a	n/a	n/a	n/a	n/a	n/a	n/a	n/a	n/a
	95	n/a	n/a	n/a	n/a	n/a	n/a	n/a	n/a	n/a	n/a	n/a	n/a	n/a
	96	n/a	n/a	n/a	n/a	n/a	n/a	n/a	n/a	n/a	n/a	n/a	n/a	n/a
	97	n/a	n/a	n/a	n/a	n/a	n/a	n/a	n/a	n/a	n/a	n/a	n/a	n/a
	98	n/a	n/a	n/a	n/a	n/a	n/a	n/a	n/a	n/a	n/a	n/a	n/a	n/a
	99	n/a	n/a	n/a	n/a	n/a	n/a	n/a	n/a	n/a	n/a	n/a	n/a	n/a
	100	n/a	n/a	n/a	n/a	n/a	n/a	n/a	n/a	n/a	n/a	n/a	n/a	n/a
	101	n/a	n/a	n/a	n/a	n/a	n/a	n/a	n/a	n/a	n/a	n/a	n/a	n/a
	102	n/a	n/a	n/a	n/a	n/a	n/a	n/a	n/a	n/a	n/a	n/a	n/a	n/a
	103	n/a	n/a	n/a	n/a	n/a	n/a	n/a	n/a	n/a	n/a	n/a	n/a	n/a
	104	n/a	n/a	n/a	n/a	n/a	n/a	n/a	n/a	n/a	n/a	n/a	n/a	n/a
	105	n/a	n/a	n/a	n/a	n/a	n/a	n/a	n/a	n/a	n/a	n/a	n/a	n/a
	106	n/a	n/a	n/a	n/a	n/a	n/a	n/a	n/a	n/a	n/a	n/a	n/a	n/a
	107	n/a	n/a	n/a	n/a	n/a	n/a	n/a	n/a	n/a	n/a	n/a	n/a	n/a
	108	n/a	n/a	n/a	n/a	n/a	n/a	n/a	n/a	n/a	n/a	n/a	n/a	n/a
	109	n/a	n/a	n/a	n/a	n/a	n/a	n/a	n/a	n/a	n/a	n/a	n/a	n/a
	110	n/a	n/a	n/a	n/a	n/a	n/a	n/a	n/a	n/a	n/a	n/a	n/a	n/a
	111	n/a	n/a	n/a	n/a	n/a	n/a	n/a	n/a	n/a	n/a	n/a	n/a	n/a
	112	n/a	n/a	n/a	n/a	n/a	n/a	n/a	n/a	n/a	n/a	n/a	n/a	n/a
	113	n/a	n/a	n/a	n/a	n/a	n/a	n/a	n/a	n/a	n/a	n/a	n/a	n/a
	114	n/a	n/a	n/a	n/a	n/a	n/a	n/a	n/a	n/a	n/a	n/a	n/a	n/a
	115	n/a	n/a	n/a	n/a	n/a	n/a	n/a	n/a	n/a	n/a	n/a	n/a	n/a
	116	n/a	n/a	n/a	n/a	n/a	n/a	n/a	n/a	n/a	n/a	n/a	n/a	n/a
	117	n/a	n/a	n/a	n/a	n/a	n/a	n/a	n/a	n/a	n/a	n/a	n/a	n/a
	118	n/a	n/a	n/a	n/a	n/a	n/a	n/a	n/a	n/a	n/a	n/a	n/a	n/a
	119	n/a	n/a	n/a	n/a	n/a	n/a	n/a	n/a	n/a	n/a	n/a	n/a	n/a
	120	n/a	n/a	n/a	n/a	n/a	n/a	n/a	n/a	n/a	n/a	n/a	n/a	n/a
	121	n/a	n/a	n/a	n/a	n/a	n/a	n/a	n/a	n/a	n/a	n/a	n/a	n/a
	122	n/a	n/a	n/a	n/a	n/a	n/a	n/a	n/a	n/a	n/a	n/a	n/a	n/a
	123	n/a	n/a	n/a	n/a	n/a	n/a	n/a	n/a	n/a	n/a	n/a	n/a	n/a
	124	n/a	n/a	n/a	n/a	n/a	n/a	n/a	n/a	n/a	n/a	n/a	n/a	n/a
	125	n/a	n/a	n/a	n/a	n/a	n/a	n/a	n/a	n/a	n/a	n/a	n/a	n/a
	126	n/a	n/a	n/a	n/a	n/a	n/a	n/a	n/a	n/a	n/a	n/a	n/a	n/a
	127	n/a	n/a	n/a	n/a	n/a	n/a	n/a	n/a	n/a	n/a	n/a	n/a	n/a
	128	n/a	n/a	n/a	n/a	n/a	n/a	n/a	n/a	n/a	n/a	n/a	n/a	n/a
	129	n/a	n/a	n/a	n/a	n/a	n/a	n/a	n/a	n/a	n/a	n/a	n/a	n/a
	130	n/a	n/a	n/a	n/a	n/a	n/a	n/a	n/a	n/a	n/a	n/a	n/a	n/a
	131	n/a	n/a	n/a	n/a	n/a	n/a	n/a	n/a	n/a	n/a	n/a	n/a	n/a
	132	n/a	n/a	n/a	n/a	n/a	n/a	n/a	n/a	n/a	n/a	n/a	n/a	n/a
	133	n/a	n/a	n/a	n/a	n/a	n/a	n/a	n/a	n/a	n/a	n/a	n/a	n/a
	134	n/a	n/a	n/a	n/a	n/a	n/a	n/a	n/a	n/a	n/a	n/a	n/a	n/a
	135	n/a	n/a	n/a	n/a	n/a	n/a	n/a	n/a	n/a	n/a	n/a	n/a	n/a
	136	n/a	n/a	n/a	n/a	n/a	n/a	n/a	n/a	n/a	n/a	n/a	n/a	n/a
	137	n/a	n/a	n/a	n/a	n/a	n/a	n/a	n/a	n/a	n/a	n/a	n/a	n/a
	138	n/a	n/a	n/a	n/a	n/a	n/a	n/a	n/a	n/a	n/a	n/a	n/a	n/a
	139	n/a	n/a	n/a	n/a	n/a	n/a	n/a	n/a	n/a	n/a	n/a	n/a	n/a
	140	n/a	n/a	n/a	n/a	n/a	n/a	n/a	n/a	n/a	n/a	n/a	n/a	n/a
	141	n/a	n/a	n/a	n/a	n/a	n/a	n/a	n/a	n/a	n/a	n/a	n/a	n/a
	142	n/a	n/a	n/a	n/a	n/a	n/a	n/a	n/a	n/a	n/a	n/a	n/a	n/a
	143	n/a	n/a	n/a	n/a	n/a	n/a	n/a	n/a	n/a	n/a	n/a	n/a	n/a
	144	n/a	n/a	n/a	n/a	n/a	n/a	n/a	n/a	n/a	n/a	n/a	n/a	n/a
	145	n/a	n/a	n/a	n/a	n/a	n/a	n/a	n/a	n/a	n/a	n/a	n/a	n/a
	146	n/a	n/a	n/a	n/a	n/a	n/a	n/a	n/a	n/a	n/a	n/a	n/a	n/a
	147	n/a	n/a	n/a	n/a	n/a	n/a	n/a	n/a	n/a	n/a	n/a	n/a	n/a
	148	n/a	n/a	n/a	n/a	n/a	n/a	n/a	n/a	n/a	n/a	n/a	n/a	n/a
	149	n/a	n/a	n/a	n/a	n/a	n/a	n/a	n/a	n/a	n/a	n/a	n/a	n/a
	150	n/a	n/a	n/a	n/a	n/a	n/a	n/a	n/a	n/a	n/a	n/a	n/a	n/a
	151	n/a	n/a	n/a	n/a	n/a	n/a	n/a	n/a	n/a	n/a	n/a	n/a	n/a
	152	n/a	n/a	n/a	n/a	n/a	n/a	n/a	n/a	n/a	n/a	n/a	n/a	n/a
	153	n/a	n/a	n/a	n/a	n/a	n/a	n/a	n/a	n/a	n/a	n/a	n/a	n/a
	154	n/a	n/a	n/a	n/a	n/a	n/a	n/a	n/a	n/a	n/a	n/a	n/a	n/a
	155	n/a	n/a	n/a	n/a	n/a	n/a	n/a	n/a	n/a	n/a	n/a	n/a	n/a
	156	n/a	n/a	n/a	n/a	n/a	n/a	n/a	n/a	n/a	n/a	n/a	n/a	n/a
	157	n/a	n/a	n/a	n/a	n/a	n/a	n/a	n/a	n/a	n/a	n/a	n/a	n/a
	158	n/a	n/a	n/a	n/a	n/a	n/a	n/a	n/a	n/a	n/a	n/a	n/a	n/a
	159	n/a	n/a	n/a	n/a	n/a	n/a	n/a	n/a	n/a	n/a	n/a	n/a	n/a
	160	n/a	n/a	n/a	n/a	n/a	n/a	n/a	n/a	n/a	n/a	n/a	n/a	n/a
	161	n/a	n/a	n/a	n/a	n/a	n/a	n/a	n/a	n/a	n/a	n/a	n/a	n/a
	162	n/a	n/a	n/a	n/a	n/a	n/a	n/a	n/a	n/a	n/a	n/a	n/a	n/a
	163	n/a	n/a	n/a	n/a	n/a	n/a	n/a	n/a	n/a	n/a	n/a	n/a	n/a
	164	n/a	n/a	n/a	n/a	n/a	n/a	n/a	n/a	n/a	n/a	n/a	n/a	n/a
	165	n/a	n/a	n/a	n/a	n/a	n/a	n/a	n/a	n/a	n/a	n/a	n/a	n/a
	166	n/a	n/a	n/a	n/a	n/a	n/a	n/a	n/a	n/a	n/a	n/a	n/a	n/a
	167	n/a	n/a	n/a	n/a	n/a	n/a	n/a	n/a	n/a	n/a	n/a	n/a	n/a
	168	n/a	n/a	n/a	n/a	n/a	n/a	n/a	n/a	n/a	n/a	n/a	n/a	n/a
	169	n/a	n/a	n/a	n/a	n/a	n/a	n/a	n/a	n/a	n/a	n/a	n/a	n/a
	170	n/a	n/a	n/a	n/a	n/a	n/a	n/a	n/a	n/a	n/a	n/a	n/a	n/a
	171	n/a	n/a	n/a	n/a	n/a	n/a	n/a	n/a	n/a	n/a	n/a	n/a	n/a
	172	n/a	n/a	n/a	n/a	n/a	n/a	n/a	n/a	n/a	n/a	n/a	n/a	n/a
	173	n/a	n/a	n/a	n/a	n/a	n/a	n/a	n/a	n/a	n/a	n/a	n/a	n/a
	174	n/a	n/a	n/a	n/a	n/a	n/a	n/a	n/a	n/a	n/a	n/a	n/a	n/a
	175	n/a	n/a	n/a	n/a	n/a	n/a	n/a	n/a	n/a	n/a	n/a	n/a	n/a
	176	n/a	n/a	n/a	n/a	n/a	n/a	n/a	n/a	n/a	n/a	n/a	n/a	n/a
	177	n/a	n/a	n/a	n/a	n/a	n/a	n/a	n/a	n/a	n/a	n/a	n/a	n/a
	178	n/a	n/a	n/a	n/a	n/a	n/a	n/a	n/a	n/a	n/a	n/a	n/a	n/a
	179	n/a	n/a	n/a	n/a	n/a	n/a	n/a	n/a	n/a	n/a	n/a	n/a	n/a
	180	n/a	n/a	n/a	n/a	n/a	n/a	n/a	n/a	n/a	n/a	n/a	n/a	n/a
	181	n/a	n/a	n/a	n/a	n/a	n/a	n/a	n/a	n/a	n/a	n/a	n/a	n/a
	182	n/a	n/a	n/a	n/a	n/a	n/a	n/a	n/a	n/a	n/a	n/a	n/a	n/a
	183	n/a	n/a	n/a	n/a	n/a	n/a	n/a	n/a	n/a	n/a	n/a	n/a	n/a
	184	n/a	n/a	n/a	n/a	n/a	n/a	n/a	n/a	n/a	n/a	n/a	n/a	n/a
	185	n/a	n/a	n/a	n/a	n/a	n/a	n/a	n/a	n/a	n/a	n/a	n/a	n/a
	186	n/a	n/a	n/a	n/a	n/a	n/a	n/a	n/a	n/a	n/a	n/a	n/a	n/a
	187	n/a	n/a	n/a	n/a	n/a	n/a	n/a	n/a	n/a	n/a	n/a	n/a	n/a
	188	n/a	n/a	n/a	n/a	n/a	n/a	n/a	n/a	n/a	n/a	n/a	n/a	n/a
	189	n/a	n/a	n/a	n/a	n/a	n/a	n/a	n/a	n/a	n/a	n/a	n/a	n/a
	190	n/a	n/a	n/a	n/a	n/a	n/a	n/a	n/a	n/a	n/a	n/a	n/a	n/a
	191	n/a	n/a	n/a	n/a	n/a	n/a	n/a	n/a	n/a	n/a	n/a	n/a	n/a
	192	n/a	n/a	n/a	n/a	n/a	n/a	n/a	n/a	n/a	n/a	n/a	n/a	n/a
	193	n/a	n/a	n/a	n/a	n/a	n/a	n/a	n/a	n/a	n/a	n/a	n/a	n/a
	194	n/a	n/a	n/a	n/a	n/a	n/a	n/a	n/a	n/a	n/a	n/a	n/a	n/a
	195	n/a	n/a	n/a	n/a	n/a	n/a	n/a	n/a	n/a	n/a	n/a	n/a	n/a
	196	n/a	n/a	n/a	n/a	n/a	n/a	n/a	n/a	n/a	n/a	n/a	n/a	n/a
	197	n/a	n/a	n/a	n/a	n/a	n/a	n/a	n/a	n/a	n/a	n/a	n/a	n/a
	198	n/a	n/a	n/a	n/a	n/a	n/a	n/a	n/a	n/a	n/a	n/a	n/a	n/a
	199	n/a	n/a	n/a	n/a	n/a	n/a	n/a	n/a	n/a	n/a	n/a	n/a	n/a
	200	n/a	n/a	n/a	n/a	n/a	n/a	n/a	n/a	n/a	n/a	n/a	n/a	n/a
	201	n/a	n/a	n/a	n/a	n/a	n/a	n/a	n/a	n/a	n/a	n/a	n/a	n/a
	202	n/a	n/a	n/a	n/a	n/a	n/a	n/a	n/a	n/a	n/a	n/a	n/a	n/a
	203	n/a	n/a	n/a	n/a	n/a	n/a	n/a	n/a	n/a	n/a	n/a	n/a	n/a
	204	n/a	n/a	n/a	n/a	n/a	n/a	n/a	n/a	n/a	n/a	n/a	n/a	n/a
	205	n/a	n/a	n/a	n/a	n/a	n/a	n/a	n/a	n/a	n/a	n/a	n/a	n/a
	206	n/a	n/a	n/a	n/a	n/a	n/a	n/a	n/a	n/a	n/a	n/a	n/a	n/a
	207	n/a	n/a	n/a	n/a	n/a	n/a	n/a	n/a	n/a	n/a	n/a	n/a	n/a
	208	n/a	n/a	n/a	n/a	n/a	n/a	n/a	n/a	n/a	n/a	n/a	n/a	n/a
	209	n/a	n/a	n/a	n/a	n/a	n/a	n/a	n/a	n/a	n/a	n/a	n/a	n/a
	210	n/a	n/a	n/a	n/a	n/a	n/a	n/a	n/a	n/a	n/a	n/a	n/a	n/a
	211	n/a	n/a	n/a	n/a	n/a	n/a	n/a	n/a	n/a	n/a	n/a	n/a	n/a
	212	n/a	n/a	n/a	n/a	n/a	n/a	n/a	n/a	n/a	n/a	n/a	n/a	n/a
	213	n/a	n/a	n/a	n/a	n/a	n/a	n/a	n/a	n/a	n/a	n/a	n/a	n/a
	214	n/a	n/a	n/a	n/a	n/a	n/a	n/a	n/a	n/a	n/a	n/a	n/a	n/a
	215	n/a	n/a	n/a	n/a	n/a	n/a	n/a	n/a	n/a	n/a	n/a	n/a	n/a
	216	n/a	n/a	n/a	n/a	n/a	n/a	n/a	n/a	n/a	n/a	n/a	n/a	n/a
	217	n/a	n/a	n/a	n/a	n/a	n/a	n/a	n/a	n/a	n/a	n/a	n/a	n/a
	218	n/a	n/a	n/a	n/a	n/a	n/a	n/a	n/a	n/a	n/a	n/a	n/a	n/a
	219	n/a	n/a	n/a	n/a	n/a	n/a	n/a	n/a	n/a	n/a	n/a	n/a	n/a
	220	n/a	n/a	n/a	n/a	n/a	n/a	n/a	n/a	n/a	n/a	n/a	n/a	n/a
	221	n/a	n/a	n/a	n/a	n/a	n/a	n/a	n/a	n/a	n/a	n/a	n/a	n/a
	222	n/a	n/a	n/a	n/a	n/a	n/a	n/a	n/a	n/a	n/a	n/a	n/a	n/a
	223	n/a	n/a	n/a	n/a	n/a	n/a	n/a	n/a	n/a	n/a	n/a	n/a	n/a
	224	n/a	n/a	n/a	n/a	n/a	n/a	n/a	n/a	n/a	n/a	n/a	n/a	n/a
	225	n/a	n/a	n/a	n/a	n/a	n/a	n/a	n/a	n/a	n/a	n/a	n/a	n/a
	226	n/a	n/a	n/a	n/a	n/a	n/a	n/a	n/a	n/a	n/a	n/a	n/a	n/a
	227	n/a	n/a	n/a	n/a	n/a	n/a	n/a	n/a	n/a	n/a	n/a	n/a	n/a
	228	n/a	n/a	n/a	n/a	n/a	n/a	n/a	n/a	n/a	n/a	n/a	n/a	n/a
	229	n/a	n/a	n/a	n/a	n/a	n/a	n/a	n/a	n/a	n/a	n/a	n/a	n/a
	230	n/a	n/a	n/a	n/a	n/a	n/a	n/a	n/a	n/a	n/a	n/a	n/a	n/a
	231	n/a	n/a	n/a	n/a	n/a	n/a	n/a	n/a	n/a	n/a	n/a	n/a	n/a
	232	n/a	n/a	n/a	n/a	n/a	n/a	n/a	n/a	n/a	n/a	n/a	n/a	n/a
	233	n/a	n/a	n/a	n/a	n/a	n/a	n/a	n/a	n/a	n/a	n/a	n/a	n/a
	234	n/a	n/a	n/a	n/a	n/a	n/a	n/a	n/a	n/a	n/a	n/a	n/a	n/a
	235	n/a	n/a	n/a	n/a	n/a	n/a	n/a	n/a	n/a	n/a	n/a	n/a	n/a
	236	n/a	n/a	n/a	n/a	n/a	n/a	n/a	n/a	n/a	n/a	n/a	n/a	n/a
	237	n/a	n/a	n/a	n/a	n/a	n/a	n/a	n/a	n/a	n/a	n/a	n/a	n/a
	238	n/a	n/a	n/a	n/a	n/a	n/a	n/a	n/a	n/a	n/a	n/a	n/a	n/a
	239	n/a	n/a	n/a	n/a	n/a	n/a	n/a	n/a	n/a	n/a	n/a	n/a	n/a
	240	n/a	n/a	n/a	n/a	n/a	n/a	n/a	n/a	n/a	n/a	n/a	n/a	n/a
	241	n/a	n/a	n/a	n/a	n/a	n/a	n/a	n/a	n/a	n/a	n/a	n/a	n/a
	242	n/a	n/a	n/a	n/a	n/a	n/a	n/a	n/a	n/a	n/a	n/a	n/a	n/a
	243	n/a	n/a	n/a	n/a	n/a	n/a	n/a	n/a	n/a	n/a	n/a	n/a	n/a
	244	n/a	n/a	n/a	n/a	n/a	n/a	n/a	n/a	n/a	n/a	n/a	n/a	n/a
	245	n/a	n/a	n/a	n/a	n/a	n/a	n/a	n/a	n/a	n/a	n/a	n/a	n/a
	246	n/a	n/a	n/a	n/a	n/a	n/a	n/a	n/a	n/a	n/a	n/a	n/a	n/a
	247	n/a	n/a	n/a	n/a	n/a	n/a	n/a	n/a	n/a	n/a	n/a	n/a	n/a
	248	n/a	n/a	n/a	n/a	n/a	n/a	n/a	n/a	n/a	n/a	n/a	n/a	n/a
	249	n/a	n/a	n/a	n/a	n/a	n/a	n/a	n/a	n/a	n/a	n/a	n/a	n/a
	250	n/a	n/a	n/a	n/a	n/a	n/a	n/a	n/a	n/a	n/a	n/a	n/a	n/a
	251	n/a	n/a	n/a	n/a	n/a	n/a	n/a	n/a	n/a	n/a	n/a	n/a	n/a
	252	n/a	n/a	n/a	n/a	n/a	n/a	n/a	n/a	n/a	n/a	n/a	n/a	n/a
	253	n/a	n/a	n/a	n/a	n/a	n/a	n/a	n/a	n/a	n/a	n/a	n/a	n/a
	254	n/a	n/a	n/a	n/a	n/a	n/a	n/a	n/a	n/a	n/a	n/a	n/a	n/a
	255	n/a	n/a	n/a	n/a	n/a	n/a	n/a	n/a	n/a	n/a	n/a	n/a	n/a
	256	n/a	n/a	n/a	n/a	n/a	n/a	n/a	n/a	n/a	n/a	n/a	n/a	n/a
	257	n/a	n/a	n/a	n/a	n/a	n/a	n/a	n/a	n/a	n/a	n/a	n/a	n/a
	258	n/a	n/a	n/a	n/a	n/a	n/a	n/a	n/a	n/a	n/a	n/a	n/a	n/a
	259	n/a	n/a	n/a	n/a	n/a	n/a	n/a	n/a	n/a	n/a	n/a	n/a	n/a
	260	n/a	n/a	n/a	n/a	n/a	n/a	n/a	n/a	n/a	n/a	n/a	n/a	n/a
	261	n/a	n/a	n/a	n/a	n/a	n/a	n/a	n/a	n/a	n/a	n/a	n/a	n/a
	262	n/a	n/a	n/a	n/a	n/a	n/a	n/a	n/a	n/a	n/a	n/a	n/a	n/a
	263	n/a	n/a	n/a	n/a	n/a	n/a	n/a	n/a	n/a	n/a	n/a	n/a	n/a
	264	n/a	n/a	n/a	n/a	n/a	n/a	n/a	n/a	n/a	n/a	n/a	n/a	n/a
	265	n/a	n/a	n/a	n/a	n/a	n/a	n/a	n/a	n/a	n/a	n/a	n/a	n/a
	266	n/a	n/a	n/a	n/a	n/a	n/a	n/a	n/a	n/a	n/a	n/a	n/a	n/a
	267	n/a	n/a	n/a	n/a	n/a	n/a	n/a	n/a	n/a	n/a	n/a	n/a	n/a
	268	n/a	n/a	n/a	n/a	n/a	n/a	n/a	n/a	n/a	n/a	n/a	n/a	n/a
	269	n/a	n/a	n/a	n/a	n/a	n/a	n/a	n/a	n/a	n/a	n/a	n/a	n/a
	270	n/a	n/a	n/a	n/a	n/a	n/a	n/a	n/a	n/a	n/a	n/a	n/a	n/a
	271	n/a	n/a	n/a	n/a	n/a	n/a	n/a	n/a	n/a	n/a	n/a	n/a	n/a
	272	n/a	n/a	n/a	n/a	n/a	n/a	n/a	n/a	n/a	n/a	n/a	n/a	n/a
	273	n/a	n/a	n/a	n/a	n/a	n/a	n/a	n/a	n/a	n/a	n/a	n/a	n/a
	274	n/a	n/a	n/a	n/a	n/a	n/a	n/a	n/a	n/a	n/a	n/a	n/a	n/a
	275	n/a	n/a	n/a	n/a	n/a	n/a	n/a	n/a	n/a	n/a	n/a	n/a	n/a
	276	n/a	n/a	n/a	n/a	n/a	n/a	n/a	n/a	n/a	n/a	n/a	n/a	n/a
	277	n/a	n/a	n/a	n/a	n/a	n/a	n/a	n/a	n/a	n/a	n/a	n/a	n/a
	278	n/a	n/a	n/a	n/a	n/a	n/a	n/a	n/a	n/a	n/a	n/a	n/a	n/a
	279	n/a	n/a	n/a	n/a	n/a	n/a	n/a	n/a	n/a	n/a	n/a	n/a	n/a
	280	n/a	n/a	n/a	n/a	n/a	n/a	n/a	n/a	n/a	n/a	n/a	n/a	n/a
	281	n/a	n/a	n/a	n/a	n/a	n/a	n/a	n/a	n/a	n/a	n/a	n/a	n/a
	282	n/a	n/a	n/a	n/a	n/a	n/a	n/a	n/a	n/a	n/a	n/a	n/a	n/a
	283	n/a	n/a	n/a	n/a	n/a	n/a	n/a	n/a	n/a	n/a	n/a	n/a	n/a
	284	n/a	n/a	n/a	n/a	n/a	n/a	n/a	n/a	n/a	n/a	n/a	n/a	n/a
	285	n/a	n/a	n/a	n/a	n/a	n/a	n/a	n/a	n/a	n/a	n/a	n/a	n/a
	286	n/a	n/a	n/a	n/a	n/a	n/a	n/a	n/a	n/a	n/a	n/a	n/a	n/a
	287	n/a	n/a	n/a	n/a	n/a	n/a	n/a	n/a	n/a	n/a	n/a	n/a	n/a
	288	n/a	n/a	n/a	n/a	n/a	n/a	n/a	n/a	n/a	n/a	n/a	n/a	n/a
	289	n/a	n/a	n/a	n/a	n/a	n/a	n/a	n/a	n/a	n/a	n/a	n/a	n/a
	290	n/a	n/a	n/a	n/a	n/a	n/a	n/a	n/a	n/a	n/a	n/a	n/a	n/a
	291	n/a	n/a	n/a	n/a	n/a	n/a	n/a	n/a	n/a	n/a	n/a	n/a	n/a
	292	n/a	n/a	n/a	n/a	n/a	n/a	n/a	n/a	n/a	n/a	n/a	n/a	n/a
	293	n/a	n/a	n/a	n/a	n/a	n/a	n/a	n/a	n/a	n/a	n/a	n/a	n/a
	294	n/a	n/a	n/a	n/a	n/a	n/a	n/a	n/a	n/a	n/a	n/a	n/a	n/a
	295	n/a	n/a	n/a	n/a	n/a	n/a	n/a	n/a	n/a	n/a	n/a	n/a	n/a
	296	n/a	n/a	n/a	n/a	n/a	n/a	n/a	n/a	n/a	n/a	n/a	n/a	n/a
	297	n/a	n/a	n/a	n/a	n/a	n/a	n/a	n/a	n/a	n/a	n/a	n/a	n/a
	298	n/a	n/a	n/a	n/a	n/a	n/a	n/a	n/a	n/a	n/a	n/a	n/a	n/a
	299	n/a	n/a	n/a	n/a	n/a	n/a	n/a	n/a	n/a	n/a	n/a	n/a	n/a
	300	n/a	n/a	n/a	n/a	n/a	n/a	n/a	n/a	n/a	n/a	n/a	n/a	n/a
	301	n/a	n/a	n/a	n/a	n/a	n/a	n/a	n/a	n/a	n/a	n/a	n/a	n/a
	302	n/a	n/a	n/a	n/a	n/a	n/a	n/a	n/a	n/a	n/a	n/a	n/a	n/a
	303	n/a	n/a	n/a	n/a	n/a	n/a	n/a	n/a	n/a	n/a	n/a	n/a	n/a
	304	n/a	n/a	n/a	n/a	n/a	n/a	n/a	n/a	n/a	n/a	n/a	n/a	n/a
	305	n/a	n/a	n/a	n/a	n/a	n/a	n/a	n/a	n/a	n/a	n/a	n/a	n/a
	306	n/a	n/a	n/a	n/a	n/a	n/a	n/a	n/a	n/a	n/a	n/a	n/a	n/a
	307	n/a	n/a	n/a	n/a	n/a	n/a	n/a	n/a	n/a	n/a	n/a	n/a	n/a
	308	n/a	n/a	n/a	n/a	n/a	n/a	n/a	n/a	n/a	n/a	n/a	n/a	n/a
	309	n/a	n/a	n/a	n/a	n/a	n/a	n/a	n/a	n/a	n/a	n/a	n/a	n/a
	310	n/a	n/a	n/a	n/a	n/a	n/a	n/a	n/a	n/a	n/a	n/a	n/a	n/a
	311	n/a	n/a	n/a	n/a	n/a	n/a	n/a	n/a	n/a	n/a	n/a	n/a	n/a
	312	n/a	n/a	n/a	n/a	n/a	n/a	n/a	n/a	n/a	n/a	n/a	n/a	n/a
	313	n/a	n/a	n/a	n/a	n/a	n/a	n/a	n/a	n/a	n/a	n/a	n/a	n/a
	314	n/a	n/a	n/a	n/a	n/a	n/a	n/a	n/a	n/a	n/a	n/a	n/a	n/a
	315	n/a	n/a	n/a	n/a	n/a	n/a	n/a	n/a	n/a	n/a	n/a	n/a	n/a
	316	n/a	n/a	n/a	n/a	n/a	n/a	n/a	n/a	n/a	n/a	n/a	n/a	n/a
	317	n/a	n/a	n/a	n/a	n/a	n/a	n/a	n/a	n/a	n/a	n/a	n/a	n/a
	318	n/a	n/a	n/a	n/a	n/a	n/a	n/a	n/a	n/a	n/a	n/a	n/a	n/a
	319	n/a	n/a	n/a	n/a	n/a	n/a	n/a	n/a	n/a	n/a	n/a	n/a	n/a
	320	n/a	n/a	n/a	n/a	n/a	n/a	n/a	n/a	n/a	n/a	n/a	n/a	n/a
	321	n/a	n/a	n/a	n/a	n/a	n/a	n/a	n/a	n/a	n/a	n/a	n/a	n/a
	322	n/a	n/a	n/a	n/a	n/a	n/a	n/a	n/a	n/a	n/a	n/a	n/a	n/a
	323	n/a	n/a	n/a	n/a	n/a	n/a	n/a	n/a	n/a	n/a	n/a	n/a	n/a
	324	n/a	n/a	n/a	n/a	n/a	n/a	n/a	n/a	n/a	n/a	n/a	n/a	n/a
	325	n/a	n/a	n/a	n/a	n/a	n/a	n/a	n/a	n/a	n/a	n/a	n/a	n/a
	326	n/a	n/a	n/a	n/a	n/a	n/a	n/a	n/a	n/a	n/a	n/a	n/a	n/a
	327	n/a	n/a	n/a	n/a	n/a	n/a	n/a	n/a	n/a	n/a	n/a	n/a	n/a
	328	n/a	n/a	n/a	n/a	n/a	n/a	n/a	n/a	n/a	n/a	n/a	n/a	n/a
	329	n/a	n/a	n/a	n/a	n/a	n/a	n/a	n/a	n/a	n/a	n/a	n/a	n/a
	330	n/a	n/a	n/a	n/a	n/a	n/a	n/a	n/a	n/a	n/a	n/a	n/a	n/a
	331	n/a	n/a	n/a	n/a	n/a	n/a	n/a	n/a	n/a	n/a	n/a	n/a	n/a
	332	n/a	n/a	n/a	n/a	n/a	n/a	n/a	n/a	n/a	n/a	n/a	n/a	n/a
	333	n/a	n/a	n/a	n/a	n/a	n/a	n/a	n/a	n/a	n/a	n/a	n/a	n/a
	334	n/a	n/a	n/a	n/a	n/a	n/a	n/a	n/a	n/a	n/a	n/a	n/a	n/a
	335	n/a	n/a	n/a	n/a	n/a	n/a	n/a	n/a	n/a	n/a	n/a	n/a	n/a
	336	n/a	n/a	n/a	n/a	n/a	n/a	n/a	n/a	n/a	n/a	n/a	n/a	n/a
	337	n/a	n/a	n/a	n/a	n/a	n/a	n/a	n/a	n/a	n/a	n/a	n/a	n/a
	338	n/a	n/a	n/a	n/a	n/a	n/a	n/a	n/a	n/a	n/a	n/a	n/a	n/a
	339	n/a	n/a	n/a	n/a	n/a	n/a	n/a	n/a	n/a	n/a	n/a	n/a	n/a
	340	n/a	n/a	n/a	n/a	n/a	n/a	n/a	n/a	n/a	n/a	n/a	n/a	n/a
	341	n/a	n/a	n/a	n/a	n/a	n/a	n/a	n/a	n/a	n/a	n/a	n/a	n/a
	342	n/a	n/a	n/a	n/a	n/a	n/a	n/a	n/a	n/a	n/a	n/a	n/a	n/a
	343	n/a	n/a	n/a	n/a	n/a	n/a	n/a	n/a	n/a	n/a	n/a	n/a	n/a
	344	n/a	n/a	n/a	n/a	n/a	n/a	n/a	n/a	n/a	n/a	n/a	n/a	n/a
	345	n/a	n/a	n/a	n/a	n/a	n/a	n/a	n/a	n/a	n/a	n/a	n/a	n/a
	346	n/a	n/a	n/a	n/a	n/a	n/a	n/a	n/a	n/a	n/a	n/a	n/a	n/a
	347	n/a	n/a	n/a	n/a	n/a	n/a	n/a	n/a	n/a	n/a	n/a	n/a	n/a
	348	n/a	n/a	n/a	n/a	n/a	n/a	n/a	n/a	n/a	n/a	n/a	n/a	n/a
	349	n/a	n/a	n/a	n/a	n/a	n/a	n/a	n/a	n/a	n/a	n/a	n/a	n/a
	350	n/a	n/a	n/a	n/a	n/a	n/a	n/a	n/a	n/a	n/a	n/a	n/a	n/a
	351	n/a	n/a	n/a	n/a	n/a	n/a	n/a	n/a	n/a	n/a	n/a	n/a	n/a
	352	n/a	n/a	n/a	n/a	n/a	n/a	n/a	n/a	n/a	n/a	n/a	n/a	n/a
	353	n/a	n/a	n/a	n/a	n/a	n/a	n/a	n/a	n/a	n/a	n/a	n/a	n/a
	354	n/a	n/a	n/a	n/a	n/a	n/a	n/a	n/a	n/a	n/a	n/a	n/a	n/a
	355	n/a	n/a	n/a	n/a	n/a	n/a	n/a	n/a	n/a	n/a	n/a	n/a	n/a
	356	n/a	n/a	n/a	n/a	n/a	n/a	n/a	n/a	n/a	n/a	n/a	n/a	n/a
	357	n/a	n/a	n/a	n/a	n/a	n/a	n/a	n/a	n/a	n/a	n/a	n/a	n/a
	358	n/a	n/a	n/a	n/a	n/a	n/a	n/a	n/a	n/a	n/a	n/a	n/a	n/a
	359	n/a	n/a	n/a	n/a	n/a	n/a	n/a	n/a	n/a	n/a	n/a	n/a	n/a
	360	n/a	n/a	n/a	n/a	n/a	n/a	n/a	n/a	n/a	n/a	n/a	n/a	n/a
	361	n/a	n/a	n/a	n/a	n/a	n/a	n/a	n/a	n/a	n/a	n/a	n/a	n/a
	362	n/a	n/a	n/a	n/a	n/a	n/a	n/a	n/a	n/a	n/a	n/a	n/a	n/a
	363	n/a	n/a	n/a	n/a	n/a	n/a	n/a	n/a	n/a	n/a	n/a	n/a	n/a
	364	n/a	n/a	n/a	n/a	n/a	n/a	n/a	n/a	n/a	n/a	n/a	n/a	n/a
	365	n/a	n/a	n/a	n/a	n/a	n/a	n/a	n/a	n/a	n/a	n/a	n/a	n/a
	366	n/a	n/a	n/a	n/a	n/a	n/a	n/a	n/a	n/a	n/a	n/a	n/a	n/a
	367	n/a	n/a	n/a	n/a	n/a	n/a	n/a	n/a	n/a	n/a	n/a	n/a	n/a
	368	n/a	n/a	n/a	n/a	n/a	n/a	n/a	n/a	n/a	n/a	n/a	n/a	n/a
	369	n/a	n/a	n/a	n/a	n/a	n/a	n/a	n/a	n/a	n/a	n/a	n/a	n/a
	370	n/a	n/a	n/a	n/a	n/a	n/a	n/a	n/a	n/a	n/a	n/a	n/a	n/a
	371	n/a	n/a	n/a	n/a	n/a	n/a	n/a	n/a	n/a	n/a	n/a	n/a	n/a
	372	n/a	n/a	n/a	n/a	n/a	n/a	n/a	n/a	n/a	n/a	n/a	n/a	n/a
	373	n/a	n/a	n/a	n/a	n/a	n/a	n/a	n/a	n/a	n/a	n/a	n/a	n/a
	374	n/a	n/a	n/a	n/a	n/a	n/a	n/a	n/a	n/a	n/a	n/a	n/a	n/a
	375	n/a	n/a	n/a	n/a	n/a	n/a	n/a	n/a	n/a	n/a	n/a	n/a	n/a
	376	n/a	n/a	n/a	n/a	n/a	n/a	n/a	n/a	n/a	n/a	n/a	n/a	n/a
	377	n/a	n/a	n/a	n/a	n/a	n/a	n/a	n/a	n/a	n/a	n/a	n/a	n/a
	378	n/a	n/a	n/a	n/a	n/a	n/a	n/a	n/a	n/a	n/a	n/a	n/a	n/a
	379	n/a	n/a	n/a	n/a	n/a	n/a	n/a	n/a	n/a	n/a	n/a	n/a	n/a
	380	n/a	n/a	n/a	n/a	n/a	n/a	n/a	n/a	n/a	n/a	n/a	n/a	n/a
	381	n/a	n/a	n/a	n/a	n/a	n/a	n/a	n/a	n/a	n/a	n/a	n/a	n/a
	382	n/a	n/a	n/a	n/a	n/a	n/a	n/a	n/a	n/a	n/a	n/a	n/a	n/a
	383	n/a	n/a	n/a	n/a	n/a	n/a	n/a	n/a	n/a	n/a	n/a	n/a	n/a
	384	n/a	n/a	n/a	n/a	n/a	n/a	n/a	n/a	n/a	n/a	n/a	n/a	n/a
	385	n/a	n/a	n/a	n/a	n/a	n/a	n/a	n/a	n/a	n/a	n/a	n/a	n/a
	386	n/a	n/a	n/a	n/a	n/a	n/a	n/a	n/a	n/a	n/a	n/a	n/a	n/a
	387	n/a	n/a	n/a	n/a	n/a	n/a	n/a	n/a	n/a	n/a	n/a	n/a	n/a
	388	n/a	n/a	n/a	n/a	n/a	n/a	n/a	n/a	n/a	n/a	n/a	n/a	n/a
	389	n/a	n/a	n/a	n/a	n/a	n/a	n/a	n/a	n/a	n/a	n/a	n/a	n/a
	390	n/a	n/a	n/a	n/a	n/a	n/a	n/a	n/a	n/a	n/a	n/a	n/a	n/a
	391	n/a	n/a	n/a	n/a	n/a	n/a	n/a	n/a	n/a	n/a	n/a	n/a	n/a
	392	n/a	n/a	n/a	n/a	n/a	n/a	n/a	n/a	n/a	n/a	n/a	n/a	n/a
	393	n/a	n/a	n/a	n/a	n/a	n/a	n/a	n/a	n/a	n/a	n/a	n/a	n/a
	394	n/a	n/a	n/a	n/a	n/a	n/a	n/a	n/a	n/a	n/a	n/a	n/a	n/a
	395	n/a	n/a	n/a	n/a	n/a	n/a	n/a	n/a	n/a	n/a	n/a	n/a	n/a
	396	n/a	n/a	n/a	n/a	n/a	n/a	n/a	n/a	n/a	n/a	n/a	n/a	n/a
	397	n/a	n/a	n/a	n/a	n/a	n/a	n/a	n/a	n/a	n/a	n/a	n/a	n/a
	398	n/a	n/a	n/a	n/a	n/a	n/a	n/a	n/a	n/a	n/a	n/a	n/a	n/a
	399	n/a	n/a	n/a	n/a	n/a	n/a	n/a	n/a	n/a	n/a	n/a	n/a	n/a
	400	n/a	n/a	n/a	n/a	n/a	n/a	n/a	n/a	n/a	n/a	n/a	n/a	n/a
	401	n/a	n/a	n/a	n/a	n/a	n/a	n/a	n/a	n/a	n/a	n/a	n/a	n/a
	402	n/a	n/a	n/a	n/a	n/a	n/a	n/a	n/a	n/a	n/a	n/a	n/a	n/a
	403	n/a	n/a	n/a	n/a	n/a	n/a	n/a	n/a	n/a	n/a	n/a	n/a	n/a
	404	n/a	n/a	n/a	n/a	n/a	n/a	n/a	n/a	n/a	n/a	n/a	n/a	n/a
	405	n/a	n/a	n/a	n/a	n/a	n/a	n/a	n/a	n/a	n/a	n/a	n/a	n/a
	406	n/a	n/a	n/a	n/a	n/a	n/a	n/a	n/a	n/a	n/a	n/a	n/a	n/a
	407	n/a	n/a	n/a	n/a	n/a	n/a	n/a	n/a	n/a	n/a	n/a	n/a	n/a
	408	n/a	n/a	n/a	n/a	n/a	n/a	n/a	n/a	n/a	n/a	n/a	n/a	n/a
	409	n/a	n/a	n/a	n/a	n/a	n/a	n/a	n/a	n/a	n/a	n/a	n/a	n/a
	410	n/a	n/a	n/a	n/a	n/a	n/a	n/a	n/a	n/a	n/a	n/a	n/a	n/a
	411	n/a	n/a	n/a	n/a	n/a	n/a	n/a	n/a	n/a	n/a	n/a	n/a	n/a
	412	n/a	n/a	n/a	n/a	n/a	n/a	n/a	n/a	n/a	n/a	n/a	n/a	n/a
	413	n/a	n/a	n/a	n/a	n/a	n/a	n/a	n/a	n/a	n/a	n/a	n/a	n/a
	414	n/a	n/a	n/a	n/a	n/a	n/a	n/a	n/a	n/a	n/a	n/a	n/a	n/a
	415	n/a	n/a	n/a	n/a	n/a	n/a	n/a	n/a	n/a	n/a	n/a	n/a	n/a
	416	n/a	n/a	n/a	n/a	n/a	n/a	n/a	n/a	n/a	n/a	n/a	n/a	n/a
	417	n/a	n/a	n/a	n/a	n/a	n/a	n/a	n/a	n/a	n/a	n/a	n/a	n/a
	418	n/a	n/a	n/a	n/a	n/a	n/a	n/a	n/a	n/a	n/a	n/a	n/a	n/a
	419	n/a	n/a	n/a	n/a	n/a	n/a	n/a	n/a	n/a	n/a	n/a	n/a	n/a
	420	n/a	n/a	n/a	n/a	n/a	n/a	n/a	n/a	n/a	n/a	n/a	n/a	n/a
	421	n/a	n/a	n/a	n/a	n/a	n/a	n/a	n/a	n/a	n/a	n/a	n/a	n/a
	422	n/a	n/a	n/a	n/a	n/a	n/a	n/a	n/a	n/a	n/a	n/a	n/a	n/a
	423	n/a	n/a	n/a	n/a	n/a	n/a	n/a	n/a	n/a	n/a	n/a	n/a	n/a
	424	n/a	n/a	n/a	n/a	n/a	n/a	n/a	n/a	n/a	n/a	n/a	n/a	n/a
	425	n/a	n/a	n/a	n/a	n/a	n/a	n/a	n/a	n/a	n/a	n/a	n/a	n/a
	426	n/a	n/a	n/a	n/a	n/a	n/a	n/a	n/a	n/a	n/a	n/a	n/a	n/a
	427	n/a	n/a	n/a	n/a	n/a	n/a	n/a	n/a	n/a	n/a	n/a	n/a	n/a
	428	n/a	n/a	n/a	n/a	n/a	n/a	n/a	n/a	n/a	n/a	n/a	n/a	n/a
	429	n/a	n/a	n/a	n/a	n/a	n/a	n/a	n/a	n/a	n/a	n/a	n/a	n/a
	430	n/a	n/a	n/a	n/a	n/a	n/a	n/a	n/a	n/a	n/a	n/a	n/a	n/a
	431	n/a	n/a	n/a	n/a	n/a	n/a	n/a	n/a	n/a	n/a	n/a	n/a	n/a
	432	n/a	n/a	n/a	n/a	n/a	n/a	n/a	n/a	n/a	n/a	n/a	n/a	n/a
	433	n/a	n/a	n/a	n/a	n/a	n/a	n/a	n/a	n/a	n/a	n/a	n/a	n/a
	434	n/a	n/a	n/a	n/a	n/a	n/a	n/a	n/a	n/a	n/a	n/a	n/a	n/a
	435	n/a	n/a	n/a	n/a	n/a	n/a	n/a	n/a	n/a	n/a	n/a	n/a	n/a
	436	n/a	n/a	n/a	n/a	n/a	n/a	n/a	n/a	n/a	n/a	n/a	n/a	n/a
	437	n/a	n/a	n/a	n/a	n/a	n/a	n/a	n/a	n/a	n/a	n/a	n/a	n/a
	438	n/a	n/a	n/a	n/a	n/a	n/a	n/a	n/a	n/a	n/a	n/a	n/a	n/a
	439	n/a	n/a	n/a	n/a	n/a	n/a	n/a	n/a	n/a	n/a	n/a	n/a	n/a
	440	n/a	n/a	n/a	n/a	n/a	n/a	n/a	n/a	n/a	n/a	n/a	n/a	n/a
	441	n/a	n/a	n/a	n/a	n/a	n/a	n/a	n/a	n/a	n/a	n/a	n/a	n/a
	442	n/a	n/a	n/a	n/a	n/a	n/a	n/a	n/a	n/a	n/a	n/a	n/a	n/a
	443	n/a	n/a	n/a	n/a	n/a	n/a	n/a	n/a	n/a	n/a	n/a	n/a	n/a
	444	n/a	n/a	n/a	n/a	n/a	n/a	n/a	n/a	n/a	n/a	n/a	n/a	n/a
	445	n/a	n/a	n/a	n/a	n/a	n/a	n/a	n/a	n/a	n/a	n/a	n/a	n/a
	446	n/a	n/a	n/a	n/a	n/a	n/a	n/a	n/a	n/a	n/a	n/a	n/a	n/a
	447	n/a	n/a	n/a	n/a	n/a	n/a	n/a	n/a	n/a	n/a	n/a	n/a	n/a
	448	n/a	n/a	n/a	n/a	n/a	n/a	n/a	n/a	n/a	n/a	n/a	n/a	n/a
	449	n/a	n/a	n/a	n/a	n/a	n/a	n/a	n/a	n/a	n/a	n/a	n/a	n/a
	450	n/a	n/a	n/a	n/a	n/a	n/a	n/a	n/a	n/a	n/a	n/a	n/a	n/a
	451	n/a	n/a	n/a	n/a	n/a	n/a	n/a	n/a	n/a	n/a	n/a	n/a	n/a
	452	n/a	n/a	n/a	n/a	n/a	n/a	n/a	n/a	n/a	n/a	n/a	n/a	n/a
	453	n/a	n/a	n/a	n/a	n/a	n/a	n/a	n/a	n/a	n/a	n/a	n/a	n/a
	454	n/a	n/a	n/a	n/a	n/a	n/a	n/a	n/a	n/a	n/a	n/a	n/a	n/a
	455	n/a	n/a	n/a	n/a	n/a	n/a	n/a	n/a	n/a	n/a	n/a	n/a	n/a
	456	n/a	n/a	n/a	n/a	n/a	n/a	n/a	n/a	n/a	n/a	n/a	n/a	n/a
	457	n/a	n/a	n/a	n/a	n/a	n/a	n/a	n/a	n/a	n/a	n/a	n/a	n/a
	458	n/a	n/a	n/a	n/a	n/a	n/a	n/a	n/a	n/a	n/a	n/a	n/a	n/a
	459	n/a	n/a	n/a	n/a	n/a	n/a	n/a	n/a	n/a	n/a	n/a	n/a	n/a
	460	n/a	n/a	n/a	n/a	n/a	n/a	n/a	n/a	n/a	n/a	n/a	n/a	n/a
	461	n/a	n/a	n/a	n/a	n/a	n/a	n/a	n/a	n/a	n/a	n/a	n/a	n/a
	462	n/a	n/a	n/a	n/a	n/a	n/a	n/a	n/a	n/a	n/a	n/a	n/a	n/a
	463	n/a	n/a	n/a	n/a	n/a	n/a	n/a	n/a	n/a	n/a	n/a	n/a	n/a
	464	n/a	n/a	n/a	n/a	n/a	n/a	n/a	n/a	n/a	n/a	n/a	n/a	n/a
	465	n/a	n/a	n/a	n/a	n/a	n/a	n/a	n/a	n/a	n/a	n/a	n/a	n/a
	466	n/a	n/a	n/a	n/a	n/a	n/a	n/a	n/a	n/a	n/a	n/a	n/a	n/a
	467	n/a	n/a	n/a	n/a	n/a	n/a	n/a	n/a	n/a	n/a	n/a	n/a	n/a
	468	n/a	n/a	n/a	n/a	n/a	n/a	n/a	n/a	n/a	n/a	n/a	n/a	n/a
	469	n/a	n/a	n/a	n/a	n/a	n/a	n/a	n/a	n/a	n/a	n/a	n/a	n/a
	470	n/a	n/a	n/a	n/a	n/a	n/a	n/a	n/a	n/a	n/a	n/a	n/a	n/a
	471	n/a	n/a	n/a	n/a	n/a	n/a	n/a	n/a	n/a	n/a	n/a	n/a	n/a
	472	n/a	n/a	n/a	n/a	n/a	n/a	n/a	n/a	n/a	n/a	n/a	n/a	n/a
	473	n/a	n/a	n/a	n/a	n/a	n/a	n/a	n/a	n/a	n/a	n/a	n/a	n/a
	474	n/a	n/a	n/a	n/a	n/a	n/a	n/a	n/a	n/a	n/a	n/a	n/a	n/a
	475	n/a	n/a	n/a	n/a	n/a	n/a	n/a	n/a	n/a	n/a	n/a	n/a	n/a
	476	n/a	n/a	n/a	n/a	n/a	n/a	n/a	n/a	n/a	n/a	n/a	n/a	n/a
	477	n/a	n/a	n/a	n/a	n/a	n/a	n/a	n/a	n/a	n/a	n/a	n/a	n/a
	478	n/a	n/a	n/a	n/a	n/a	n/a	n/a	n/a	n/a	n/a	n/a	n/a	n/a
	479	n/a	n/a	n/a	n/a	n/a	n/a	n/a	n/a	n/a	n/a	n/a	n/a	n/a
	480	n/a	n/a	n/a	n/a	n/a	n/a	n/a	n/a	n/a	n/a	n/a	n/a	n/a
	481	n/a	n/a	n/a	n/a	n/a	n/a	n/a	n/a	n/a	n/a	n/a	n/a	n/a
	482	n/a	n/a	n/a	n/a	n/a	n/a	n/a	n/a	n/a	n/a	n/a	n/a	n/a
	483	n/a	n/a	n/a	n/a	n/a	n/a	n/a	n/a	n/a	n/a	n/a	n/a	n/a
	484	n/a	n/a	n/a	n/a	n/a	n/a	n/a	n/a	n/a	n/a	n/a	n/a	n/a
	485	n/a	n/a	n/a	n/a	n/a	n/a	n/a	n/a	n/a	n/a	n/a	n/a	n/a
	486	n/a	n/a	n/a	n/a	n/a	n/a	n/a	n/a	n/a	n/a	n/a	n/a	n/a
	487	n/a	n/a	n/a	n/a	n/a	n/a	n/a	n/a	n/a	n/a	n/a	n/a	n/a
	488	n/a	n/a	n/a	n/a	n/a	n/a	n/a	n/a	n/a	n/a	n/a	n/a	n/a
	489	n/a	n/a	n/a	n/a	n/a	n/a	n/a	n/a	n/a	n/a	n/a	n/a	n/a
	490	n/a	n/a	n/a	n/a	n/a	n/a	n/a	n/a	n/a	n/a	n/a	n/a	n/a
	491	n/a	n/a	n/a	n/a	n/a	n/a	n/a	n/a	n/a	n/a	n/a	n/a	n/a
	492	n/a	n/a	n/a	n/a	n/a	n/a	n/a	n/a	n/a	n/a	n/a	n/a	n/a
	493	n/a	n/a	n/a	n/a	n/a	n/a	n/a	n/a	n/a	n/a	n/a	n/a	n/a
	494	n/a	n/a	n/a	n/a	n/a	n/a	n/a	n/a	n/a	n/a	n/a	n/a	n/a
	495	n/a	n/a	n/a	n/a	n/a	n/a	n/a	n/a	n/a	n/a	n/a	n/a	n/a
	496	n/a	n/a	n/a	n/a	n/a	n/a	n/a	n/a	n/a	n/a	n/a	n/a	n/a
	497	n/a	n/a	n/a	n/a	n/a	n/a	n/a	n/a	n/a	n/a	n/a	n/a	n/a
	498	n/a	n/a	n/a	n/a	n/a	n/a	n/a	n/a	n/a	n/a	n/a	n/a	n/a
	499	n/a	n/a	n/a	n/a	n/a	n/a	n/a	n/a	n/a	n/a	n/a	n/a	n/a
	500	n/a	n/a	n/a	n/a	n/a	n/a	n/a	n/a	n/a	n/a	n/a	n/a	n/a
	501	n/a	n/a	n/a	n/a	n/a	n/a	n/a	n/a	n/a	n/a	n/a	n/a	n/a
	502	n/a	n/a	n/a	n/a	n/a	n/a	n/a	n/a	n/a	n/a	n/a	n/a	n/a
	503	n/a	n/a	n/a	n/a	n/a	n/a	n/a	n/a	n/a	n/a	n/a	n/a	n/a
	504	n/a	n/a	n/a	n/a	n/a	n/a	n/a	n/a	n/a	n/a	n/a	n/a	n/a
	505	n/a	n/a	n/a	n/a	n/a	n/a	n/a	n/a	n/a	n/a	n/a	n/a	n/a
	506	n/a	n/a	n/a	n/a	n/a	n/a	n/a	n/a	n/a	n/a	n/a	n/a	n/a
	507	n/a	n/a	n/a	n/a	n/a	n/a	n/a	n/a	n/a	n/a	n/a	n/a	n/a
	508	n/a	n/a	n/a	n/a	n/a	n/a	n/a	n/a	n/a	n/a	n/a	n/a	n/a
	509	n/a	n/a	n/a	n/a	n/a	n/a	n/a	n/a	n/a	n/a	n/a	n/a	n/a
	510	n/a	n/a	n/a	n/a	n/a	n/a	n/a	n/a	n/a	n/a	n/a	n/a	n/a
	511	n/a	n/a	n/a	n/a	n/a	n/a	n/a	n/a	n/a	n/a	n/a	n/a	n/a
	512	n/a	n/a	n/a	n/a	n/a	n/a	n/a	n/a	n/a	n/a	n/a	n/a	n/a
	513	n/a	n/a	n/a	n/a	n/a	n/a	n/a	n/a	n/a	n/a	n/a	n/a	n/a
	514	n/a	n/a	n/a	n/a	n/a	n/a	n/a	n/a	n/a	n/a	n/a	n/a	n/a
	515	n/a	n/a	n/a	n/a	n/a	n/a	n/a	n/a	n/a	n/a	n/a	n/a	n/a
	516	n/a	n/a	n/a	n/a	n/a	n/a	n/a	n/a	n/a	n/a	n/a	n/a	n/a
	517	n/a	n/a	n/a	n/a	n/a	n/a	n/a	n/a	n/a	n/a	n/a	n/a	n/a
	518	n/a	n/a	n/a	n/a	n/a	n/a	n/a	n/a	n/a	n/a	n/a	n/a	n/a
	519	n/a	n/a	n/a	n/a	n/a	n/a	n/a	n/a	n/a	n/a	n/a	n/a	n/a
	520	n/a	n/a	n/a	n/a	n/a	n/a	n/a	n/a	n/a	n/a	n/a	n/a	n/a
	521	n/a	n/a	n/a	n/a	n/a	n/a	n/a	n/a	n/a	n/a	n/a	n/a	n/a
	522	n/a	n/a	n/a	n/a	n/a	n/a	n/a	n/a	n/a	n/a	n/a	n/a	n/a
	523	n/a	n/a	n/a	n/a	n/a	n/a	n/a	n/a	n/a	n/a	n/a	n/a	n/a
	524	n/a	n/a	n/a	n/a	n/a	n/a	n/a	n/a	n/a	n/a	n/a	n/a	n/a
	525	n/a	n/a	n/a	n/a	n/a	n/a	n/a	n/a	n/a	n/a	n/a	n/a	n/a
	526	n/a	n/a	n/a	n/a	n/a	n/a	n/a	n/a	n/a	n/a	n/a	n/a	n/a
	527	n/a	n/a	n/a	n/a	n/a	n/a	n/a	n/a	n/a	n/a	n/a	n/a	n/a
	528	n/a	n/a	n/a	n/a	n/a	n/a	n/a	n/a	n/a	n/a	n/a	n/a	n/a
	529	n/a	n/a	n/a	n/a	n/a	n/a	n/a	n/a	n/a	n/a	n/a	n/a	n/a
	530	n/a	n/a	n/a	n/a	n/a	n/a	n/a	n/a	n/a	n/a	n/a	n/a	n/a
	531	n/a	n/a	n/a	n/a	n/a	n/a	n/a	n/a	n/a	n/a	n/a	n/a	n/a
	532	n/a	n/a	n/a	n/a	n/a	n/a	n/a	n/a	n/a	n/a	n/a	n/a	n/a
	533	n/a	n/a	n/a	n/a	n/a	n/a	n/a	n/a	n/a	n/a	n/a	n/a	n/a
	534	n/a	n/a	n/a	n/a	n/a	n/a	n/a	n/a	n/a	n/a	n/a	n/a	n/a
	535	n/a	n/a	n/a	n/a	n/a	n/a	n/a	n/a	n/a	n/a	n/a	n/a	n/a
	536	n/a	n/a	n/a	n/a	n/a	n/a	n/a	n/a	n/a	n/a	n/a	n/a	n/a
	537	n/a	n/a	n/a	n/a	n/a	n/a	n/a	n/a	n/a	n/a	n/a	n/a	n/a
	538	n/a	n/a	n/a	n/a	n/a	n/a	n/a	n/a	n/a	n/a	n/a	n/a	n/a
	539	n/a	n/a	n/a	n/a	n/a	n/a	n/a	n/a	n/a	n/a	n/a	n/a	n/a
	540	n/a	n/a	n/a	n/a	n/a	n/a	n/a	n/a	n/a	n/a	n/a	n/a	n/a
	541	n/a	n/a	n/a	n/a	n/a	n/a	n/a	n/a	n/a	n/a	n/a	n/a	n/a
	542	n/a	n/a	n/a	n/a	n/a	n/a	n/a	n/a	n/a	n/a	n/a	n/a	n/a
	543	n/a	n/a	n/a	n/a	n/a	n/a	n/a	n/a	n/a	n/a	n/a	n/a	n/a
	544	n/a	n/a	n/a	n/a	n/a	n/a	n/a	n/a	n/a	n/a	n/a	n/a	n/a
	545	n/a	n/a	n/a	n/a	n/a	n/a	n/a	n/a	n/a	n/a	n/a	n/a	n/a
	546	n/a	n/a	n/a	n/a	n/a	n/a	n/a	n/a	n/a	n/a	n/a	n/a	n/a
	547	n/a	n/a	n/a	n/a	n/a	n/a	n/a	n/a	n/a	n/a	n/a	n/a	n/a
	548	n/a	n/a	n/a	n/a	n/a	n/a	n/a	n/a	n/a	n/a	n/a	n/a	n/a
	549	n/a	n/a	n/a	n/a	n/a	n/a	n/a	n/a	n/a	n/a	n/a	n/a	n/a
	Indicator error terms
	Estimated parameter (overview)
		Parameter estimates	Standard errors	T values	P values
	AD1	0.784197	0.0524005	14.9654	5.68434e-14
	AD2	0.420875	0.0327509	12.8508	5.68434e-14
	AD3	0.396408	0.0353065	11.2276	5.68434e-14
	AD4	0.335156	0.0313239	10.6997	5.68434e-14
	EWB1	0.250764	0.0284339	8.81921	5.68434e-14
	EWB2	0.203425	0.0283853	7.16657	2.44427e-12
	EWB3	0.648509	0.0443683	14.6165	5.68434e-14
	IC1	0.224043	0.0183065	12.2384	5.68434e-14
	IC2	0.210384	0.0177903	11.8257	5.68434e-14
	IC3	0.337981	0.0234768	14.3964	5.68434e-14
	IC4	0.31192	0.0234108	13.3238	5.68434e-14
	IC5	0.400885	0.0273788	14.6422	5.68434e-14
	ICD1	0.375901	0.0352807	10.6546	5.68434e-14
	ICD2	0.406377	0.0349736	11.6195	5.68434e-14
	ICD3	0.554492	0.0406798	13.6306	5.68434e-14
	ICD4	0.443028	0.0337804	13.1149	5.68434e-14
	IO1	0.372284	0.0291853	12.7559	5.68434e-14
	IO2	0.325194	0.0288605	11.2678	5.68434e-14
	IO3	0.293225	0.0280758	10.444	5.68434e-14
	IO4	0.668821	0.0455902	14.6703	5.68434e-14
	OEA1	0.503351	0.0373743	13.4678	5.68434e-14
	OEA2	0.391664	0.0315274	12.423	5.68434e-14
	OEA3	0.373803	0.0315424	11.8508	5.68434e-14
	OEA4	0.471949	0.0366072	12.8923	5.68434e-14
	PWB1	0.381791	0.0278012	13.7329	5.68434e-14
	PWB2	0.421932	0.0302256	13.9594	5.68434e-14
	PWB3	0.346606	0.0256026	13.5379	5.68434e-14
	PWB4	0.521094	0.0368436	14.1434	5.68434e-14
	PWB5	0.495575	0.0355086	13.9565	5.68434e-14
	PWB6	0.451439	0.0322325	14.0057	5.68434e-14
	ROE1	1.12273	0.0710199	15.8087	5.68434e-14
	ROE2	0.401166	0.0384185	10.442	5.68434e-14
	ROE3	0.381955	0.0362244	10.5441	5.68434e-14
	ROE4	0.438505	0.037101	11.8192	5.68434e-14
	SEA1	0.382995	0.030346	12.6209	5.68434e-14
	SEA2	0.422226	0.0331337	12.7431	5.68434e-14
	SEA3	0.384505	0.031354	12.2634	5.68434e-14
	SEA4	0.433648	0.0336359	12.8924	5.68434e-14
	SOWB1	0.655473	0.0438277	14.9557	5.68434e-14
	SOWB2	0.384836	0.0304368	12.6438	5.68434e-14
	SOWB3	0.355418	0.0291001	12.2136	5.68434e-14
	SOWB4	0.315963	0.0262889	12.0189	5.68434e-14
	SOWB5	0.481159	0.0338166	14.2285	5.68434e-14
	UOE1	0.261597	0.0292944	8.92994	5.68434e-14
	UOE2	0.695429	0.0480154	14.4835	5.68434e-14
	UOE3	0.463977	0.0359004	12.924	5.68434e-14
	UOE4	0.511953	0.0382321	13.3907	5.68434e-14
	Covariances (matrix)
		AD1	AD2	AD3	AD4	EWB1	EWB2	EWB3	IC1	IC2	IC3	IC4	IC5	ICD1	ICD2	ICD3	ICD4	IO1	IO2	IO3	IO4	OEA1	OEA2	OEA3	OEA4	PWB1	PWB2	PWB3	PWB4	PWB5	PWB6	ROE1	ROE2	ROE3	ROE4	SEA1	SEA2	SEA3	SEA4	SOWB1	SOWB2	SOWB3	SOWB4	SOWB5	UOE1	UOE2	UOE3	UOE4
	AD1	0.784197
	AD2		0.420875
	AD3			0.396408
	AD4				0.335156
	EWB1					0.250764
	EWB2						0.203425
	EWB3							0.648509
	IC1								0.224043
	IC2									0.210384
	IC3										0.337981
	IC4											0.31192
	IC5												0.400885
	ICD1													0.375901
	ICD2														0.406377
	ICD3															0.554492
	ICD4																0.443028
	IO1																	0.372284
	IO2																		0.325194
	IO3																			0.293225
	IO4																				0.668821
	OEA1																					0.503351
	OEA2																						0.391664
	OEA3																							0.373803
	OEA4																								0.471949
	PWB1																									0.381791
	PWB2																										0.421932
	PWB3																											0.346606
	PWB4																												0.521094
	PWB5																													0.495575
	PWB6																														0.451439
	ROE1																															1.12273
	ROE2																																0.401166
	ROE3																																	0.381955
	ROE4																																		0.438505
	SEA1																																			0.382995
	SEA2																																				0.422226
	SEA3																																					0.384505
	SEA4																																						0.433648
	SOWB1																																							0.655473
	SOWB2																																								0.384836
	SOWB3																																									0.355418
	SOWB4																																										0.315963
	SOWB5																																											0.481159
	UOE1																																												0.261597
	UOE2																																													0.695429
	UOE3																																														0.463977
	UOE4																																															0.511953
	Correlations (matrix)
		AD1	AD2	AD3	AD4	EWB1	EWB2	EWB3	IC1	IC2	IC3	IC4	IC5	ICD1	ICD2	ICD3	ICD4	IO1	IO2	IO3	IO4	OEA1	OEA2	OEA3	OEA4	PWB1	PWB2	PWB3	PWB4	PWB5	PWB6	ROE1	ROE2	ROE3	ROE4	SEA1	SEA2	SEA3	SEA4	SOWB1	SOWB2	SOWB3	SOWB4	SOWB5	UOE1	UOE2	UOE3	UOE4
	AD1	1
	AD2		1
	AD3			1
	AD4				1
	EWB1					1
	EWB2						1
	EWB3							1
	IC1								1
	IC2									1
	IC3										1
	IC4											1
	IC5												1
	ICD1													1
	ICD2														1
	ICD3															1
	ICD4																1
	IO1																	1
	IO2																		1
	IO3																			1
	IO4																				1
	OEA1																					1
	OEA2																						1
	OEA3																							1
	OEA4																								1
	PWB1																									1
	PWB2																										1
	PWB3																											1
	PWB4																												1
	PWB5																													1
	PWB6																														1
	ROE1																															1
	ROE2																																1
	ROE3																																	1
	ROE4																																		1
	SEA1																																			1
	SEA2																																				1
	SEA3																																					1
	SEA4																																						1
	SOWB1																																							1
	SOWB2																																								1
	SOWB3																																									1
	SOWB4																																										1
	SOWB5																																											1
	UOE1																																												1
	UOE2																																													1
	UOE3																																														1
	UOE4																																															1
	Indicator data
	Indicator data (original)
	Case index	AD1	AD2	AD3	AD4	EWB1	EWB2	EWB3	IC1	IC2	IC3	IC4	IC5	ICD1	ICD2	ICD3	ICD4	IO1	IO2	IO3	IO4	OEA1	OEA2	OEA3	OEA4	PWB1	PWB2	PWB3	PWB4	PWB5	PWB6	ROE1	ROE2	ROE3	ROE4	SEA1	SEA2	SEA3	SEA4	SOWB1	SOWB2	SOWB3	SOWB4	SOWB5	UOE1	UOE2	UOE3	UOE4
	0	1	1	2	1	5	5	5	1	1	2	1	2	1	1	1	2	2	1	1	1	6	6	6	6	6	6	6	6	6	6	4	5	5	6	5	5	5	5	6	6	6	6	6	4	5	5	6
	1	1	1	1	1	5	5	5	1	1	2	1	2	1	1	1	2	1	1	1	1	5	5	6	5	6	6	6	6	6	6	6	5	6	5	6	6	6	6	5	5	5	5	6	4	5	4	5
	2	1	1	1	2	5	5	5	1	1	2	1	2	1	1	1	2	1	2	1	2	6	6	6	6	6	6	6	6	6	6	4	5	6	6	2	2	2	2	6	5	6	6	6	4	5	6	6
	3	1	1	2	3	5	5	5	1	1	2	1	2	1	1	1	2	3	3	2	2	6	6	5	6	6	6	6	6	6	6	5	5	6	5	6	5	6	6	4	4	4	4	5	5	5	4	5
	4	1	3	4	2	5	5	5	1	1	2	1	2	1	1	1	2	2	2	3	2	5	5	6	5	6	6	6	6	6	6	4	5	6	5	6	6	6	6	6	6	6	6	6	4	5	4	5
	5	1	3	2	3	5	5	5	1	1	2	1	2	1	1	1	2	3	2	3	3	6	6	5	5	6	6	6	6	6	6	4	5	4	5	6	6	6	6	6	6	6	6	6	4	5	4	5
	6	1	2	2	3	5	5	5	1	1	2	1	2	1	1	1	2	3	2	3	3	6	6	5	5	6	6	6	6	6	6	4	5	4	5	5	6	3	3	6	5	6	6	5	4	5	4	5
	7	1	3	3	3	5	5	5	1	1	2	1	2	1	1	2	2	3	3	3	3	6	6	6	6	6	6	6	6	6	6	6	3	3	3	6	6	6	6	6	6	6	6	6	6	3	3	3
	8	1	3	3	3	5	5	5	1	1	2	1	2	2	1	1	2	3	3	3	3	5	6	6	6	6	6	6	6	6	6	5	6	5	5	5	6	5	5	4	6	6	6	6	5	6	5	5
	9	1	1	1	1	5	5	5	1	2	1	2	1	1	1	1	1	1	1	1	1	6	5	6	6	6	6	6	6	6	6	5	5	5	5	5	6	5	5	5	6	6	6	6	5	5	5	5
	10	1	1	1	1	5	5	5	1	1	1	1	1	1	1	1	1	1	1	1	1	5	5	6	5	6	6	6	6	6	6	6	6	6	6	5	6	5	5	6	5	5	6	5	6	6	6	6
	11	1	3	3	3	2	2	2	3	4	2	1	2	1	2	1	4	3	3	3	3	2	3	3	2	2	1	2	2	2	2	2	2	2	2	1	1	2	3	2	2	2	2	2	2	2	2	2
	12	2	2	2	1	5	2	3	1	2	3	3	3	2	2	2	2	1	2	1	2	3	3	3	1	1	1	2	2	2	2	1	1	2	2	1	1	1	1	2	2	2	2	2	1	1	2	2
	13	5	5	4	5	4	3	3	4	3	3	3	3	4	4	4	3	5	5	4	5	6	6	5	5	5	6	6	5	5	6	5	5	5	4	4	3	3	5	5	5	5	5	5	6	5	5	5
	14	5	5	5	5	4	4	4	3	3	4	4	4	3	3	3	4	5	5	5	5	4	4	4	4	4	4	4	4	4	4	4	4	5	5	4	4	4	4	4	4	4	4	4	4	4	4	4
	15	4	5	4	4	4	4	4	3	3	3	4	4	3	4	4	4	4	5	4	4	4	4	4	4	4	4	4	4	4	4	4	4	4	5	4	4	4	4	4	4	4	4	4	4	4	4	4
	16	4	5	5	4	4	4	4	3	4	4	4	4	3	3	4	3	4	5	5	4	4	4	4	4	4	4	4	4	4	4	4	4	6	3	4	4	4	4	4	4	4	4	4	4	4	4	4
	17	5	5	5	4	4	4	4	3	4	3	4	3	3	4	3	4	5	5	5	4	4	4	4	4	4	4	4	4	4	4	4	4	5	3	4	4	4	4	4	4	4	4	4	4	4	4	4
	18	2	5	2	5	4	4	4	3	4	4	4	3	3	3	3	3	2	5	2	5	4	4	4	4	4	4	4	4	4	4	4	4	3	3	4	4	4	4	4	4	4	4	4	4	4	4	4
	19	5	3	3	3	4	4	4	5	4	5	5	5	3	5	4	4	5	3	3	3	4	4	4	4	4	4	4	4	4	4	4	4	3	3	4	4	4	4	4	4	4	4	4	4	4	4	4
	20	1	2	1	1	4	4	4	1	1	2	1	2	1	1	1	2	1	2	1	2	4	4	4	4	4	4	4	4	4	4	4	4	3	5	4	4	4	4	4	4	4	4	4	4	4	4	4
	21	1	2	1	1	5	3	5	1	1	2	1	2	1	1	1	2	1	2	1	2	5	5	6	6	6	5	5	6	6	5	3	3	6	4	5	3	5	6	3	5	3	3	3	5	3	5	3
	22	1	2	1	1	4	3	3	1	1	2	1	2	1	1	1	2	1	2	1	2	5	5	5	5	5	5	5	5	5	3	5	5	4	5	4	3	3	5	5	5	5	5	5	3	5	5	5
	23	1	2	1	1	4	1	4	1	1	2	1	2	1	1	1	2	1	2	1	2	4	4	4	4	4	4	4	4	4	3	4	4	3	5	4	1	4	4	4	4	4	4	4	3	4	4	4
	24	1	2	1	1	4	3	3	1	1	2	1	2	1	1	1	2	1	2	1	2	6	6	6	6	4	6	6	6	6	6	4	4	6	5	4	3	3	4	4	5	4	4	4	6	4	5	4
	25	1	2	1	1	4	4	4	1	1	2	1	2	1	1	1	2	1	2	1	2	4	4	4	4	4	4	4	4	4	4	4	4	5	5	4	4	4	4	4	4	4	4	4	4	4	4	4
	26	1	2	1	1	4	5	6	1	1	2	1	2	1	1	1	2	1	2	1	2	5	5	5	5	5	5	5	5	5	5	5	5	4	5	4	5	6	5	5	5	5	5	5	5	5	5	5
	27	1	2	1	1	3	3	3	1	1	2	1	2	1	1	1	2	1	2	1	2	3	4	4	4	4	3	4	4	4	4	4	4	5	6	3	3	3	4	4	4	4	4	4	4	4	4	4
	28	1	2	1	1	5	3	6	1	1	2	1	2	1	1	1	2	1	2	1	2	3	3	3	4	4	3	3	3	4	4	3	3	6	5	5	3	6	4	3	3	3	3	3	4	3	3	3
	29	5	4	4	4	1	1	1	4	5	5	5	5	3	4	4	4	5	4	4	4	1	1	1	1	1	1	2	1	2	1	1	2	1	1	1	1	1	2	1	1	1	1	1	1	1	1	2
	30	5	5	5	5	1	1	1	5	5	5	5	5	5	5	5	4	4	5	5	4	1	1	1	1	1	1	1	1	1	1	1	1	1	1	1	1	1	1	1	1	1	1	1	1	1	1	1
	31	5	4	5	4	2	1	4	5	5	5	5	5	5	4	4	4	4	5	5	5	2	1	2	1	1	3	4	2	1	2	2	1	2	1	3	4	2	1	1	2	1	4	1	4	1	3	4
	32	3	3	4	3	2	2	2	5	4	5	5	5	4	3	3	3	4	5	4	4	3	2	2	2	2	1	2	3	3	3	3	3	3	2	1	2	3	3	2	2	2	2	2	2	2	1	2
	33	3	2	3	4	2	2	4	5	5	5	5	5	5	5	5	5	3	5	5	4	2	3	2	2	3	3	4	2	2	2	2	2	2	3	3	4	2	2	3	2	2	4	3	4	3	3	4
	34	2	3	3	2	3	1	3	5	5	5	5	5	5	4	5	5	4	5	5	4	2	3	3	1	3	3	3	3	3	2	3	3	2	3	3	3	3	3	3	3	1	3	3	3	3	3	3
	35	2	3	4	3	3	3	3	5	5	5	5	5	3	3	4	4	3	3	4	4	2	3	3	3	3	3	3	3	3	2	3	3	2	3	3	3	3	3	3	3	3	3	3	3	3	3	3
	36	5	5	4	5	3	3	3	5	5	5	5	5	3	4	4	4	4	4	3	4	3	3	3	3	3	3	3	3	3	3	3	3	3	3	3	3	3	3	3	3	3	3	3	3	3	3	3
	37	3	3	3	2	3	3	3	5	5	5	5	5	3	5	3	3	3	5	5	4	3	3	3	3	3	3	1	3	1	3	3	1	3	3	3	1	3	1	3	3	3	3	3	3	3	3	1
	38	5	4	5	4	1	1	1	5	5	5	5	5	5	4	4	4	5	4	5	5	1	1	1	1	1	1	1	1	1	1	1	1	1	1	1	1	1	1	1	1	1	1	1	1	1	1	1
	39	4	3	4	3	1	1	1	5	5	5	5	5	4	5	4	4	4	4	4	4	1	1	1	1	3	1	1	1	1	1	1	1	1	1	1	1	1	1	1	1	1	1	3	1	3	1	1
	40	4	3	5	3	3	3	3	5	5	5	5	5	4	3	3	3	4	5	4	4	3	3	3	3	3	3	3	3	3	3	3	3	3	3	3	3	3	3	3	3	3	3	3	3	3	3	3
	41	3	3	3	3	2	1	1	5	5	5	5	5	4	5	5	5	3	2	4	4	2	1	2	1	2	2	2	1	1	2	1	1	2	1	2	2	1	1	1	2	1	1	2	1	2	2	2
	42	3	2	3	2	1	1	1	5	5	5	5	5	4	4	3	2	4	5	5	4	1	1	1	1	1	1	1	1	1	1	1	1	1	1	1	1	1	1	1	1	1	1	1	1	1	1	1
	43	5	5	5	5	1	1	1	5	5	5	5	5	4	4	4	4	4	5	5	5	1	1	1	1	1	1	1	1	1	1	1	1	1	1	1	1	1	1	1	1	1	1	1	1	1	1	1
	44	3	4	3	4	1	2	1	5	5	5	5	5	3	3	4	4	5	5	5	5	2	1	1	2	1	1	1	2	1	2	2	1	2	1	1	1	2	1	1	1	2	1	1	1	1	1	1
	45	3	3	5	4	2	2	2	5	5	5	5	5	5	4	4	3	3	4	4	4	2	3	2	2	3	2	2	2	2	2	2	2	2	3	2	2	2	2	3	2	2	2	3	2	3	2	2
	46	4	4	3	4	3	3	3	5	5	5	5	5	5	4	4	3	2	1	2	3	3	3	3	3	3	3	3	3	3	3	3	3	3	3	3	3	3	3	3	3	3	3	3	3	3	3	3
	47	4	4	5	4	2	3	3	5	5	5	5	5	5	4	4	5	4	4	4	3	2	3	2	3	3	2	2	3	2	2	3	2	2	3	2	2	3	2	3	2	3	3	3	3	3	2	2
	48	5	3	4	4	4	3	3	5	5	5	5	5	4	4	4	4	4	4	4	5	3	3	4	3	2	4	3	2	3	3	2	3	3	3	4	3	2	3	3	4	3	3	2	3	2	4	3
	49	5	4	5	4	2	3	2	5	5	5	5	5	5	4	5	4	4	5	4	5	2	2	2	3	2	3	3	2	2	2	2	2	2	2	3	3	2	2	2	2	3	2	2	2	2	3	3
	50	4	4	4	4	3	3	2	5	5	5	5	5	4	4	4	4	5	5	4	5	2	4	3	3	2	2	3	2	3	2	2	3	2	4	2	3	2	3	4	3	3	2	2	2	2	2	3
	51	2	2	3	2	2	2	2	5	5	5	5	5	3	3	2	3	5	5	5	5	2	2	2	2	2	4	1	1	2	2	1	2	2	2	4	1	1	2	2	2	2	2	2	2	2	4	1
	52	2	3	2	2	4	2	3	5	5	5	5	5	5	5	2	3	4	4	4	4	3	4	4	2	4	3	2	2	4	3	2	4	3	4	3	2	2	4	4	4	2	3	4	3	4	3	2
	53	5	4	5	4	1	1	1	5	5	5	5	5	5	5	5	5	4	5	4	5	1	1	1	1	1	1	1	1	1	1	1	1	1	1	1	1	1	1	1	1	1	1	1	1	1	1	1
	54	3	3	3	3	4	4	4	5	5	5	5	5	5	5	5	5	4	5	3	5	4	4	4	4	4	4	4	4	4	4	4	4	4	4	4	4	4	4	4	4	4	4	4	4	4	4	4
	55	3	4	3	4	4	4	4	5	5	5	5	5	5	5	5	5	3	4	4	5	4	4	4	4	4	4	4	4	4	4	4	4	4	4	4	4	4	4	4	4	4	4	4	4	4	4	4
	56	5	4	4	5	1	1	1	5	5	5	5	5	5	5	5	4	4	4	5	4	1	1	1	1	1	1	1	1	1	1	1	1	1	1	1	1	1	1	1	1	1	1	1	1	1	1	1
	57	3	3	4	4	1	1	1	5	5	5	4	5	4	5	4	3	4	5	5	4	1	1	1	1	1	4	1	1	1	1	1	1	1	1	4	1	1	1	1	1	1	1	1	1	1	4	1
	58	3	3	5	4	2	3	3	5	4	5	4	5	4	5	4	5	4	5	4	4	3	2	2	3	2	3	3	4	3	3	4	3	3	2	3	3	4	3	2	2	3	3	2	3	2	3	3
	59	3	3	4	5	2	3	4	5	5	5	5	5	4	4	4	5	5	5	4	5	4	2	2	3	2	3	3	4	4	4	4	4	4	2	3	3	4	4	2	2	3	4	2	4	2	3	3
	60	3	3	2	3	2	2	2	5	5	5	5	5	3	3	3	3	4	4	4	4	2	2	2	2	2	2	2	3	2	2	3	2	2	2	2	2	3	2	2	2	2	2	2	2	2	2	2
	61	3	2	3	3	3	3	3	5	5	5	5	5	3	3	3	3	4	4	4	4	3	3	3	3	3	3	3	3	3	3	3	3	3	3	3	3	3	3	3	3	3	3	3	3	3	3	3
	62	4	4	5	4	3	3	3	5	5	5	4	5	5	5	5	5	4	4	4	4	3	3	3	3	3	2	3	3	3	3	3	3	3	3	2	3	3	3	3	3	3	3	3	3	3	2	3
	63	5	5	4	5	3	2	3	5	5	5	5	5	5	5	5	5	4	4	4	4	3	2	3	2	2	2	2	1	3	3	1	3	3	2	2	2	1	3	2	3	2	3	2	3	2	2	2
	64	4	3	4	4	1	1	1	5	5	5	5	5	5	5	5	5	4	4	4	4	1	1	1	1	1	1	1	1	1	1	1	1	1	1	1	1	1	1	1	1	1	1	1	1	1	1	1
	65	2	2	4	3	4	4	4	5	5	5	5	5	5	5	4	5	4	4	4	4	4	4	4	4	4	4	4	4	4	4	4	4	4	4	4	4	4	4	4	4	4	4	4	4	4	4	4
	66	4	5	5	4	1	1	1	5	5	5	5	5	5	5	5	5	4	4	4	4	1	1	1	1	1	2	1	2	1	1	2	1	1	1	2	1	2	1	1	1	1	1	1	1	1	2	1
	67	4	3	4	4	4	4	4	5	5	5	5	5	4	4	4	4	4	4	4	4	4	4	4	4	4	4	4	4	4	4	4	4	4	4	4	4	4	4	4	4	4	4	4	4	4	4	4
	68	5	5	4	5	1	1	1	5	5	5	5	5	5	5	5	5	4	4	4	4	1	1	1	1	1	1	1	1	1	1	1	1	1	1	1	1	1	1	1	1	1	1	1	1	1	1	1
	69	5	5	4	4	1	1	4	5	5	5	5	5	5	5	5	5	4	4	4	4	4	1	1	1	4	4	4	4	1	4	4	1	4	1	4	4	4	1	1	1	1	4	4	4	4	4	4
	70	5	5	4	5	3	3	3	5	5	5	5	5	5	5	5	4	3	4	4	3	3	3	3	3	3	3	3	3	3	3	3	3	3	3	3	3	3	3	3	3	3	3	3	3	3	3	3
	71	5	1	1	2	6	6	6	4	5	4	5	4	1	1	2	1	1	2	1	1	3	3	3	3	6	6	6	6	6	6	4	4	4	3	5	5	4	5	6	6	6	6	6	3	3	3	3
	72	5	4	2	5	6	6	6	2	2	1	1	2	1	1	2	1	2	2	1	1	3	3	3	3	6	6	5	5	5	6	3	4	3	3	5	4	4	5	6	6	6	6	6	4	4	5	3
	73	5	5	4	5	4	5	4	3	3	4	2	5	4	2	5	3	3	3	4	2	5	5	5	5	4	4	4	5	5	5	4	4	3	4	3	2	5	2	4	5	3	4	4	4	4	3	2
	74	5	1	1	2	4	5	5	5	5	5	4	5	5	4	5	4	5	5	5	4	6	6	6	6	5	4	4	5	5	4	4	4	3	3	4	3	4	3	5	4	4	5	5	4	4	4	4
	75	5	1	1	2	5	5	5	2	1	1	1	2	1	1	2	2	2	1	1	1	5	5	5	5	5	5	5	5	5	5	4	4	4	3	3	5	4	4	5	5	5	5	5	2	2	4	2
	76	5	2	2	3	5	4	4	1	1	1	1	2	1	1	2	1	1	1	1	1	5	5	5	5	6	4	4	6	6	4	4	4	4	4	3	5	4	5	6	6	6	6	6	4	4	4	4
	77	4	3	2	3	6	6	6	2	2	2	2	3	2	2	3	2	2	2	2	2	5	5	5	5	6	6	6	6	6	6	4	4	3	4	5	4	4	5	6	6	6	6	6	3	3	2	4
	78	4	4	5	5	5	5	5	3	3	3	2	3	3	2	3	3	3	3	3	2	5	3	5	4	5	4	4	5	5	4	4	4	3	3	4	4	5	5	5	5	4	4	4	2	2	2	1
	79	4	4	3	3	5	6	6	4	4	4	5	5	4	5	5	5	4	4	4	5	3	3	3	3	5	5	5	5	5	5	3	4	3	3	3	3	4	4	3	3	3	3	3	4	4	4	1
	80	4	1	1	2	5	5	5	4	3	4	3	3	4	3	3	3	4	3	4	3	3	3	3	3	6	5	5	6	6	5	3	3	4	3	4	4	2	5	5	5	3	3	3	3	3	4	2
	81	4	4	3	3	6	6	6	1	1	1	1	2	1	1	2	1	1	1	1	1	3	4	3	4	6	5	5	6	6	5	3	3	4	3	3	4	3	5	5	4	5	5	5	3	3	3	3
	82	3	2	2	2	6	5	5	4	3	4	3	3	4	3	3	3	4	3	4	3	6	6	6	6	5	3	3	5	5	5	4	4	3	4	3	2	4	4	5	4	4	4	4	3	3	3	2
	83	2	2	3	4	5	5	4	2	2	2	2	2	2	2	2	2	2	2	2	2	4	3	4	3	4	4	3	4	4	5	2	2	2	3	5	5	5	5	6	5	4	4	4	3	3	3	3
	84	3	1	1	1	5	5	4	3	4	2	3	4	2	3	4	5	3	4	2	3	4	4	4	4	5	6	6	5	5	6	4	4	3	4	4	4	3	3	6	4	5	5	5	1	1	4	1
	85	3	4	4	4	4	4	4	1	1	1	1	1	1	1	1	1	1	1	1	1	4	2	4	4	3	6	6	3	3	6	2	2	2	3	4	4	2	2	6	6	4	4	4	2	2	3	3
	86	3	1	1	3	5	5	3	5	5	4	4	4	4	4	4	5	5	5	4	4	3	4	3	4	5	4	4	5	5	4	4	4	3	3	3	3	3	3	5	6	5	5	5	1	1	2	4
	87	3	3	5	4	4	4	5	1	1	1	1	3	1	1	3	1	1	1	1	1	5	5	5	5	5	5	5	5	5	4	4	4	3	3	4	3	5	5	5	6	4	4	4	3	3	4	2
	88	3	5	5	5	5	5	5	5	5	3	5	4	3	5	4	5	5	5	3	5	5	5	5	5	5	5	5	5	5	5	2	2	3	3	3	5	5	4	6	6	5	5	5	2	2	5	3
	89	2	4	5	5	5	5	4	5	5	5	5	5	5	5	5	5	5	5	5	5	5	5	5	5	5	5	5	5	5	4	4	4	3	4	4	4	5	4	5	6	5	6	5	3	3	3	3
	90	3	5	5	2	5	5	5	5	5	4	5	5	4	5	5	4	5	5	4	5	5	5	5	5	5	5	5	5	5	5	4	4	3	3	4	5	4	2	6	5	4	5	4	4	4	4	5
	91	2	2	5	3	5	5	6	4	4	5	5	2	5	5	2	3	4	4	5	5	5	5	5	5	4	4	4	4	4	4	3	3	2	3	4	5	4	4	5	5	6	5	6	2	2	2	2
	92	3	1	2	3	4	4	4	3	5	2	5	3	2	5	3	3	3	5	2	5	5	5	5	5	5	5	5	5	5	5	4	4	4	4	5	5	5	5	5	6	5	5	5	2	2	4	2
	93	3	1	2	1	5	5	3	3	1	1	2	3	1	2	3	2	3	1	1	2	5	5	5	5	5	5	5	5	5	5	3	3	3	3	3	2	3	4	3	6	5	5	5	4	4	4	4
	94	4	4	4	5	4	4	4	5	5	5	5	5	4	4	4	3	5	4	4	4	5	2	4	2	4	4	4	4	4	4	1	1	1	2	5	5	5	5	4	4	4	3	4	5	5	5	5
	95	4	3	3	3	4	3	4	4	4	5	3	4	2	4	4	4	4	4	4	4	4	4	3	4	4	4	4	4	4	4	1	1	1	2	5	3	5	5	5	5	5	5	5	3	3	5	3
	96	1	2	2	1	5	3	4	4	4	5	4	4	5	3	5	5	3	3	3	3	4	4	4	4	5	5	5	5	5	5	1	2	2	2	4	4	4	4	3	3	3	3	3	2	2	2	4
	97	4	3	3	3	5	4	5	4	5	5	4	5	4	2	2	2	4	4	4	4	4	4	4	4	4	4	4	4	4	4	2	2	2	3	4	5	4	4	3	3	3	3	3	3	3	3	3
	98	3	3	3	2	5	5	4	5	5	4	4	4	3	3	2	3	4	4	5	4	4	4	5	5	4	3	4	4	5	2	2	1	2	2	3	4	3	3	5	5	5	5	5	2	2	2	2
	99	1	1	2	2	5	4	4	3	5	5	3	5	3	4	3	1	4	4	5	4	4	4	5	5	4	5	4	4	5	4	2	1	3	1	3	5	3	3	6	6	6	6	6	3	3	3	4
	100	3	2	1	2	4	5	4	3	4	4	3	5	4	4	4	4	4	5	5	4	4	4	4	4	5	3	4	3	5	5	1	1	1	1	4	4	4	4	5	5	5	5	5	4	4	4	4
	101	4	4	3	3	4	5	5	5	5	4	5	4	4	4	4	5	4	5	5	4	5	5	5	5	4	4	5	4	4	4	4	3	4	4	4	5	4	4	5	5	5	5	5	4	4	4	4
	102	3	3	3	4	3	5	5	5	5	5	5	5	4	4	4	5	5	5	5	5	5	5	3	3	2	3	4	2	3	3	4	4	5	5	4	4	4	4	5	3	5	4	5	3	3	3	3
	103	5	2	4	4	4	4	4	5	5	5	5	5	4	5	5	3	4	5	5	5	4	4	4	4	5	3	5	3	3	2	5	5	5	5	5	5	5	5	3	3	3	3	3	3	3	3	3
	104	1	2	1	1	4	4	4	5	5	5	5	5	3	3	4	1	4	4	5	5	4	4	2	2	4	2	4	4	3	3	3	1	4	5	5	5	5	5	3	4	3	4	3	4	4	4	5
	105	5	5	5	4	5	5	5	5	5	5	5	5	5	5	5	4	5	5	5	4	4	4	4	4	4	2	4	4	4	4	3	3	3	5	5	5	6	6	4	3	4	3	4	3	3	3	4
	106	4	3	3	5	5	5	5	5	5	5	5	5	5	4	4	4	5	5	5	4	4	4	2	2	5	3	5	2	4	5	5	4	4	5	5	4	5	5	5	5	5	5	5	5	5	4	4
	107	3	3	2	2	5	5	4	5	5	5	5	5	3	3	5	2	5	5	5	4	4	4	2	2	4	4	5	4	5	5	3	3	2	4	5	4	4	4	5	5	5	5	5	4	4	4	3
	108	3	3	4	4	4	4	3	4	4	4	4	4	4	4	4	4	5	4	4	4	4	4	4	4	4	5	4	2	4	4	3	4	4	4	6	5	5	5	5	5	5	5	5	3	3	4	4
	109	3	3	4	4	3	5	5	4	4	4	4	4	4	4	4	4	5	4	5	4	4	4	3	3	3	2	3	4	2	2	2	3	3	3	5	3	4	4	5	5	5	5	5	3	3	3	3
	110	3	3	4	4	2	3	3	4	4	4	4	4	4	3	4	4	5	4	5	5	4	4	4	4	5	5	5	4	4	4	4	5	4	4	5	5	6	6	5	5	5	5	5	2	2	2	1
	111	3	3	4	3	4	4	4	4	4	4	4	4	4	4	4	4	5	4	5	5	4	4	2	2	4	5	4	4	4	3	2	2	3	3	5	6	5	5	5	5	5	5	5	2	2	2	1
	112	2	2	3	3	3	2	3	4	4	4	4	4	4	4	4	4	3	5	5	4	2	2	4	4	4	5	4	3	3	2	2	3	3	3	6	6	5	5	5	5	5	5	5	4	4	2	1
	113	2	2	3	3	3	4	4	3	2	3	3	3	4	3	4	4	4	5	5	4	3	3	5	4	4	4	5	4	4	4	5	3	3	3	5	6	5	6	5	5	5	5	5	2	2	4	1
	114	3	3	4	4	5	3	4	2	2	3	3	2	3	2	3	3	4	5	5	4	3	3	5	5	5	5	5	5	5	5	4	3	3	4	5	5	6	5	5	5	5	5	5	3	3	3	3
	115	2	3	2	3	3	3	3	3	3	3	3	2	4	3	4	3	3	4	5	3	5	5	5	4	4	4	4	4	4	4	2	3	3	2	5	6	5	5	5	5	5	5	5	4	4	4	4
	116	4	2	3	4	5	4	5	3	3	3	3	3	3	3	3	4	5	5	5	5	4	4	4	4	4	4	4	4	4	3	5	4	4	4	5	5	3	5	5	5	5	5	5	5	5	5	5
	117	2	2	3	3	5	5	4	3	3	3	3	3	2	2	2	3	5	5	5	4	4	4	4	4	4	4	2	4	4	3	2	3	2	3	5	5	3	3	3	3	3	6	3	4	4	4	4
	118	2	2	2	2	4	3	4	3	3	3	3	3	4	4	4	5	5	5	5	4	3	3	4	5	4	4	4	3	3	3	2	3	2	3	4	4	3	6	5	5	5	5	5	4	4	4	4
	119	2	2	3	3	5	3	3	3	3	3	3	2	3	3	3	3	4	4	5	4	3	3	5	5	5	5	5	4	4	5	5	3	3	3	5	5	6	6	5	5	5	5	5	4	4	4	4
	120	3	2	3	2	5	5	5	2	2	3	3	3	4	4	4	4	4	5	5	4	4	4	5	5	4	4	4	4	4	4	2	3	3	3	3	2	6	6	4	4	4	4	4	4	4	4	4
	121	3	3	4	4	3	3	4	3	3	3	3	3	3	3	3	2	4	5	5	4	3	3	5	4	2	2	4	4	4	4	3	3	3	3	5	4	5	5	4	4	4	4	4	4	4	4	4
	122	2	2	3	4	3	3	3	2	3	3	3	3	3	4	3	3	4	5	5	4	5	5	5	5	5	4	5	5	5	4	2	3	3	3	5	4	5	5	5	5	5	5	5	3	3	3	3
	123	4	4	4	4	3	3	4	3	3	3	3	3	3	2	3	1	4	4	4	4	3	3	4	4	4	4	4	5	5	4	3	3	3	4	5	5	5	5	4	5	5	4	4	4	4	4	4
	124	3	3	4	5	5	3	4	3	3	3	3	3	5	4	5	4	4	4	4	4	4	4	3	3	5	5	5	4	4	4	2	3	3	3	6	3	4	4	1	5	5	5	1	3	3	3	3
	125	2	2	3	3	5	4	5	2	2	3	3	3	2	1	2	2	4	3	4	3	5	5	4	2	4	4	4	5	5	4	2	3	2	4	5	5	5	5	5	5	5	5	5	4	4	4	4
	126	3	3	3	3	3	3	3	2	3	3	3	3	3	4	3	3	4	3	4	3	4	4	5	4	5	5	5	5	5	4	2	3	3	3	5	4	3	3	4	3	3	5	4	5	5	5	5
	127	3	3	4	4	4	5	5	4	4	4	4	4	5	4	5	5	5	5	5	5	4	4	5	4	3	2	3	4	4	2	3	3	3	3	5	4	5	5	3	4	4	4	3	4	4	4	4
	128	4	4	4	4	3	3	3	5	5	5	5	5	4	5	4	4	4	4	5	5	4	4	5	5	5	5	5	4	5	4	4	4	4	3	6	6	5	5	5	5	5	5	5	3	3	3	3
	129	4	4	4	4	1	3	2	4	5	5	5	4	4	3	4	4	4	5	4	4	5	5	2	5	5	3	4	4	4	5	3	4	4	4	5	5	6	6	5	5	5	5	5	4	4	4	3
	130	4	4	5	4	3	3	3	5	5	5	5	5	2	1	2	3	3	5	5	5	5	5	3	3	3	4	2	4	4	4	5	5	5	5	5	6	4	4	4	4	4	4	4	3	3	3	3
	131	3	3	3	3	4	5	5	3	3	2	3	2	3	4	3	4	4	5	5	4	3	3	3	3	4	4	4	4	4	5	3	3	3	2	5	4	5	5	5	5	5	3	5	3	3	1	1
	132	4	4	5	5	4	5	4	5	5	5	5	5	5	4	5	4	5	5	4	5	3	3	4	4	4	4	4	4	4	4	5	5	5	5	5	6	6	6	5	5	5	4	5	2	2	3	3
	133	5	4	5	4	3	3	3	3	3	3	3	3	3	3	3	2	4	4	3	4	2	3	3	3	4	1	4	3	3	1	4	4	4	5	5	3	4	4	5	5	5	4	5	2	2	1	1
	134	5	4	5	4	3	5	5	5	5	5	5	5	2	1	2	2	2	1	1	3	5	3	4	3	3	1	3	1	3	2	4	4	4	5	5	4	3	3	3	3	3	3	3	5	5	3	3
	135	4	4	4	4	4	5	4	4	4	4	4	4	4	4	4	5	4	2	3	5	4	2	2	2	4	5	5	5	5	5	3	3	3	4	5	5	4	4	4	4	5	5	4	2	2	2	2
	136	4	4	4	4	5	3	3	4	4	4	4	4	3	4	3	4	3	3	3	4	3	2	2	2	1	3	5	4	5	2	3	3	3	4	5	4	5	5	3	5	5	5	3	2	2	2	2
	137	4	4	4	4	3	2	1	4	4	4	4	4	4	4	4	5	4	4	4	3	3	5	5	5	5	4	5	5	5	5	3	3	3	4	5	6	5	2	3	5	5	5	3	4	4	4	4
	138	4	4	4	4	4	5	3	4	4	4	4	4	1	2	1	2	3	3	3	4	3	3	2	3	5	5	5	5	5	5	3	3	4	4	5	5	5	5	6	6	6	6	6	3	3	4	3
	139	4	4	4	4	5	5	5	4	4	4	4	4	2	3	2	2	3	4	4	3	5	5	5	5	5	4	3	5	3	4	4	3	3	4	5	4	5	5	4	4	3	4	4	3	3	2	2
	140	4	4	4	4	5	5	5	4	4	4	4	4	4	4	4	5	4	3	3	4	3	5	3	5	3	5	5	5	5	4	4	3	4	4	6	6	6	6	3	3	4	3	3	2	2	3	2
	141	4	4	4	4	4	5	3	4	4	4	4	4	4	4	4	4	3	4	4	4	3	5	3	5	5	5	4	4	4	5	3	3	4	4	5	4	5	5	3	3	4	3	3	3	3	3	3
	142	4	4	4	4	5	5	5	4	4	4	4	4	4	5	4	4	3	4	3	4	2	5	5	5	4	4	4	3	4	5	4	4	4	4	5	5	5	5	4	4	4	4	4	5	5	4	5
	143	4	3	4	4	5	5	4	4	4	4	4	4	5	4	5	4	3	4	4	4	5	4	4	4	5	4	3	5	3	4	4	4	4	4	5	5	5	5	4	5	5	5	4	4	4	3	4
	144	4	4	4	4	4	3	4	4	4	4	4	4	4	4	4	5	3	4	3	3	4	4	3	4	4	3	4	4	4	4	4	4	4	4	4	4	4	5	4	4	3	4	4	3	3	2	2
	145	5	5	5	5	5	5	5	4	4	4	4	4	3	2	3	3	4	2	4	3	3	3	3	3	5	5	4	5	4	4	4	5	4	5	5	5	5	5	5	5	5	5	5	4	4	4	4
	146	4	4	4	4	4	4	4	4	4	4	4	4	4	5	4	4	3	3	4	5	5	5	5	5	2	4	5	1	4	4	4	5	5	4	4	5	3	4	5	5	5	5	5	3	3	4	4
	147	4	4	4	4	4	5	4	3	3	3	3	3	4	3	4	4	5	5	5	5	5	5	5	5	3	4	5	5	4	4	5	5	4	5	5	5	4	5	5	5	5	5	5	4	4	4	4
	148	4	4	4	4	5	5	5	4	4	4	4	4	4	4	4	4	4	5	5	4	6	6	6	6	4	3	4	4	3	3	4	5	4	4	5	4	4	5	5	5	5	5	5	5	5	5	5
	149	4	4	4	4	5	5	5	4	4	5	4	3	4	4	4	4	4	5	5	5	4	3	3	3	4	4	4	3	5	5	5	5	4	4	4	5	4	6	4	4	5	2	2	5	5	5	4
	150	4	5	4	4	4	4	4	4	4	4	4	4	4	5	4	4	5	4	4	5	5	6	6	6	4	4	4	3	2	2	5	5	3	4	5	5	5	6	4	4	5	4	4	2	2	2	2
	151	4	5	4	4	5	5	5	5	5	4	4	4	4	4	4	4	5	5	5	4	4	4	4	4	3	3	3	3	3	3	3	4	3	3	5	5	4	4	4	4	4	4	4	3	3	3	3
	152	4	4	4	3	5	5	5	4	3	4	3	4	1	1	1	2	4	4	4	4	5	5	5	5	4	2	2	5	2	2	4	5	3	5	4	5	3	4	4	4	5	5	5	3	3	4	4
	153	4	5	4	5	4	5	5	4	4	4	4	4	3	3	3	4	4	4	4	5	5	4	4	5	5	4	5	5	4	4	5	5	4	5	5	3	5	5	3	5	4	3	3	5	5	5	5
	154	4	5	4	5	5	5	5	4	4	4	4	4	3	3	3	2	5	5	5	5	5	3	3	3	5	5	5	5	3	3	3	5	5	4	5	5	5	5	4	5	5	5	5	4	4	3	2
	155	5	5	5	5	5	5	5	3	4	4	3	4	4	4	4	4	4	5	4	5	5	6	6	5	4	4	4	4	3	3	5	5	4	5	4	5	4	6	5	5	2	5	5	2	2	2	2
	156	4	4	4	4	2	2	3	4	3	3	4	4	4	4	4	4	4	4	3	3	5	6	6	6	5	4	5	5	5	5	3	5	4	5	5	5	5	6	3	4	4	4	4	2	2	2	2
	157	4	4	4	4	2	2	5	5	4	4	4	5	4	4	4	4	5	5	4	3	4	6	6	6	5	4	5	4	5	4	5	5	4	5	6	6	6	6	2	3	3	3	3	2	2	2	2
	158	4	5	4	5	5	5	5	4	4	4	5	3	4	5	4	5	3	4	5	2	3	5	5	5	5	4	4	4	4	3	5	3	3	2	5	6	5	2	4	5	5	5	5	4	4	4	4
	159	4	4	4	4	5	5	5	4	4	4	4	4	3	3	3	2	3	4	3	2	5	5	5	5	5	3	5	5	5	5	4	4	5	4	5	4	5	5	5	5	5	5	5	3	3	2	2
	160	4	4	4	5	4	4	5	4	4	4	4	4	4	4	4	5	4	4	5	5	2	5	4	5	4	4	4	5	4	5	5	5	5	4	5	3	5	5	4	5	3	3	5	2	2	2	2
	161	4	4	4	4	4	4	4	5	4	4	5	4	4	5	4	5	3	3	3	3	4	3	4	3	5	5	5	3	5	4	4	4	4	3	4	3	4	3	3	5	5	5	5	4	3	4	3
	162	3	3	3	3	3	3	3	3	3	3	3	3	2	2	2	3	5	5	4	5	3	5	5	5	3	3	4	3	3	3	4	4	4	4	3	4	4	4	3	3	3	4	3	2	2	2	2
	163	4	4	4	5	3	3	3	3	3	3	3	3	3	3	3	3	4	3	3	4	5	4	4	4	4	4	5	4	4	3	5	5	4	3	5	3	5	5	5	5	4	5	4	4	4	4	5
	164	4	3	4	4	5	3	3	4	4	4	4	4	2	2	2	3	4	4	4	4	2	2	4	2	3	5	4	3	3	3	4	4	5	4	2	5	2	2	5	5	2	3	5	3	3	3	2
	165	4	5	4	4	5	5	5	3	4	5	3	5	3	3	3	3	4	4	4	3	5	5	5	5	5	5	5	5	3	5	5	5	5	5	5	4	5	5	5	5	5	5	5	1	1	4	3
	166	3	3	3	4	5	5	4	3	2	3	2	2	2	3	2	3	3	3	3	3	5	5	5	5	5	3	4	4	5	2	4	5	5	4	5	3	3	3	5	5	5	5	5	2	2	3	2
	167	4	4	4	3	4	3	4	2	2	3	2	3	3	4	3	3	4	5	5	5	4	4	4	4	5	4	5	5	2	3	5	2	5	4	4	5	3	3	5	5	4	5	3	5	5	5	5
	168	4	4	4	4	4	3	3	4	3	4	3	4	3	4	3	3	5	5	4	3	2	4	2	4	4	4	3	3	3	4	5	4	5	5	6	6	6	6	3	5	4	3	5	1	1	4	5
	169	4	3	4	3	5	5	5	3	4	3	3	4	3	3	3	4	4	4	3	3	3	5	4	5	5	5	4	4	4	5	4	4	4	4	5	6	5	5	5	5	5	5	5	3	3	4	4
	170	4	3	4	3	3	3	3	3	3	3	3	3	4	3	4	4	4	4	3	4	5	5	5	3	5	4	4	4	4	3	5	4	4	4	5	5	4	5	5	5	5	5	4	4	4	4	4
	171	5	4	5	4	4	5	5	5	5	5	5	5	4	4	4	4	4	3	4	4	5	6	6	5	4	5	4	5	5	5	4	4	2	4	4	5	4	6	5	5	5	5	5	2	2	2	2
	172	5	4	5	5	5	4	4	5	5	5	5	5	2	3	2	3	5	5	4	5	2	2	3	3	4	5	5	4	4	4	3	3	1	5	5	6	5	5	5	4	4	4	4	3	3	3	3
	173	4	4	4	4	5	4	4	5	5	5	5	5	4	4	4	5	5	5	4	5	5	5	2	2	4	5	5	4	4	4	4	5	5	4	5	5	5	5	4	5	5	5	5	4	4	4	4
	174	4	4	4	5	5	5	5	5	5	5	5	5	2	3	2	3	4	5	4	4	4	4	3	3	3	5	5	5	3	5	4	4	4	4	6	6	6	6	3	3	5	5	5	4	4	4	4
	175	5	5	5	5	5	3	4	5	5	5	5	5	3	3	3	4	3	3	5	2	4	4	5	5	4	5	4	4	4	4	5	5	5	3	3	3	4	4	5	5	4	5	5	2	2	2	2
	176	4	3	4	3	4	4	4	5	5	5	5	5	1	2	1	2	3	4	5	2	3	5	6	5	4	4	4	4	3	3	4	2	2	5	5	5	6	6	4	5	3	4	4	4	4	4	4
	177	3	2	3	4	5	5	3	5	5	5	5	5	4	4	4	5	5	5	4	5	6	6	6	6	4	4	4	3	4	3	3	4	5	5	5	4	4	5	5	5	5	4	5	5	5	5	5
	178	3	3	3	2	5	5	5	5	5	5	5	5	4	5	4	4	4	5	5	3	5	5	5	4	5	5	5	5	5	5	4	4	4	2	3	3	3	3	5	5	5	5	4	5	5	5	5
	179	4	3	4	3	5	5	5	4	4	4	4	4	3	4	3	3	5	5	5	3	1	3	3	3	5	5	5	3	5	3	4	4	4	2	5	5	5	5	4	5	4	4	5	2	2	3	3
	180	5	4	5	4	5	5	5	5	5	5	5	5	5	3	5	4	5	5	4	5	3	3	2	3	5	5	5	5	5	3	4	4	4	4	5	5	5	5	5	5	5	5	5	3	3	4	3
	181	5	3	5	3	5	5	5	5	5	5	5	5	3	3	3	4	3	5	5	3	4	4	4	5	5	5	5	4	4	5	4	4	4	4	3	6	5	5	5	5	5	5	5	5	5	5	5
	182	5	5	5	5	4	3	3	5	5	5	4	5	4	4	4	5	5	5	4	3	5	5	5	5	5	3	5	3	4	3	4	4	3	4	5	5	4	5	5	5	5	5	5	4	4	4	4
	183	3	4	3	4	5	5	5	5	5	5	5	5	5	5	5	4	4	5	5	3	5	5	5	5	5	5	5	5	4	5	4	4	4	4	5	5	6	5	5	5	5	5	5	5	5	2	5
	184	3	3	3	4	5	5	5	5	5	5	5	5	2	2	2	3	3	3	3	3	5	5	5	3	5	5	4	4	3	3	4	4	4	4	5	5	4	5	4	5	5	4	5	4	4	4	4
	185	4	4	4	4	5	5	4	5	5	5	5	5	3	4	3	3	3	4	3	3	6	4	4	6	4	4	3	4	4	3	1	1	3	2	5	4	5	5	5	5	5	5	5	2	2	2	2
	186	4	3	4	4	5	3	5	5	5	5	5	4	1	1	1	1	5	3	5	4	3	2	2	2	3	3	2	3	2	3	4	4	3	4	5	4	5	5	5	5	5	5	5	2	2	2	2
	187	2	3	2	2	5	4	4	5	5	5	5	5	5	5	5	5	5	5	4	5	5	5	5	5	5	3	5	5	3	5	4	4	4	4	6	6	6	6	4	5	4	5	5	4	4	4	4
	188	3	3	3	3	5	5	4	5	5	5	5	5	2	3	2	3	4	5	5	4	5	5	5	4	3	5	5	3	3	5	4	4	3	4	4	4	4	4	4	5	5	5	5	6	5	5	5
	189	3	4	3	4	3	4	3	5	5	5	5	5	1	2	1	2	4	4	5	2	3	3	3	3	4	3	3	3	4	3	4	4	4	4	3	3	3	3	3	3	4	3	5	3	5	3	3
	190	4	5	4	5	1	1	1	5	5	5	5	5	5	5	5	5	5	4	5	4	5	5	5	5	2	3	3	1	2	1	4	4	3	4	5	5	5	5	5	5	5	4	5	3	5	4	5
	191	4	3	4	4	3	3	3	3	3	4	3	3	4	5	4	4	5	5	5	4	4	5	5	5	1	2	2	1	1	2	4	4	4	4	6	4	4	6	1	1	1	1	2	5	2	4	4
	192	4	3	4	5	4	4	5	5	5	5	5	5	4	4	4	5	5	5	5	5	5	5	5	5	4	4	4	3	3	3	4	4	3	4	4	4	4	4	4	5	4	4	4	4	4	4	4
	193	2	3	2	3	4	5	5	4	4	4	4	4	5	5	5	5	4	5	4	5	5	5	3	3	5	4	5	4	5	3	4	4	4	4	6	6	6	6	5	5	5	5	5	3	4	4	3
	194	4	3	4	4	5	5	4	5	5	5	5	5	3	3	3	3	5	5	5	5	6	6	6	6	5	5	4	5	5	4	4	4	5	4	5	5	5	5	4	5	5	5	5	5	5	4	5
	195	5	5	5	4	4	4	4	5	5	5	5	5	4	5	4	4	4	4	5	3	5	5	5	5	4	3	4	4	4	2	5	5	5	4	5	5	5	5	5	5	4	5	5	5	5	5	5
	196	4	5	4	4	5	5	5	4	4	4	4	5	5	4	5	4	4	5	5	2	5	5	5	5	5	5	5	5	5	5	4	4	4	3	5	5	5	5	5	5	5	4	4	5	4	5	5
	197	4	5	4	5	5	5	5	3	3	3	3	4	4	4	4	4	4	5	5	4	5	5	5	5	5	5	5	4	5	4	4	4	4	4	5	5	5	5	5	5	5	5	5	5	5	5	5
	198	5	5	5	5	4	4	3	4	4	4	4	5	3	3	3	3	2	2	2	3	4	3	3	3	3	3	4	3	3	3	5	5	4	3	3	3	3	3	4	4	5	4	4	3	5	3	3
	199	4	3	4	3	4	5	5	5	5	5	5	4	2	3	2	2	4	4	3	4	4	4	4	4	3	3	3	4	3	3	4	4	5	4	4	4	4	4	5	4	5	4	5	4	3	4	4
	200	4	4	3	4	3	4	3	4	4	4	4	4	5	4	5	4	3	3	5	4	4	2	4	4	4	5	5	3	3	5	5	5	5	5	3	4	4	4	5	5	5	5	5	4	3	2	4
	201	5	4	4	4	3	3	3	3	3	3	3	3	5	3	5	4	4	5	5	5	5	5	5	5	3	3	4	3	3	4	4	5	5	4	5	5	5	5	5	4	4	5	3	5	6	5	5
	202	2	2	2	2	4	5	4	3	3	3	3	5	3	4	3	3	4	3	3	4	5	5	5	5	4	5	5	3	3	5	5	2	5	4	5	5	5	5	5	5	5	5	5	5	4	5	5
	203	2	3	3	2	3	2	2	3	3	3	3	3	4	3	4	4	4	3	3	2	5	5	5	5	5	3	4	3	4	3	5	4	5	5	3	4	4	4	5	4	4	4	5	4	5	4	5
	204	4	3	4	3	4	3	4	3	1	1	1	3	3	3	3	3	4	4	4	2	5	4	5	5	5	4	5	4	5	5	4	4	4	4	5	5	5	5	5	5	5	5	5	5	2	4	6
	205	3	3	3	3	1	2	1	5	3	3	3	3	4	4	4	5	4	5	5	4	2	5	4	4	3	3	3	2	2	2	5	4	4	4	3	2	2	2	4	4	3	4	3	3	3	3	3
	206	4	2	3	4	5	5	5	3	3	4	3	5	2	3	3	3	3	4	3	4	4	4	4	4	4	5	5	2	4	5	4	4	2	4	4	4	5	4	5	5	4	5	5	3	5	4	4
	207	3	2	2	3	4	5	4	1	2	3	5	3	5	4	2	2	4	2	3	1	5	6	6	6	4	5	5	4	5	5	3	3	1	5	4	5	5	4	5	5	5	5	5	6	3	6	6
	208	5	2	2	4	3	5	3	2	4	3	2	4	2	2	2	3	4	4	3	3	4	4	4	5	5	4	5	3	3	5	4	5	5	4	4	4	5	4	5	3	3	4	3	2	2	2	2
	209	3	3	2	3	5	3	3	4	3	5	3	2	3	5	2	2	4	3	3	2	3	3	3	3	3	5	5	3	5	3	4	4	4	4	4	5	5	4	5	5	5	5	5	4	4	4	4
	210	3	4	5	3	3	3	3	5	3	2	3	2	3	2	5	2	4	3	3	2	3	3	4	3	3	3	3	3	5	4	5	5	5	3	5	5	4	4	5	5	4	3	4	4	4	4	4
	211	2	5	3	4	1	1	1	5	5	5	4	2	3	5	5	3	3	2	4	3	5	5	5	5	1	3	2	1	1	1	4	2	2	5	4	4	5	5	5	5	5	5	3	3	3	3	3
	212	1	1	1	1	3	3	3	3	4	3	2	2	5	5	3	4	4	5	5	4	5	5	2	5	3	3	3	1	2	1	3	4	5	5	4	4	4	4	3	5	5	3	5	2	2	5	2
	213	4	2	2	3	5	3	3	4	3	2	5	2	4	2	3	3	4	2	3	2	6	4	5	5	4	5	5	5	3	5	4	4	4	2	5	5	5	5	5	5	5	5	5	4	3	4	4
	214	3	2	2	3	5	3	5	5	4	3	4	3	3	4	3	2	2	4	3	4	5	5	6	6	4	5	4	5	4	5	4	4	4	2	5	5	5	5	5	5	4	5	5	5	4	5	5
	215	4	1	1	3	5	4	3	4	3	3	2	3	4	3	3	4	2	3	2	4	5	5	5	5	3	3	3	3	3	5	5	4	4	4	5	5	5	5	5	5	3	3	5	5	6	5	5
	216	2	2	2	4	5	5	5	3	3	3	5	3	2	4	2	2	5	3	4	2	3	3	3	3	4	5	4	3	5	3	5	4	4	4	3	3	3	3	5	5	3	5	5	3	5	3	3
	217	4	4	3	4	4	4	2	3	5	2	3	2	2	4	2	4	2	3	2	3	3	4	4	4	4	4	4	3	2	3	5	5	5	4	4	4	4	4	4	5	4	4	5	4	4	4	4
	218	2	3	2	3	3	2	2	3	3	3	3	2	5	3	3	5	2	3	3	2	5	5	5	5	4	2	2	3	4	3	5	5	5	4	5	5	5	5	5	5	4	5	3	5	3	5	5
	219	4	4	1	3	5	3	4	2	3	4	2	2	4	5	3	4	3	4	5	4	5	5	5	6	5	5	5	4	5	3	2	2	1	1	5	5	6	6	5	5	5	5	5	4	4	4	4
	220	5	5	3	3	3	3	5	3	3	2	4	2	4	5	4	4	3	3	4	1	5	6	5	6	3	5	5	4	4	4	4	4	3	4	5	5	5	5	4	4	5	3	5	6	6	6	3
	221	2	2	1	2	2	3	3	3	3	4	3	4	5	5	4	5	4	4	4	4	5	5	5	5	4	5	4	4	4	3	5	5	5	5	6	5	5	5	3	5	5	3	4	5	4	5	5
	222	2	3	1	4	4	2	3	5	4	4	5	5	5	4	4	4	4	4	4	3	5	5	5	6	5	3	3	5	2	2	2	3	3	3	5	6	5	5	4	5	5	4	5	5	5	5	5
	223	3	1	2	4	3	5	5	3	4	2	3	3	5	5	3	5	5	4	4	1	5	6	5	6	3	4	3	5	2	2	2	2	2	2	5	5	5	6	5	4	4	5	5	4	4	5	5
	224	4	4	5	2	4	4	4	3	3	3	5	3	4	4	3	5	2	2	1	3	4	4	4	6	3	3	5	3	3	3	1	2	2	4	4	4	4	4	5	5	5	4	5	4	5	5	3
	225	4	5	3	4	4	4	4	4	4	5	4	4	5	4	5	4	4	3	4	4	6	6	6	6	3	2	1	1	3	3	3	2	3	2	6	6	6	6	4	5	3	5	5	6	6	6	5
	226	4	5	5	3	4	5	5	5	5	4	5	4	5	5	5	5	4	5	5	3	6	6	6	5	4	3	4	5	3	5	4	4	4	2	6	6	6	6	5	5	5	5	5	6	6	6	4
	227	5	3	3	4	5	5	5	5	5	4	4	5	5	5	5	5	4	5	5	5	5	6	5	6	5	5	5	5	5	5	1	4	4	3	6	5	6	6	5	5	5	5	5	6	5	6	4
	228	5	5	5	5	5	5	5	5	5	5	5	5	5	5	5	5	3	2	3	1	5	6	5	6	5	5	5	4	3	4	5	4	4	3	5	5	5	5	5	5	5	5	5	5	5	5	5
	229	5	4	1	4	5	5	5	5	5	3	4	5	5	5	5	5	5	5	5	5	6	6	6	5	4	5	3	3	3	4	1	4	3	3	5	5	5	5	4	4	4	5	5	6	6	6	5
	230	5	3	2	5	5	5	5	5	5	3	4	5	5	5	5	5	5	5	5	5	5	5	5	6	5	5	5	5	5	5	4	3	3	3	4	4	4	4	5	5	4	5	5	6	4	4	6
	231	4	3	5	5	5	5	5	3	2	3	2	5	5	5	5	4	4	5	5	4	6	6	6	6	5	5	5	5	5	5	1	5	4	3	5	5	5	5	5	5	4	5	5	6	6	6	5
	232	5	4	4	4	5	5	5	5	5	3	5	5	5	5	3	3	5	5	4	3	6	6	6	4	4	5	3	4	3	4	1	3	3	3	6	6	6	6	5	4	5	5	5	6	6	6	4
	233	4	3	4	4	5	5	5	4	4	4	4	4	4	4	4	4	4	4	4	4	6	6	6	6	5	5	5	5	5	4	5	4	4	5	5	5	5	5	5	5	5	5	5	5	5	5	5
	234	4	4	4	4	5	5	5	4	3	3	4	4	4	4	4	4	4	4	4	4	5	6	6	6	5	5	4	5	4	4	4	4	4	4	4	4	4	4	5	5	5	5	5	6	6	6	4
	235	4	3	5	5	5	5	5	4	4	4	4	4	4	4	4	3	4	4	4	4	5	6	6	6	4	3	4	4	4	3	1	4	4	5	5	5	5	5	5	4	4	5	5	6	6	6	5
	236	4	3	5	5	4	4	4	4	4	3	5	5	4	4	4	4	3	4	4	3	5	6	6	6	5	5	5	4	4	5	2	4	4	4	5	5	5	5	5	5	5	5	5	6	6	6	5
	237	4	3	3	3	4	4	4	3	4	3	5	5	4	4	4	4	3	4	4	3	4	4	4	4	4	4	4	4	4	2	1	4	4	4	5	5	5	5	5	5	4	4	4	6	6	6	5
	238	4	4	5	3	4	4	4	4	3	3	3	3	3	3	4	3	3	3	4	3	4	4	3	3	4	4	5	4	4	4	4	4	4	4	5	5	4	5	5	3	4	4	4	6	6	6	5
	239	3	3	5	5	3	3	3	4	4	4	5	3	3	2	3	2	4	3	3	4	5	6	6	6	4	4	4	4	4	4	2	4	4	4	5	5	5	5	5	5	4	5	5	6	6	6	3
	240	3	4	4	2	5	3	3	3	5	3	5	5	3	2	3	3	3	3	3	3	5	5	5	5	4	5	4	4	4	4	3	3	3	3	5	5	5	5	4	4	4	4	4	6	6	6	5
	241	4	3	5	5	5	5	5	3	3	4	4	2	3	3	4	4	3	4	4	3	6	5	4	4	5	5	5	5	5	5	2	4	4	4	4	4	4	6	4	4	5	5	5	6	6	6	5
	242	4	3	5	5	5	5	5	4	3	3	5	5	3	3	3	3	3	4	4	3	4	5	4	4	5	5	5	5	5	5	3	1	3	3	5	6	5	5	5	4	5	5	5	6	6	6	4
	243	4	3	3	2	5	5	5	4	3	3	5	5	3	3	4	3	3	3	3	2	6	4	5	5	4	4	4	5	4	4	4	2	2	2	6	4	4	4	4	4	5	5	5	6	6	6	6
	244	4	3	5	5	5	5	5	4	3	3	3	2	3	2	4	4	3	3	3	3	3	4	4	4	5	5	5	5	5	5	2	4	4	3	5	6	6	5	5	5	5	5	5	6	6	6	6
	245	3	3	5	5	5	5	5	3	3	3	5	5	3	3	2	2	3	3	3	3	5	4	4	4	5	5	5	5	5	5	4	3	2	3	6	6	6	6	5	5	5	5	5	6	6	6	6
	246	4	3	5	5	5	4	4	4	4	3	5	5	3	3	3	3	4	4	4	3	6	2	4	4	4	5	5	4	3	4	4	1	1	3	5	5	5	5	4	4	4	4	4	6	6	6	5
	247	3	3	5	5	5	5	5	4	4	3	5	5	3	3	2	2	3	4	3	3	6	4	3	3	5	5	5	5	5	5	4	1	1	1	6	6	6	5	4	4	4	4	4	6	6	6	5
	248	3	4	3	3	3	3	3	4	4	3	5	5	3	3	2	2	4	4	4	4	4	5	4	4	5	5	5	5	4	5	4	3	2	2	5	5	5	5	4	4	4	4	4	6	6	6	5
	249	3	4	5	3	5	5	5	4	4	4	3	3	3	3	3	3	3	3	5	4	5	4	4	4	5	5	5	4	5	3	4	2	2	3	5	5	5	5	4	4	4	4	4	6	5	5	4
	250	3	3	5	5	5	4	5	4	4	4	5	3	3	3	2	2	3	4	3	2	6	5	3	3	5	5	5	5	4	4	5	2	2	2	5	5	5	5	4	4	4	4	4	5	6	5	5
	251	4	3	3	3	5	5	5	4	5	3	5	5	3	3	4	4	4	4	4	3	6	4	4	4	5	5	5	5	4	4	4	4	4	3	6	6	6	5	4	4	4	4	4	4	4	4	4
	252	4	4	5	5	3	2	4	3	3	3	3	3	4	4	4	4	4	4	4	3	6	5	5	5	5	5	5	3	4	4	4	5	5	5	6	6	6	5	4	4	4	4	4	6	6	5	5
	253	2	4	5	5	3	3	3	5	5	4	5	5	5	5	3	4	4	5	4	4	5	4	5	5	3	4	4	4	4	4	4	1	5	5	5	5	5	5	4	4	4	4	4	6	5	5	5
	254	3	4	5	3	3	3	4	5	5	4	5	5	5	4	3	3	5	4	5	5	5	4	5	5	5	5	5	6	4	5	4	2	1	2	4	4	4	6	3	3	2	4	4	5	6	6	5
	255	5	1	3	5	3	3	3	5	4	4	5	3	5	5	5	5	5	5	5	5	5	5	5	5	6	6	6	6	6	6	4	1	2	1	6	6	6	6	3	3	4	4	4	4	4	4	6
	256	2	4	5	2	3	3	3	2	3	1	3	5	3	2	2	1	2	1	2	3	3	5	4	4	5	4	5	5	6	5	4	3	2	2	3	3	3	5	5	5	5	5	5	5	6	5	4
	257	5	4	5	4	3	3	3	5	5	4	5	2	5	5	3	3	4	4	4	5	6	4	5	5	5	5	5	5	6	5	4	4	5	5	6	6	6	6	4	4	5	3	3	6	5	6	5
	258	5	3	4	4	3	3	5	4	5	4	5	4	5	5	4	4	4	5	4	5	6	6	6	6	5	6	5	6	6	5	3	1	1	2	6	6	6	6	5	5	5	5	5	6	5	5	5
	259	5	4	4	4	5	5	5	4	4	3	4	4	5	5	5	5	5	5	4	5	5	3	4	4	4	4	4	5	5	4	4	5	2	2	4	4	4	5	4	4	4	4	4	4	5	5	5
	260	4	4	4	4	5	5	5	4	4	3	4	4	4	4	5	5	4	4	4	4	5	4	2	2	5	6	6	5	6	5	5	1	1	1	6	6	6	5	4	4	2	2	2	6	6	6	4
	261	5	4	4	4	2	2	3	4	4	4	4	4	4	4	4	4	4	4	4	4	5	4	2	2	6	6	6	6	6	6	5	4	4	2	5	5	5	6	4	4	2	2	2	6	6	6	4
	262	5	4	5	5	5	5	5	4	4	4	4	4	4	4	4	4	4	4	4	4	4	5	5	5	5	5	3	5	6	5	4	1	1	1	4	4	4	5	4	4	4	4	4	5	5	4	5
	263	5	3	3	3	2	2	5	4	4	3	4	4	4	4	4	4	4	4	4	4	5	5	4	4	4	4	6	6	5	5	5	1	1	1	5	5	5	5	2	2	5	5	5	5	5	5	5
	264	5	5	5	5	4	4	4	4	4	3	4	4	4	4	4	4	4	4	4	4	5	5	5	6	5	5	3	5	5	5	5	1	1	1	5	5	5	5	4	4	5	5	5	5	5	6	4
	265	5	5	4	4	2	2	2	4	4	4	4	4	4	4	4	4	4	4	4	4	3	5	6	6	5	6	6	5	6	5	4	4	4	4	4	4	4	4	4	4	4	4	4	6	6	5	4
	266	5	3	3	3	2	2	4	4	4	3	4	4	4	4	4	4	4	4	4	4	2	4	5	5	6	5	5	3	6	5	4	1	1	1	5	5	5	3	4	4	4	4	4	4	4	4	5
	267	4	4	4	4	2	2	5	4	4	4	4	4	4	4	4	4	4	4	4	4	3	5	5	5	4	4	3	3	6	3	5	2	2	2	4	4	4	4	2	2	2	2	2	5	5	3	5
	268	4	4	4	4	3	3	3	4	4	4	4	4	4	4	4	4	4	4	4	4	2	6	5	6	5	5	6	6	5	6	5	1	1	1	5	5	5	3	4	4	5	5	5	5	5	5	4
	269	4	4	3	3	4	4	3	4	4	4	4	4	3	4	4	4	4	4	4	4	5	6	4	4	6	6	6	6	6	6	5	4	4	3	3	3	3	3	4	4	4	4	4	4	4	4	4
	270	4	4	4	4	2	2	5	3	3	3	3	3	4	4	3	3	3	4	3	3	5	5	5	5	5	5	4	4	4	4	5	2	2	2	4	5	5	5	5	5	5	5	5	4	4	4	4
	271	4	4	4	4	4	4	3	5	5	4	5	5	3	4	3	5	4	4	4	4	6	6	6	5	5	4	5	5	5	5	5	2	2	2	3	4	4	4	4	4	5	5	5	5	5	5	6
	272	3	4	3	3	3	3	3	5	4	4	5	4	5	4	4	4	4	4	5	4	5	5	5	5	5	6	5	5	5	5	5	2	2	2	4	3	3	3	5	5	5	5	5	5	5	2	6
	273	2	3	2	2	2	2	3	5	4	4	4	4	5	5	4	4	4	5	5	4	5	5	5	5	5	5	6	6	5	6	5	2	2	2	4	6	6	6	4	4	5	5	5	4	4	4	4
	274	2	3	3	3	4	4	5	5	5	4	5	4	5	4	4	4	5	5	5	4	5	2	5	5	6	6	5	5	5	5	4	4	3	4	5	2	3	5	5	5	4	4	4	6	2	5	5
	275	3	4	4	4	2	2	2	4	4	4	4	4	5	5	4	5	5	4	4	4	6	6	6	5	5	5	4	4	4	4	5	2	2	3	2	6	6	2	4	4	4	4	4	6	6	6	6
	276	3	3	3	3	4	4	5	5	5	4	4	4	5	5	5	5	5	4	5	5	5	6	6	5	5	4	5	5	5	5	5	2	2	3	5	3	3	5	1	1	4	4	4	4	4	4	4
	277	3	4	3	3	4	4	3	4	3	4	4	3	5	5	4	5	3	5	5	4	5	6	5	5	5	4	5	5	5	5	4	2	4	3	4	4	4	5	4	4	5	5	5	6	6	6	6
	278	2	4	4	4	2	2	4	4	5	5	4	5	5	4	4	5	4	5	5	4	5	4	5	5	4	5	4	4	4	4	5	2	1	3	6	4	6	5	5	5	5	5	5	4	6	4	5
	279	3	2	2	2	3	3	3	4	5	5	4	5	5	4	4	5	4	5	5	4	2	5	4	4	6	4	5	5	4	5	5	5	3	3	5	5	2	6	3	3	4	4	4	4	5	4	4
	280	3	3	3	3	2	2	2	3	3	3	3	3	5	5	4	4	3	4	5	3	2	5	4	5	6	6	4	4	6	4	5	2	1	1	2	2	4	2	2	2	2	2	2	5	6	4	4
	281	3	2	2	2	3	3	3	5	5	5	5	4	5	5	5	5	5	5	5	4	4	5	2	4	5	6	5	5	3	5	5	3	4	5	2	2	2	4	2	2	3	3	3	5	6	5	6
	282	3	2	2	2	4	4	4	4	4	4	5	4	5	5	4	4	4	4	5	4	6	5	5	5	5	5	5	5	5	5	5	1	3	5	5	5	5	5	5	5	2	2	2	5	6	4	5
	283	3	3	3	3	5	5	5	5	4	5	4	5	5	5	5	5	4	5	5	4	6	5	6	5	6	6	5	5	4	5	5	4	3	5	4	4	4	4	2	2	2	2	2	4	5	4	5
	284	3	2	2	2	4	4	4	5	5	4	5	4	3	5	5	5	4	5	5	4	5	4	5	5	6	6	6	6	6	6	4	3	5	5	5	5	5	5	4	4	3	3	3	5	2	4	6
	285	3	4	4	4	4	4	4	4	4	4	4	5	5	5	5	5	4	5	5	4	4	5	5	5	6	6	5	5	6	5	4	1	1	1	6	4	4	6	5	5	5	5	5	5	2	4	4
	286	4	4	4	4	4	4	4	4	4	5	4	4	3	4	4	4	4	4	4	4	6	6	5	5	4	5	5	5	5	5	4	2	2	2	5	5	5	5	5	5	5	5	5	5	6	4	5
	287	5	3	4	4	2	2	2	3	3	3	2	3	3	5	4	4	4	5	4	4	6	4	6	4	5	5	5	5	6	5	4	4	2	2	4	4	4	4	1	1	4	4	4	4	5	4	5
	288	4	3	3	3	3	3	3	5	5	5	5	4	5	3	5	5	4	5	5	4	6	6	6	6	5	5	4	4	4	4	3	2	2	2	5	5	4	5	4	4	4	4	4	6	5	6	5
	289	5	5	5	5	2	2	2	3	2	2	2	3	3	4	4	4	4	4	3	4	3	4	4	2	3	3	4	4	4	6	4	4	3	4	4	4	4	4	4	4	5	5	5	2	2	2	4
	290	2	2	1	1	1	1	4	4	5	4	3	5	4	5	4	3	4	2	3	5	4	4	4	1	1	5	5	5	5	4	2	4	4	3	4	4	4	4	5	5	5	5	4	2	2	2	4
	291	5	3	3	3	4	4	4	2	2	3	2	4	3	5	4	4	3	3	3	4	5	5	5	4	5	5	6	6	5	6	5	2	3	4	5	5	5	5	3	5	6	5	5	3	3	5	5
	292	5	4	4	4	3	3	4	3	4	4	3	4	4	4	3	3	3	3	3	4	5	5	5	4	4	5	3	4	5	4	4	1	1	2	4	5	5	4	5	5	5	5	5	4	4	2	5
	293	5	5	5	5	4	4	4	3	4	3	3	3	4	4	3	4	3	4	4	3	4	5	4	5	5	5	4	5	4	4	4	2	3	4	4	4	4	4	5	5	5	5	6	3	3	3	5
[truncated: 1,104 more rows]
